# Supplementary material for: A secreted helminth microRNA suppresses gastrointestinal cell differentiation required for innate immunity
Source: Front Immunol. 2025 Mar 27;16:1558132. doi: 10.3389/fimmu.2025.1558132 (PMC11983496; doi:10.3389/fimmu.2025.1558132)
Supplement: Supplementary Table 1 — Protein concentration of H. contortus ES different fractions. [file Table1.xlsx]

## Sheet: Protein concentration
Supplementary Table S1. Protein concentration of H. contortus ES different fractions.
	Replicate
Protein concentration (μg/ml)	1	2	3	Average
Concentrated ES	1174	1154	1057	1128.33
Non-concentrated ES	34	37	43	38
Supernatant	24	27	25	25.3333
Protein concentration measured by Qubit Protein BR Assay
