# Supplementary material for: A secreted helminth microRNA suppresses gastrointestinal cell differentiation required for innate immunity
Source: Front Immunol. 2025 Mar 27;16:1558132. doi: 10.3389/fimmu.2025.1558132 (PMC11983496; doi:10.3389/fimmu.2025.1558132)
Supplement: Supplementary Table 2 — H. contortus miR-5352 mimic and control sequences used in organoid transfection experiments. [file Table2.xlsx]

## Sheet: Sheet1
Supplementary Table S2. H. contortus miR-5352 mimic and control sequences used in organoid transfection experiments.
miRNA mimic	Active Sequence (guide/mature)	Length	Mol. Wt. (g/mol)
Hco-miR-5352	5'-P.UUGCACAUGAUGUACGACCUGCA-3'	23	14724.4
Hco-miR-5352-cy3	5'-P.UUGCACAUGAUGUACGACCUGCAcy3-3'	23	15524.2
Scramble-Hco-miR-5352	5'-P.GACUUACUCGACUUAGAGCUGCA-3'	23	14089.5
miRIDIAN Mimic Negative Control #1 (*)	5'-UCACAACCUCCUAGAAAGAGUAGA-3'	24
Ordered from the same company: Dharmacon
Mature sequence of Hco-miR-5352-3p: UUGCACAUGAUGUACGACCUGCA
(*) Catalog item: CN-001000-01-50. Based on cel-miR-67, mature sequence (MIMAT0000039).
https://horizondiscovery.com/en/gene-modulation/knockdown/controls/products/miridian-microrna-mimic-negative-control-1#description
