# Supplementary material for: A secreted helminth microRNA suppresses gastrointestinal cell differentiation required for innate immunity
Source: Front Immunol. 2025 Mar 27;16:1558132. doi: 10.3389/fimmu.2025.1558132 (PMC11983496; doi:10.3389/fimmu.2025.1558132)
Supplement: Supplementary Table 4 — Primer sequences of genes of interest and reference genes for ovine and murine RT-qPCRs. [file Table4.xlsx]

## Sheet: Primer sequences
Supplementary Table S4. Primer sequences of genes of interest and reference genes for ovine and murine RT-qPCRs.
	Gene name	Use	Primer Forward	Primer Reverse	Tºm (ºC)	PCR primer efficiency
Ovine	actb	Reference gene	5'TCTCTTCCAGCCTTCCTTCC3'	5'GCAGTGATCTCTTTCTGCATCC'3	60.3	1.99
	ywhaz	Reference gene	5'AGCCATTGCTGAACTTGATAC3'	5'ATTTTCCCCTCCTTCTCCTG3'	57.3	1.84
	hes1	TF regulator of Notch1 pathway	5'CTCCTCGCCCGCTACATAAG3'	5'ACACTAGCTTGGCGACAGAC3'	61.4	1.98
	pou2f3	Tuft cell marker	5'CAACCGACGACAAAAGGAG3'	5'TGGACAGGAGGGACAGAAAG3'	60.4	1.99
	muc6	Mucus cell marker	5'GACGGACGATTTCACCACGA3'	5'CTCCGCACACACCTTGTTGA3'	59.4	1.98
	lgr5	Stem cell marker	5'TCTTCACCTCCTACCTGGACC3'	5'CGTTTCCAGCAAGACGTAGC3'	60	1.87
	olfm4	Stem cell marker	5'ACCAGTTGGAAGTGGAGATCAG3'	5'AGGCCTCACATTCCTTGAGC3'	60	1.88
	il22RA1	miRNA target	5'AGCGTCCAGTATAAGACGTATGG3'	5'AAGCGGTTGGTCATCTTGGT3'	60.7	1.92
	hnrnpab	miRNA target	5'ATCGGCGGCGAGGAGC3'	5'CATGTCCGTTCTCAGTGGCT3'	59.4	2.2
	wwc3	miRNA target	5'CAGAATGGAGTTGAGGCGAGG3'	5'TGAATATCCAGAGAAGGCTTCGAC3'	61	1.93
	klf4	miRNA target	5'GGAGGAGCCCAAACCAAAGA3'	5'CTTCCCGTCCTACCTGTGTG'3	61.4	1.89
	ctnnb1	WNT and KLF4 regulator	5'GCCATTTTAAGCCTCTCGGTC3'	5'GGTGTACTTCAGAGACCCTCAG'3	59.8	1.93
Murine	gapdh*	Reference gene	5′ATG​ACA​TCA​TCA​AGA​AGG​TGG​TG3′	5′CAT​ACC​AGG​AAA​TGA​GCT​TG3′	56.8	1.85
	atoh1	TF regulator of secretory linage	5'TCCCACAGAAGTGACGGAGA3'	5'GGGATATTTGTCACGGGGCT3'	59.4	1.98
	hes1	TF regulator of Notch1 pathway	5'GCGGTGACTCAGAGAAAGGT3'	5'GAAAGCGGTTCTTGGCCTTC3'	59.4	1.89
	muc2*	Goblet cell marker	5′CAG​TTT​ATT​CCT​GTG​TGC​CCA​AGG3′	5′GGC​TTC​AGA​ATA​ATG​TAC​TGC​TGC3′	55	1.87
	il22RA1	miRNA target	5'CTATGGAGACCCGCAACCAC3'	5'CGGTTTGATGGTAGTGTGCT3'	61.4	1.97
	klf4	miRNA target	5'CTCCCGTCCTTCTCCACGTT3'	5'CTCACGCCAACGGTTAGTC3'	61.4	1.99
(*) primers reported in (22)
