# Supplementary material for: A secreted helminth microRNA suppresses gastrointestinal cell differentiation required for innate immunity
Source: Front Immunol. 2025 Mar 27;16:1558132. doi: 10.3389/fimmu.2025.1558132 (PMC11983496; doi:10.3389/fimmu.2025.1558132)
Supplement: Supplementary Table 5 — Ovine abomasal organoid RNA-seq results summary. RNA-seq output data, showing number of reads and mapping to reference genome Ovis aries v4.0. [file Table5.xlsx]

## Sheet: Reads filtering
Supplementary Table S5. Ovine abomasal organoid RNA-seq results summary. RNA-seq output data, showing number of reads and mapping to reference genome Ovis aries v4.0.
Sample	Total Raw Reads (M)	Total Clean Reads (M)	Total Clean Bases (Gb)	Clean Reads Q20 (%)	Clean Reads Q30 (%)	Clean Reads Ratio (%)
C_1	71.65	66.27	9.94	97.98	93.11	92.49
C_2	69.91	65.79	9.87	97.85	92.63	94.11
C_3	69.91	66.05	9.91	97.84	92.55	94.48
C_4	69.91	64.79	9.72	97.98	93.05	92.68
IL13_1	69.91	65.38	9.81	97.89	92.79	93.52
IL13_2	73.4	67.38	10.11	97.7	92.2	91.8
IL13_3	73.4	66.96	10.04	97.86	92.67	91.23
IL13_4	69.91	65.03	9.75	97.82	92.59	93.02
CM_1	69.91	64.91	9.74	97.82	92.53	92.85
CM_2	69.91	65.94	9.89	97.62	91.92	94.32
CM_3	69.91	65.05	9.76	97.79	92.42	93.05
CM_4	73.4	68.74	10.31	97.74	92.32	93.65
M_1	69.91	64.63	9.69	97.82	92.57	92.45
M_2	73.4	66.5	9.98	97.97	93.06	90.6
M_3	69.91	65.23	9.78	97.84	92.62	93.31
M_4	69.91	64.76	9.71	97.77	92.38	92.63
C: control abomasum organoids in growth medium (n=4)
IL13: abomasum organoids in growth medium stimulated with IL-13 (IL13) (n=4)
CM: abomasum organoids in growth medium stimulated with IL-13 and transfected with miRNA-mimic-control (n=4)
M: abomasum organoids in growth medium stimulated with IL-13 and transfected with miR-5352-mimic (n=4)

## Sheet: Aligment to reference genome
Supplementary Table S1. Ovine abomasal organoid RNA-seq results summary. RNA-seq output data, showing number of reads and mapping to reference genome Ovis aries v4.0.
Sample	Total Clean Reads (M)	Total Mapping Reads (M)	Total Mapping(%)	Uniquely Mapping(%)
C_1	66.27	62.095	93.7	86.73
C_2	65.79	61.7571	93.87	86.96
C_3	66.05	62.1068	94.03	87.02
C_4	64.79	60.5787	93.5	86.34
IL13_1	65.38	61.1434	93.52	86.83
IL13_2	67.38	62.8251	93.24	86.72
IL13_3	66.96	62.6612	93.58	86.34
IL13_4	65.03	60.6795	93.31	87.07
CM_1	64.91	60.6584	93.45	86.78
CM_2	65.94	61.5946	93.41	86.62
CM_3	65.05	60.8608	93.56	86.59
CM_4	68.74	64.2719	93.5	86.72
M_1	64.63	60.2675	93.25	86.59
M_2	66.5	61.8383	92.99	86.01
M_3	65.23	61.0161	93.54	86.92
M_4	64.76	60.5636	93.52	86.53
We used HISAT to align the clean reads to the reference genome
C: control abomasum organoids in growth medium (n=4)
IL13: abomasum organoids in growth medium stimulated with IL-13 (IL13) (n=4)
CM: abomasum organoids in growth medium stimulated with IL-13 and transfected with miRNA-mimic-control (n=4)
M: abomasum organoids in growth medium stimulated with IL-13 and transfected with miR-5352-mimic (n=4)
