# Supplementary material for: A secreted helminth microRNA suppresses gastrointestinal cell differentiation required for innate immunity
Source: Front Immunol. 2025 Mar 27;16:1558132. doi: 10.3389/fimmu.2025.1558132 (PMC11983496; doi:10.3389/fimmu.2025.1558132)
Supplement: Supplementary Table 6 — Differential expression analysis (DESeq) of ovine abomasal organoids treated with IL-13 vs. untreated abomasal organoids (CONTROL) in culture for 48 h. [file Table6.xlsx]

## Sheet: DESEQ_CvsIL13
Supplementary Table S6. Differential expression analysis (DESeq) of ovine abomasal organoids treated with IL-13 vs. untreated abomasal organoids (CONTROL) in culture for 48 h.
Gene	CONTROL Average Read Count	IL13 Average Read Count	log2 (IL13 / CONTROL)	Pvalue(IL13 / CONTROL)	Qvalue (IL13 / CONTROL)
ITLN2	0.18	1896.99	13.3394	6.18779e-39	5.76599e-37
PIGY	0.3	124.68	8.69093	0.0102213	0.0371571
LGALS15	0.3	59.27	7.61809	3.20413e-13	7.58777e-12
LOC101108297	88.06	12642.2	7.16548	0	0
GLI2	1.24	175.22	7.13781	3.22721e-27	1.91781e-25
CLCA1	692.93	62878.7	6.50373	0	0
KCNS3	1.49	129.85	6.44301	5.7948e-26	3.23605e-24
COL6A1	1.24	79.74	6.00167	6.34619e-19	2.44352e-17
ITLN	0.18	7.83	5.45006	9.80571e-06	8.40154e-05
CCL26	0.18	7.29	5.3527	7.13032e-06	6.26259e-05
CLCN1	0.3	10.68	5.15318	5.33517e-06	4.85374e-05
LOC101103517	0.3	9.45	4.97542	1.571e-05	0.000129124
SH2D7	43.79	1039.34	4.56907	4.22332e-258	4.43393e-255
PIK3R5	17.67	403.4	4.51285	3.29554e-114	1.23567e-111
FCGBP	213.66	4825.74	4.49734	0	0
AQP7	0.3	6.7	4.48325	0.000162815	0.00103806
LRMP	38.81	858.33	4.46716	5.63696e-237	5.54818e-234
TIGD4	0.5	10.49	4.39795	9.92111e-05	0.000672279
SSC4D	9.95	205.1	4.36624	1.72838e-59	3.05825e-57
NT5E	20.4	406.55	4.31702	3.05108e-109	1.02231e-106
PKIB	2.99	58.44	4.29068	7.90273e-20	3.2837e-18
C15H11orf88	0.17	3.33	4.25863	0.00205208	0.00963797
GPR18	0.17	3.32	4.25641	0.00221369	0.0102596
ABCB11	0.3	5.7	4.25111	0.000470137	0.00267282
LOC101116002	39.31	732.21	4.21925	6.7516e-148	3.42981e-145
FAM131B	16.41	304.97	4.21568	9.43056e-87	2.56056e-84
HCK	29.85	548.89	4.20052	9.87361e-141	4.71181e-138
KANK4	139.07	2381.35	4.09786	0	0
FN1	70.17	1186.72	4.07994	1.17777e-266	1.42674e-263
PTGS1	37.81	632.5	4.0642	1.5754e-181	1.24047e-178
COL24A1	0.5	8.25	4.05017	0.000434071	0.00248663
LOC105605745	0.3	4.95	4.04973	0.00106643	0.00544381
LINGO2	0.17	2.82	4.03162	0.00784874	0.0297406
FADS3	5.22	85.28	4.02945	1.55452e-27	9.4156e-26
B4GALNT1	0.5	8	4.00667	0.000815075	0.00429291
ALOX5	35.07	551.31	3.97461	1.48763e-164	9.01045e-162
BMX	28.62	428.22	3.90335	3.54953e-124	1.43328e-121
RAB6B	4.48	66.7	3.89709	2.32674e-23	1.18581e-21
LOC101116267	1.24	17.71	3.83288	4.61437e-07	5.06039e-06
SPIB	10.95	152.95	3.80465	8.46711e-49	1.11117e-46
ARL11	2.74	37.71	3.78379	1.06984e-13	2.6532e-12
DHRS9	0.5	6.72	3.75795	0.00168475	0.008136
RRAD	0.3	3.96	3.7308	0.00795029	0.030082
C20H6orf222	0.3	3.96	3.72957	0.00368646	0.0157857
RGS13	2.49	32.17	3.694	1.22851e-11	2.45204e-10
KIT	24.63	317.95	3.69008	2.89729e-90	8.44936e-88
LOC101118216	0.5	6.23	3.64895	0.00252475	0.0114747
SLC26A9	40.29	488.7	3.60037	2.88847e-126	1.19704e-123
ACTA2	0.3	3.45	3.53667	0.00740948	0.0283283
CA12	2.24	25.24	3.49515	8.94854e-10	1.43651e-08
LOC101113743	1.49	16.73	3.48803	7.90363e-07	8.34784e-06
SEMA3E	18.4	206	3.48455	9.38305e-61	1.69844e-58
LSP1	1.49	16.49	3.466	7.00209e-07	7.47079e-06
GNGT1	1.49	16.46	3.4652	1.11267e-06	1.14868e-05
LOC105607037	0.5	5.46	3.45853	0.00818288	0.0308213
FOXI1	10.69	115.41	3.43237	1.89796e-36	1.58144e-34
C2CD4C	0.3	3.2	3.4283	0.0107151	0.0386049
ADAMTS8	0.3	3.19	3.42488	0.0104888	0.0379457
KCNF1	8.21	85.28	3.37705	4.1184e-25	2.22112e-23
SOCS1	1.74	17.96	3.36825	3.40867e-07	3.86186e-06
C12H1orf21	2.98	30.46	3.35226	4.63115e-11	8.61054e-10
GFI1B	3.23	32.7	3.33874	3.00626e-11	5.74546e-10
GNG11	0.5	5	3.32814	0.00750522	0.028618
PLA2G7	10.94	108.43	3.30848	8.75762e-32	6.15692e-30
COL6A2	24.12	238.97	3.3083	3.7163e-59	6.5027e-57
PIK3CG	5.97	56.4	3.23991	6.62444e-19	2.53824e-17
KCND3	25.87	237.01	3.19569	4.60351e-68	9.17673e-66
POU2F3	76.86	694.12	3.17493	9.81504e-172	6.72032e-169
CCDC129	3.98	35.44	3.15415	1.49438e-12	3.32864e-11
SH2D6	18.4	162.69	3.14407	1.01202e-46	1.18055e-44
COLCA2	78.62	683.18	3.11937	5.38087e-174	3.85172e-171
GFRA3	66.9	568.2	3.08622	7.80908e-141	3.84305e-138
ARNTL2	0.75	6.22	3.06169	0.00375997	0.0160423
HHLA2	1.25	9.98	3.00251	0.000222699	0.00137424
SERPINA11	0.75	5.99	2.99901	0.00599526	0.0238107
GRASP	57.72	457.8	2.98756	3.98119e-113	1.45804e-110
ST3GAL4	82.32	652.1	2.98578	3.8368e-157	2.08351e-154
C15H11orf53	28.11	221.36	2.97715	1.26721e-58	2.16914e-56
CORO2B	35.3	266.15	2.91446	1.11744e-72	2.47852e-70
CHAC1	21.38	161.13	2.91361	1.62529e-39	1.57995e-37
PDGFRA	5.47	41.21	2.91288	1.65031e-11	3.26532e-10
S1PR5	0.75	5.51	2.88222	0.00712835	0.0274602
ALOX5AP	4.72	34.73	2.87825	5.93787e-11	1.08104e-09
KRT5	2.74	20.05	2.87142	3.67627e-07	4.13528e-06
LOC101104218	6.46	46.83	2.85763	1.11772e-13	2.76759e-12
CLDN22	1.49	10.72	2.84731	0.000196129	0.00122614
CAMK1D	4.23	29.99	2.82474	5.23373e-10	8.61242e-09
SLC39A8	26.61	187.04	2.81313	6.56223e-51	9.08949e-49
MGAT3	0.75	5.22	2.80916	0.0090396	0.0335823
LOC105615749	22.15	154.48	2.80228	2.99479e-41	3.06246e-39
ANGPTL8	134.67	923.74	2.77803	1.44499e-107	4.74078e-105
MARCH3	8.96	61.03	2.76794	2.94904e-18	1.07255e-16
ST18	27.35	185.3	2.76008	3.01426e-47	3.76735e-45
HRH1	2.24	14.99	2.74431	8.62936e-06	7.45448e-05
CAPN14	40.82	269.97	2.72543	1.14186e-46	1.31255e-44
LOC105610048	3.98	25.48	2.67814	7.71674e-08	9.62942e-07
CHAT	5.98	38.22	2.67712	4.02051e-12	8.48727e-11
CTGF	7.95	49.68	2.64316	6.4542e-15	1.7863e-13
SEMA7A	6.72	41.72	2.63532	6.43864e-13	1.49331e-11
ATP6V0D2	1.74	10.75	2.62455	0.000211061	0.00130806
TESC	1.25	7.54	2.59628	0.00427484	0.017871
ZMYND15	0.99	5.99	2.5949	0.00931171	0.0343824
MTCL1	1.5	9.01	2.58991	0.00138734	0.00683811
ABLIM3	55.48	330.91	2.57638	6.69334e-85	1.72798e-82
FABP5	3785.04	22500.1	2.57155	0	0
CCL24	24.87	144.56	2.53897	5.13925e-32	3.66212e-30
LOC101108901	2.99	17.26	2.53149	4.5192e-06	4.18391e-05
SSTR2	71.12	407.08	2.51689	1.60614e-65	3.01114e-63
LOC105606037	1.25	7.04	2.49384	0.00627008	0.0246853
FAM49A	7.21	40.45	2.48817	3.12566e-12	6.697e-11
VWF	3.98	22.28	2.48513	9.61192e-07	1.00244e-05
SDPR	1.74	9.75	2.48485	0.000630305	0.00343106
LZTS1	16.41	90.73	2.46654	3.14546e-22	1.50105e-20
LOC101123026	1	5.5	2.46461	0.0133102	0.0462996
LOC105606131	4.48	24.23	2.43457	1.5185e-07	1.82127e-06
TLR2	1.49	7.99	2.42395	0.00311399	0.0137172
VAV1	2.74	14.47	2.40246	4.61005e-05	0.000340202
F5	135.05	696.23	2.36611	7.8222e-110	2.73742e-107
FAM43A	1.74	8.98	2.36602	0.00260436	0.0117889
LOC101110847	10.95	56	2.35408	8.9887e-15	2.46181e-13
KITLG	743.06	3760.9	2.33953	5.26322e-163	3.06982e-160
FYB	81.35	410.24	2.33419	7.1103e-87	1.96444e-84
VSTM5	2.24	11.29	2.33187	0.000529158	0.00295189
C26H8orf4	342.32	1717.94	2.32726	2.29197e-101	7.2188e-99
PIK3R6	1.24	6.23	2.32633	0.00738728	0.0282709
DOC2B	53.02	264.76	2.32013	6.98635e-53	1.00019e-50
TBXAS1	44.03	216.05	2.29489	1.79038e-48	2.31105e-46
RYR3	2.24	10.99	2.29398	0.000454586	0.00259213
NGEF	14.67	71.66	2.28784	9.78925e-18	3.43343e-16
ATP6V1C2	1.24	5.99	2.26846	0.00912516	0.0338204
MSRB3	56.98	273.61	2.26364	1.34143e-56	2.2005e-54
CDKN1A	184.78	885	2.25987	9.60566e-77	2.29197e-74
PRKD1	4.73	22.51	2.2518	1.78053e-06	1.7713e-05
FAM198B	10.44	48.91	2.22771	3.41568e-12	7.28863e-11
SFRP5	1.99	9.22	2.21104	0.00302644	0.013399
PHLDA2	18.9	85.66	2.18022	3.84039e-20	1.62141e-18
AK5	1.98	8.97	2.17673	0.00249922	0.011391
SEMA5B	1.5	6.76	2.17588	0.00735637	0.0281938
VNN2	74.11	334.16	2.17276	5.08213e-47	6.25261e-45
KRT23	79.84	359.59	2.17113	6.06987e-56	9.37141e-54
SHC2	5.23	23.48	2.16729	1.11309e-06	1.14868e-05
IL23A	2.24	10.02	2.16102	0.00156386	0.0076176
LOC101108797	29.86	133.55	2.1609	1.19405e-27	7.28831e-26
MIOX	1.73	7.69	2.1502	0.0122827	0.0433015
IGF2BP3	2.74	12.02	2.13515	0.000548066	0.00304014
CHST15	4.98	21.74	2.12564	3.01665e-06	2.90025e-05
RUNX2	12.94	56.22	2.11901	6.69626e-13	1.5485e-11
NOTCH3	61.19	265.33	2.11635	7.60165e-47	9.069e-45
CLIC5	21.39	92.7	2.11539	2.73679e-21	1.24204e-19
ASGR2	2.49	10.76	2.10916	0.00132526	0.00656916
LOXL4	1.74	7.5	2.1062	0.0069735	0.0269863
TPPP3	22.63	96.49	2.09235	5.36032e-19	2.07406e-17
LOC101115959	787.83	3349.79	2.08812	0	0
LRRC36	2.25	9.51	2.08282	0.00302641	0.013399
SEC14L5	2.73	11.44	2.06513	0.00131056	0.0065086
FCAMR	1.75	7.29	2.06178	0.010168	0.0369832
gene-CKB-2	1023.39	4201.07	2.0374	1.95987e-176	1.46972e-173
MFSD2B	15.67	63.71	2.0233	3.32093e-15	9.35564e-14
TRIB3	47.5	192.89	2.02184	1.57727e-35	1.26729e-33
TM4SF1	111.72	451.31	2.0142	1.456e-66	2.83074e-64
gene-CFH-2	5.22	20.94	2.00516	1.24233e-05	0.000104009
CSPG4	66.2	265.04	2.00142	8.39506e-38	7.51167e-36
LOC101108147	5.48	21.75	1.98923	7.12772e-06	6.26259e-05
PPP1R1B	24.11	95.39	1.98424	2.20898e-16	6.92969e-15
CLCA2	1.99	7.75	1.96279	0.0091067	0.0337679
INHBE	8.24	32.01	1.95838	2.06998e-06	2.03484e-05
LOC443411	49.75	192.82	1.95459	1.98398e-30	1.35842e-28
SLC7A11	36.55	141.22	1.95005	1.33411e-26	7.75261e-25
SDK1	16.42	63.29	1.946	1.05607e-13	2.62732e-12
TGM5	3.98	15.27	1.9412	0.00036326	0.00212741
PLAT	67.17	256.52	1.93324	2.51166e-47	3.16429e-45
MPP3	2.24	8.48	1.92041	0.00582686	0.023272
CORO1A	1.99	7.49	1.90964	0.00922	0.0341237
SMAD9	2.73	10.23	1.90413	0.00273825	0.0123135
ADGRG6	13.19	49.24	1.90026	8.9867e-11	1.59014e-09
DENND2C	3.48	12.95	1.89747	0.000806198	0.004249
CYR61	15.64	58.1	1.89293	7.85988e-11	1.40178e-09
HIVEP3	21.87	80.51	1.87983	1.03755e-14	2.82687e-13
LOC105603225	3.48	12.77	1.87514	0.00149766	0.00731775
PDE4B	13.19	48.24	1.87088	6.17671e-11	1.11934e-09
BBC3	43.31	157.62	1.86368	2.1829e-26	1.25461e-24
HES6	492.93	1776.29	1.84942	3.00843e-79	7.40261e-77
COLQ	5.48	19.49	1.82985	8.78132e-05	0.000604115
EFHD1	3.99	14.04	1.81656	0.000815451	0.00429345
P3H2	3.97	13.97	1.8146	0.00100499	0.00517207
C25H10orf10	35.86	124.15	1.79173	3.96189e-17	1.31351e-15
C3H9orf9	20.66	70.53	1.77144	9.15932e-14	2.30417e-12
LOC101113341	3694.24	12422	1.74955	1.04497e-296	1.82846e-293
PLIN4	5.73	19.26	1.74839	0.000184501	0.00116058
CWH43	14.41	48.42	1.74816	4.01634e-09	5.95567e-08
PLEK	12.2	40.94	1.74695	6.64935e-08	8.36374e-07
CDH2	179.58	601.69	1.74441	2.26429e-77	5.48585e-75
MAP1A	10.2	34.02	1.73713	1.76885e-07	2.10392e-06
WTIP	7.21	24	1.73412	2.31744e-05	0.000182749
TP53INP2	2.49	8.27	1.73041	0.0134165	0.0466204
TFF3	6905.39	22817	1.72431	5.13774e-101	1.58645e-98
CACNA2D2	3.48	11.48	1.72151	0.00323951	0.0141868
ATF3	127.37	418.87	1.71746	4.7875e-35	3.78862e-33
LOC105606144	7.45	24.48	1.71727	6.41888e-05	0.00045657
CAPN8	3.73	12.23	1.71353	0.00217292	0.0100971
LOXL2	187.49	613.47	1.7102	3.52188e-15	9.90404e-14
MYBPC2	4.97	16.24	1.70783	0.000415938	0.0023932
FAM174B	1095.01	3574.89	1.70695	6.56442e-221	6.08097e-218
TMOD1	21.4	69.51	1.69943	1.30404e-12	2.92953e-11
FGF21	6.47	20.97	1.69593	0.000293505	0.00176215
PAMR1	9.2	29.76	1.69334	2.77523e-06	2.68454e-05
PROX1	42.3	136.54	1.69075	6.54628e-20	2.7345e-18
PRSS16	42.31	136.57	1.69047	2.01887e-19	8.08985e-18
MUC6	176.61	569.19	1.68831	5.57488e-30	3.76795e-28
CRABP2	7.22	23.26	1.68705	9.66068e-05	0.00065661
HEPACAM2	71.65	230.3	1.68452	5.61546e-38	5.05328e-36
SLC2A3	23.18	74.02	1.67517	3.86857e-07	4.33611e-06
NXPH3	8.96	28.53	1.67034	4.47243e-06	4.15037e-05
ENO2	18.41	57.93	1.65367	9.94905e-10	1.5826e-08
RCAN1	4578.26	14351.1	1.64829	3.98421e-168	2.50974e-165
SLC31A2	297.49	932.36	1.64805	8.11561e-106	2.60826e-103
SLC23A1	42.05	131.73	1.64751	9.65369e-14	2.41312e-12
RASD2	6.72	21.01	1.64378	8.48898e-05	0.000586881
CHRD	6.96	21.71	1.6416	6.19803e-05	0.000443062
LOC101118856	4.73	14.77	1.64124	0.00169338	0.00817263
GIF	536.8	1665.74	1.63371	5.09071e-158	2.86316e-155
TFPI2	39.04	120.87	1.63059	9.52815e-17	3.03743e-15
SLC28A1	31.83	97.42	1.61386	5.62712e-16	1.69762e-14
SLC24A4	5.98	18.29	1.61333	0.000638279	0.00346967
KIF1A	22.63	69.2	1.61235	4.37626e-12	9.15236e-11
ERV3-1	33.1	101.02	1.60955	1.25529e-09	1.97485e-08
TCTEX1D1	5.47	16.66	1.60615	0.00197384	0.00931242
TNFRSF12A	327.68	989.09	1.59382	1.0307e-69	2.10798e-67
PRRT4	60.74	183.18	1.59249	1.84237e-15	5.35308e-14
JDP2	41.53	125.24	1.59239	2.56128e-15	7.34699e-14
LRRC8C	3.73	11.25	1.59143	0.006672	0.0260398
EREG	4.47	13.46	1.58918	0.00281799	0.0126109
SEMA6C	20.15	60.52	1.58625	3.38143e-10	5.73823e-09
ELF5	84.37	253.11	1.58502	3.06839e-35	2.45284e-33
C7H15orf48	13.93	41.73	1.58239	1.04102e-07	1.27778e-06
HSF2BP	39.33	117.16	1.57491	1.11464e-12	2.52203e-11
SIGLEC1	5.47	16.24	1.5695	0.00148361	0.0072581
VIM	512.63	1518.58	1.56673	1.56867e-73	3.5802e-71
C21H11orf54	969.48	2861.35	1.56142	1.02319e-196	8.95174e-194
ADGRB2	14.19	41.75	1.55693	3.10289e-07	3.5433e-06
PMAIP1	63.95	187.5	1.55189	1.08818e-17	3.79129e-16
LOC101114082	64.21	188.04	1.5501	2.88907e-26	1.64249e-24
KDR	6.97	20.22	1.53598	0.000693691	0.00372318
SERPINF1	4.48	12.98	1.53578	0.00771465	0.0292959
MMP28	65.64	189.37	1.52853	5.0939e-25	2.73784e-23
FLRT3	238.83	688.66	1.52783	2.43531e-56	3.87387e-54
AQP5	12.69	36.5	1.52393	1.68511e-06	1.68169e-05
PCK1	3.97	11.19	1.49665	0.0119837	0.0424278
ALPL	14205.9	40009.1	1.49384	0	0
CACNA1C	17.91	50.06	1.4828	5.46364e-07	5.90682e-06
CDA	29.12	81.36	1.48227	2.85891e-11	5.47049e-10
DMPK	86.87	242.15	1.47901	6.59043e-21	2.91534e-19
GNB3	5.23	14.49	1.46982	0.0025049	0.0114042
CISH	275.67	763.45	1.46959	2.32832e-72	5.09255e-70
LMO2	6.22	17.22	1.46834	0.00173427	0.00833676
ALDH1L2	160.62	444.11	1.46724	1.48583e-36	1.24462e-34
ACKR3	162.04	447.14	1.46435	2.64943e-28	1.66893e-26
LOC101109081	4.98	13.73	1.46314	0.00340946	0.0147872
LOC105606083	7.45	20.5	1.45943	0.000666703	0.00359933
SYNGR3	28.12	76.74	1.4482	5.86744e-10	9.61502e-09
PADI3	3.48	9.49	1.4478	0.0137114	0.0474696
LOC101123244	17.17	46.76	1.44562	1.40339e-07	1.69483e-06
CLSTN3	22.63	61.6	1.44489	2.18042e-08	2.91735e-07
MAP4K1	18.17	49.2	1.43742	8.29491e-08	1.03182e-06
SPATA18	7.22	19.54	1.43677	0.0006602	0.00357279
LYSMD2	5.47	14.71	1.42735	0.00288185	0.0128638
BNIPL	82.45	221.38	1.42493	1.24816e-18	4.69116e-17
LOC101111922	8.7	23.26	1.41909	0.000358872	0.00210406
CRISP2	104.23	278.53	1.41815	4.28251e-17	1.41683e-15
MGLL	88.58	234.93	1.40715	4.38441e-23	2.1781e-21
NEBL	59.45	157.65	1.40697	1.93954e-20	8.39117e-19
CKB	27.62	73.22	1.40677	6.73063e-08	8.45921e-07
IL17RB	49.53	131.07	1.40389	3.53693e-16	1.08576e-14
ELOVL4	4.73	12.49	1.40184	0.010844	0.0389711
LOC101121080	22.11	57.89	1.38827	6.09637e-08	7.69276e-07
CCDC64	202.5	529.99	1.38806	1.11863e-54	1.67773e-52
CDHR5	38.82	101	1.37961	1.75857e-12	3.88961e-11
FLNA	1093.21	2833.65	1.3741	2.48153e-110	8.88161e-108
NOV	145.82	377.92	1.37389	2.34102e-28	1.48058e-26
SNED1	51.25	132.79	1.37346	1.13451e-14	3.07509e-13
IGFBP5	122.88	317.45	1.36925	1.55966e-37	1.36453e-35
VGLL1	7.96	20.46	1.36279	0.000691895	0.00371749
CDKN2D	79.61	204.49	1.36099	7.26869e-23	3.55489e-21
FYN	23.89	60.95	1.351	1.50301e-08	2.06e-07
COL4A6	6.46	16.48	1.35024	0.00324542	0.0142048
CFH	115.44	294.26	1.34992	1.21926e-28	7.83711e-27
LOC101106610	190.82	485.13	1.34618	2.80182e-39	2.65801e-37
RGS3	371.78	940.48	1.33896	1.43321e-54	2.12927e-52
EDN1	27.62	69.68	1.33497	2.53792e-08	3.37845e-07
HS3ST1	334.49	839.65	1.32783	7.62589e-75	1.79243e-72
TRPC3	5.47	13.72	1.32767	0.00597512	0.0237377
MMP23B	4.99	12.51	1.32708	0.0119644	0.042369
HACD4	39.1	98.04	1.32635	6.40985e-12	1.31779e-10
LOC101112109	13.19	32.98	1.32247	8.79254e-05	0.000604123
LOC105605699	57.97	144.7	1.31975	9.47535e-18	3.33076e-16
CFAP45	66.12	164.24	1.31264	1.13733e-14	3.07744e-13
CHRNB1	591.22	1467.12	1.31122	1.75135e-45	1.90208e-43
HACD2	416.59	1032.25	1.30908	2.1698e-70	4.61757e-68
TMEM151A	27.88	69.03	1.30817	2.31669e-09	3.53806e-08
IRF4	8.69	21.47	1.30526	0.0014441	0.00708244
CDC42EP2	22.92	56.55	1.3031	2.36271e-07	2.75003e-06
SCEL	20.39	50.17	1.29864	6.32797e-07	6.79297e-06
HKDC1	463.85	1138.36	1.29523	1.92629e-73	4.33361e-71
LOC105610049	9.45	23.19	1.29463	0.000732094	0.00390021
MCF2L	37.58	91.74	1.28775	1.98733e-11	3.87812e-10
SLC4A11	6.48	15.77	1.28365	0.00565439	0.0226694
FAM167A	53.76	130.27	1.27686	1.76942e-10	3.07559e-09
EHD3	9.71	23.5	1.27528	0.000456068	0.00259941
SLC6A9	76.86	186.02	1.27524	1.08442e-18	4.11505e-17
TMEM37	89.8	216.58	1.27013	2.27821e-19	9.0599e-18
ZFP36	306.71	738.95	1.26861	1.28281e-53	1.87052e-51
LOC101114941	7.46	17.95	1.26696	0.00689025	0.0267326
PSPH	939.13	2258.37	1.26588	2.06952e-71	4.4645e-69
RECK	11.95	28.66	1.26215	0.00107099	0.00546181
LOC101119041	5.72	13.72	1.26067	0.00890048	0.0331212
GRK5	81.82	195.78	1.25876	1.62362e-20	7.0632e-19
ABCG1	71.4	170.7	1.25735	4.26085e-13	9.99998e-12
ANO1	33.32	79.62	1.25667	9.57659e-10	1.52953e-08
SVOP	15.19	36.22	1.25347	0.000147508	0.000952816
LOC101104514	34.59	81.85	1.24254	5.29917e-08	6.73538e-07
UNC5B	100.26	236.67	1.2392	8.8759e-25	4.72222e-23
FAM212B	24.66	58	1.23399	6.45098e-07	6.92031e-06
FBXO32	43.53	102.38	1.23374	5.58972e-12	1.15977e-10
LOC101120060	13.44	31.52	1.23017	0.000203855	0.0012694
ANGPTL4	299.41	698.31	1.22175	7.68985e-28	4.74901e-26
ANKRD22	97.26	225.95	1.21612	9.7327e-20	4.02285e-18
ASNS	1205.68	2798.67	1.21489	4.13862e-59	7.16209e-57
POU2AF1	174.09	402.88	1.21051	5.80336e-29	3.79217e-27
EFNA3	42.01	97.1	1.20885	8.66633e-10	1.39547e-08
OSMR	464.42	1064.02	1.19601	2.45891e-53	3.55256e-51
SPSB1	27.85	63.64	1.19211	1.06345e-07	1.30329e-06
KANK2	250.74	572.74	1.19168	1.17965e-25	6.56438e-24
LOC101121643	8.2	18.71	1.18977	0.00299797	0.0132926
A4GNT	5966.95	13517.5	1.17976	1.63266e-120	6.27101e-118
PF4	52.47	118.83	1.1793	1.76849e-12	3.90605e-11
FAIM2	20.89	46.93	1.16771	4.51208e-06	4.17977e-05
CYTIP	127.91	286.54	1.1636	2.34744e-20	1.00729e-18
ODF2L	237.63	532.25	1.16337	8.36201e-31	5.75043e-29
CNRIP1	13.19	29.54	1.16312	0.000804954	0.00424528
LOC101112687	185.53	413.04	1.15461	1.52147e-24	7.9867e-23
ONECUT2	17.14	38.14	1.15364	0.000123641	0.000816117
PLA2G2C	33.81	75.13	1.15172	1.27425e-07	1.54599e-06
IRF7	145.27	321.36	1.14544	7.25114e-18	2.56609e-16
ZYX	656.15	1443.08	1.13706	1.45647e-56	2.36458e-54
DHRS3	203.7	447.15	1.13434	2.21773e-28	1.40826e-26
PDZD7	22.92	50.27	1.13292	2.76288e-05	0.000214545
CLDN4	509.46	1116.09	1.13141	1.58757e-65	3.01114e-63
SESN2	377.62	827.18	1.13128	6.5799e-51	9.08949e-49
LOC101106577	22.39	48.97	1.12936	1.37901e-05	0.000114359
AIF1L	1254.52	2739.3	1.12667	1.20204e-66	2.36622e-64
CLDN6	32.84	71.71	1.12659	3.81024e-08	4.94265e-07
CFP	194.84	423.93	1.12156	1.66644e-32	1.21987e-30
CTF1	10.95	23.69	1.11389	0.00308216	0.0136151
NDUFA4L2	1024.95	2214.97	1.11174	3.03383e-25	1.65892e-23
EPB41L1	428.76	923.79	1.10739	1.09961e-47	1.40419e-45
GPSM1	59.48	127.86	1.10412	5.2019e-10	8.57796e-09
TMC5	303.84	653.1	1.10398	3.23022e-23	1.62522e-21
NDFIP1	19.64	42.19	1.10287	3.79736e-05	0.000286952
GPX2	9017.4	19333	1.10029	3.75035e-86	1.00103e-83
TACSTD2	630.92	1352.64	1.10026	6.72537e-62	1.23152e-59
SYT17	143.02	305.88	1.09675	2.53494e-24	1.3175e-22
RASA3	22.9	48.98	1.09674	2.05995e-05	0.000164921
PSAT1	3683.37	7864.78	1.09438	3.06978e-74	7.10925e-72
PLCD3	75.12	159.51	1.0864	3.38982e-14	8.85288e-13
AHNAK2	253.75	538.62	1.08589	1.4302e-28	9.1556e-27
ANKRD37	442.37	936.82	1.08254	5.40485e-36	4.4331e-34
CACNG4	113.72	238.95	1.0712	1.01097e-13	2.52311e-12
PAH	80.86	169.85	1.07074	1.52576e-13	3.731e-12
BST-2B	20.15	42.31	1.07023	0.000132227	0.000866546
LOC106991424	8.7	18.27	1.06957	0.00849608	0.0318638
HK1	9594.93	20111.2	1.06765	8.10856e-140	3.64839e-137
FXYD5	63.64	133.34	1.06704	2.04743e-11	3.98553e-10
TNS4	8985.71	18769.4	1.06268	4.80254e-56	7.56304e-54
IL17RE	13.94	29.01	1.05744	0.00121471	0.00609988
LOC101122496	36.33	75.2	1.04962	9.0855e-06	7.81422e-05
RINL	10.2	21	1.04191	0.00459333	0.0190157
KRT18	7595.64	15626.7	1.04077	2.43652e-60	4.36026e-58
FSCN1	107.69	221.04	1.0375	4.4106e-16	1.34098e-14
STC1	328.39	673.1	1.03541	2.84914e-15	8.09897e-14
PTGES	31.84	65.2	1.03401	1.22916e-06	1.26185e-05
SRL	12.94	26.48	1.03248	0.00247602	0.0112988
DNAJA4	60.46	123.67	1.03239	2.1277e-11	4.12649e-10
ARTN	20.89	42.7	1.03161	0.00013021	0.000854395
ANKRD35	40.09	81.68	1.02684	3.86789e-07	4.33611e-06
STRIP2	95.77	194.8	1.02432	2.79749e-15	7.96653e-14
EGLN3	8259.77	16794.5	1.02381	2.35742e-50	3.22823e-48
CDKN1C	9.22	18.74	1.02335	0.0113627	0.0404751
AQP4	10.92	22.18	1.02208	0.00943664	0.0347866
SLC16A2	22.66	45.99	1.02121	9.13427e-05	0.000624876
PSTPIP2	150.95	306.08	1.01989	1.7921e-18	6.62488e-17
HBEGF	53.23	107.85	1.01862	2.10469e-09	3.23678e-08
MOB1B	2048.34	4140.34	1.01529	5.10664e-32	3.65542e-30
MRAS	201.97	407.83	1.01381	2.2884e-27	1.37026e-25
LANCL3	111.95	225.25	1.00864	2.44867e-13	5.86934e-12
ADM	3344.28	6707.72	1.00413	0.000164214	0.00104656
AJUBA	140.54	280.53	0.997205	3.45067e-21	1.56153e-19
WDR54	132.57	264.52	0.996649	3.08903e-15	8.74929e-14
SERTAD4	239.6	477.82	0.995853	5.01814e-23	2.4773e-21
CCDC181	30.82	61.41	0.99486	2.89621e-05	0.000224456
C4H7orf57	11.95	23.74	0.989673	0.00485327	0.019945
LRRC23	22.4	44.44	0.98867	0.000235333	0.0014426
LOC443475	98.7	195.69	0.987387	6.14417e-09	8.94256e-08
LOC101111337	116.39	228.25	0.971594	2.47972e-14	6.57419e-13
GDF15	81.29	159.41	0.971564	3.33241e-11	6.31514e-10
SERPINB8	384.34	752.36	0.969018	3.33091e-39	3.14103e-37
LOC101104859	98.26	191.8	0.964868	8.44049e-11	1.50024e-09
CSRNP1	172.58	336.73	0.96431	1.56471e-19	6.35078e-18
NOL3	11.7	22.76	0.959966	0.0127278	0.0446012
LOC101106315	32.58	63.23	0.956498	1.39413e-05	0.000115475
KCTD11	360.88	700.14	0.956126	3.24417e-26	1.83774e-24
HAGHL	88.6	171.81	0.955406	2.8675e-10	4.89246e-09
PROM2	169.37	328.38	0.955218	4.78731e-20	2.01041e-18
CDK6	2161.67	4188.16	0.954169	3.24559e-47	4.02453e-45
GPR84	10.21	19.76	0.952737	0.0107051	0.0385865
CLIC4	1554.87	3003	0.949608	3.92619e-28	2.46333e-26
RNF144B	375.64	723.39	0.945411	4.50914e-39	4.22678e-37
LGALS3	2742.11	5272.06	0.943083	4.12596e-95	1.22596e-92
IGFBP4	44.04	84.44	0.939139	2.32127e-07	2.70781e-06
BBS4	767.54	1467.99	0.935537	2.50876e-42	2.63387e-40
SYNE3	51.02	97.52	0.934749	1.59707e-07	1.91114e-06
ANXA9	35.34	67.55	0.934569	1.20388e-05	0.000101221
PLCG2	389.47	742.24	0.930394	6.47084e-35	5.06979e-33
KRT8	22906.2	43635	0.929748	4.66808e-86	1.22522e-83
LOC101113831	169.02	321.71	0.928546	3.43446e-11	6.48511e-10
FURIN	402.07	765.15	0.928285	2.67598e-29	1.77812e-27
GAS6	438.14	833.41	0.927643	2.85975e-36	2.35788e-34
LOC101106452	492.64	936.37	0.926539	1.56963e-28	1.00075e-26
AMOTL2	487.42	926.07	0.925962	2.44609e-36	2.02742e-34
FAM64A	83.8	158.4	0.918556	1.07671e-10	1.88953e-09
DUSP5	383.27	724.32	0.918287	7.96305e-34	5.97153e-32
WWTR1	85.11	160.85	0.918225	3.44317e-09	5.13476e-08
RAB33A	16.93	31.96	0.91715	0.00209665	0.00980344
FGB	14.7	27.76	0.916903	0.00528427	0.0214145
PPARGC1B	498.91	941.69	0.916487	5.2751e-35	4.15362e-33
TFRC	9189.97	17345.6	0.916435	7.52755e-35	5.8396e-33
SOCS3	42.79	80.66	0.91451	1.6761e-06	1.67483e-05
G0S2	71.67	134.81	0.911478	1.57956e-08	2.15367e-07
BMP4	23.13	43.48	0.910739	0.000587574	0.00322858
MDK	248.29	466.12	0.908675	1.62711e-26	9.42049e-25
FER1L6	5406.01	10140.9	0.907544	9.99276e-135	4.25313e-132
P2RY1	41.56	77.4	0.897177	3.91509e-06	3.67869e-05
LOC101116389	11.94	22.23	0.896538	0.00963318	0.0354281
JUND	54.25	100.94	0.895822	2.06877e-07	2.43854e-06
KIAA1683	23.16	42.98	0.891907	0.00180235	0.00861668
ESYT3	49.73	92.16	0.889942	3.08782e-06	2.95785e-05
GLI3	42.3	78.26	0.887575	2.70665e-06	2.62142e-05
LOC101118990	102.71	189.64	0.88469	1.21296e-08	1.68001e-07
TUB	77.84	143.37	0.881263	2.90768e-06	2.80405e-05
SPINT1	997.2	1831.04	0.876709	3.06166e-54	4.50607e-52
DAB2	46.02	84.45	0.875803	1.74777e-06	1.74092e-05
TLR3	245.64	450.54	0.875138	4.41091e-16	1.34098e-14
FUOM	24.16	44.28	0.873979	0.000806199	0.004249
KRT7	7473.74	13694.9	0.873736	4.53413e-70	9.52046e-68
CSPG5	76.42	140	0.873509	2.91756e-09	4.38832e-08
PIGR	102347	187242	0.871443	2.07359e-109	7.09888e-107
LOC101106886	31.6	57.79	0.870956	0.000150869	0.000972928
CERK	301.5	551.32	0.87071	7.5884e-27	4.44246e-25
SLC7A5	819.34	1494.15	0.866785	1.03035e-27	6.3136e-26
SLC3A2	1485.94	2708.28	0.866002	5.58079e-47	6.81289e-45
ADAMTSL5	44.03	80.24	0.865737	5.18458e-06	4.73315e-05
DUSP10	47	85.42	0.861899	4.94933e-06	4.54473e-05
RHEBL1	53.54	97	0.857343	3.53095e-06	3.35174e-05
NR4A1	88.07	159.45	0.8565	9.25332e-10	1.48241e-08
CLDN23	35.1	63.55	0.856256	0.000170402	0.00108293
HMGCS2	39.02	70.59	0.855414	0.000152452	0.000981527
LOC101117703	194.52	351.51	0.853637	1.22539e-18	4.6166e-17
RTKN2	105.48	190.42	0.852141	3.1806e-08	4.18797e-07
CCDC114	43.79	78.91	0.8497	4.58049e-05	0.000338338
FBLIM1	2281.25	4097.88	0.845055	8.21916e-64	1.52277e-61
DOK5	142	254.92	0.844119	3.99049e-13	9.40753e-12
RNF186	40.55	72.78	0.843905	0.000123693	0.000816117
MAP2	715.6	1284.22	0.843673	1.25273e-37	1.10212e-35
MSLN	1723.12	3086.68	0.84103	4.47023e-26	2.51418e-24
KCNN4	49.48	88.56	0.839869	4.04854e-06	3.79502e-05
CALD1	163.16	291.98	0.839624	7.72119e-17	2.50708e-15
NXNL2	135.33	242.18	0.839566	1.43194e-11	2.84365e-10
GCNT1	1958.12	3499.27	0.837585	8.83322e-36	7.13362e-34
ADAMTS7	63.69	113.65	0.835546	1.62544e-07	1.94362e-06
EHF	5351.88	9549.56	0.835388	4.86641e-32	3.49937e-30
CLCA4	37.58	66.91	0.832284	8.6623e-05	0.000597352
ST6GAL1	389.65	693.58	0.831877	6.57092e-19	2.52387e-17
MAPK13	1248.21	2219.22	0.830193	5.58842e-40	5.535e-38
SLC31A1	5703.55	10134.8	0.829387	5.94257e-57	9.85091e-55
GLIPR2	40.03	71.11	0.828926	5.50494e-05	0.000397304
LOC101106919	492.48	874.16	0.827816	1.67317e-32	1.21987e-30
DDIAS	1159.61	2055.58	0.8259	6.17925e-29	4.02111e-27
LRP11	199.29	352.84	0.824129	2.05572e-13	4.95767e-12
TNFRSF18	28.12	49.75	0.82317	0.00274638	0.0123254
C24H16orf54	19.67	34.76	0.821683	0.00713703	0.0274735
FZD4	650.85	1148.84	0.819768	7.57966e-35	5.8512e-33
IGSF9B	111.48	196.59	0.818439	1.55674e-09	2.42728e-08
SLC2A4	16.18	28.51	0.817606	0.0144547	0.0495085
B4GALT5	344.01	605.34	0.815268	1.33662e-18	5.0117e-17
PRSS22	216.28	380.11	0.81352	4.92484e-16	1.48861e-14
YPEL1	259.54	456	0.813079	2.46875e-16	7.68337e-15
DEGS2	144.26	253.17	0.811381	7.61604e-11	1.36482e-09
ETS1	286.07	501.94	0.811163	3.65136e-23	1.83126e-21
C3	123.68	216.85	0.810133	3.62778e-07	4.09242e-06
IGFBP7	31.37	54.97	0.80929	0.000561447	0.00310779
NOCT	49.75	87.15	0.808699	4.68862e-06	4.32551e-05
SLC38A3	315.21	551.18	0.806227	3.81468e-19	1.48697e-17
LOC105609492	54.46	95.12	0.804502	2.44638e-05	0.000192052
TGFB3	53.98	94.2	0.803187	2.38022e-05	0.000187231
ERO1A	4151.5	7241.18	0.802592	3.34017e-07	3.79243e-06
BTG3	319.75	557.61	0.802324	2.46209e-16	7.67783e-15
DUSP8	61.16	106.65	0.802135	7.41088e-06	6.49452e-05
FAM101B	102.95	179.36	0.800955	1.11566e-08	1.55896e-07
RLTPR	476.52	829.98	0.800557	7.11922e-17	2.31639e-15
SLC9A2	1619.94	2820.73	0.800129	7.89026e-45	8.45277e-43
PLK3	315.67	549.63	0.800057	1.26163e-21	5.82644e-20
SH3PXD2A	159.71	277.64	0.797751	1.746e-12	3.86724e-11
RND1	47.8	82.97	0.795567	2.34301e-05	0.000184581
AMOT	6863.43	11910.5	0.795238	8.1848e-50	1.11116e-47
SLC2A11	49.25	85.44	0.794836	1.18284e-05	9.98255e-05
RHOQ	127.1	220.35	0.793887	9.59425e-10	1.5308e-08
CDK1	1136.96	1970.99	0.793736	1.55785e-29	1.03953e-27
TUBB4A	939.57	1627.18	0.792301	2.92736e-33	2.15421e-31
USP18	141.55	245.13	0.792254	4.12342e-13	9.69189e-12
LOC105606076	68.45	118.25	0.788815	1.03446e-06	1.07458e-05
FGF11	176.42	304.55	0.78769	3.87917e-08	5.02378e-07
CREB5	34.6	59.69	0.786553	0.00127124	0.00634329
FAM149A	1890.03	3252.69	0.783226	1.20743e-52	1.71303e-50
C16H5orf28	536.58	923.4	0.783158	1.35054e-31	9.45259e-30
EGFL7	37.1	63.8	0.782203	0.000419086	0.00240955
RASL11B	21.13	36.22	0.777824	0.00565237	0.022667
TMEM106A	77.11	132.04	0.775999	2.41037e-07	2.7993e-06
SLC45A3	321.18	549.71	0.775272	2.49036e-19	9.85383e-18
LRRFIP1	1725.47	2952.46	0.774926	6.27199e-36	5.11768e-34
FOXC1	75.15	128.44	0.77314	5.11976e-07	5.56426e-06
CHST9	26.6	45.43	0.772488	0.00150595	0.00735371
LOC105605733	24.88	42.48	0.771835	0.00161921	0.00784353
VGLL3	24.9	42.51	0.771624	0.00317226	0.0139349
LAMB3	691.42	1179.71	0.770797	7.725e-16	2.29968e-14
SLC9A4	4541.33	7738.88	0.769011	8.00851e-69	1.6169e-66
IL1RN	65.13	110.93	0.768327	2.64408e-05	0.000206031
EGR2	21.13	35.99	0.767979	0.00984674	0.0360411
CST6	188.28	320.61	0.76796	5.53985e-12	1.15094e-10
APH1B	44.74	76.16	0.767599	6.97591e-05	0.000491309
LTBP1	44.06	74.97	0.766788	0.000284763	0.00171818
SOX8	16.92	28.76	0.765334	0.0133313	0.0463447
FSD1L	54.48	92.59	0.765196	0.000894322	0.00466351
MYLK	54.98	93.4	0.764658	1.2567e-05	0.000104972
EVPL	73.66	125.08	0.763966	1.40548e-06	1.42246e-05
PLCXD1	260	441.22	0.763015	2.6731e-15	7.63992e-14
BNIP3	10886.3	18457.5	0.761697	2.35395e-41	2.42288e-39
DCLK2	77.87	131.9	0.760406	1.12301e-07	1.372e-06
ARHGAP23	37.57	63.49	0.756892	0.000247657	0.00150933
SVIL	45.25	76.46	0.756799	9.55438e-05	0.000651352
LOC101120850	59.45	100.42	0.756191	3.58765e-06	3.39942e-05
LOC101116548	113.96	192.4	0.755538	2.14046e-08	2.86632e-07
DLC1	43.57	73.56	0.755491	0.000294332	0.0017651
PLK2	524.39	884.97	0.754986	2.81374e-16	8.6884e-15
SYTL5	289.37	488.04	0.754075	2.11358e-15	6.11851e-14
BMPR1B	24.16	40.74	0.75376	0.00503504	0.0205419
NR4A2	98.01	165.06	0.751976	2.5807e-08	3.4296e-07
SBK1	26.13	44	0.751822	0.003694	0.0158053
LTBP4	65.17	109.67	0.750919	5.00539e-06	4.58818e-05
POLH	934.58	1571.47	0.749726	7.16575e-23	3.51546e-21
VASH2	123.36	207.21	0.748169	9.72289e-09	1.37324e-07
FAM91A1	1602.09	2688.96	0.747093	2.13413e-37	1.83652e-35
FFAR3	18.93	31.76	0.746614	0.0126457	0.0443726
ZNF385A	43.06	72.24	0.746389	0.000115142	0.000767354
MGAT4A	1254.95	2102.69	0.7446	3.03488e-27	1.81035e-25
PARD6A	23.13	38.72	0.743252	0.0054104	0.0218413
C9H8orf89	31.36	52.46	0.742307	0.000961618	0.00497979
PBK	487.89	814.5	0.739364	1.33165e-14	3.57254e-13
RIMKLA	241.51	402.93	0.738474	4.64117e-14	1.19232e-12
EPPK1	198.48	330.67	0.736394	9.67303e-13	2.20131e-11
PFKP	6977.72	11614.1	0.73505	2.89488e-42	3.01911e-40
PIGK	591.56	984.33	0.734626	1.65345e-22	7.98726e-21
IGFBP2	2036.9	3387.92	0.734029	8.65988e-22	4.03479e-20
RBMS1	227.03	377.3	0.732805	9.2484e-15	2.52416e-13
CORO2A	327.16	543.27	0.731647	1.43832e-18	5.36747e-17
SH3RF3	19.16	31.8	0.730661	0.014121	0.0485858
MTHFD2	1381.26	2291.73	0.730447	1.1253e-45	1.23925e-43
AASS	190.58	316.18	0.730351	1.57994e-12	3.51425e-11
DYDC2	25.63	42.49	0.729314	0.0052924	0.0214419
SPDYC	33.31	55.17	0.727944	0.0010759	0.00547973
FAM72A	246.86	408.85	0.727883	7.86131e-16	2.33585e-14
ARG2	272.54	451.39	0.727882	3.47806e-17	1.16044e-15
RDX	243.82	403.75	0.72761	9.48624e-14	2.37503e-12
LOC101118712	25.84	42.75	0.726503	0.00724094	0.0277716
PNPLA2	338.88	560.65	0.726334	1.81367e-19	7.3048e-18
GADD45B	124.44	205.64	0.724677	1.21159e-08	1.67959e-07
HES2	136.32	225.15	0.72384	1.77897e-09	2.76284e-08
TRIM36	155.27	256.32	0.723166	2.02956e-11	3.95564e-10
KLHL28	415.16	685.23	0.722941	1.4313e-13	3.51091e-12
FAM46A	341.08	562.51	0.721779	2.27513e-15	6.53809e-14
AKAP7	90.3	148.87	0.721186	6.68556e-07	7.16707e-06
PAQR8	542.76	894.35	0.720525	7.19286e-21	3.17292e-19
CYTH3	102.93	169.59	0.72031	4.53903e-08	5.81143e-07
ATP8B3	49	80.6	0.717963	0.000665676	0.00359625
PDZK1IP1	2813.12	4625.3	0.717376	1.51575e-39	1.48261e-37
KIF21B	110.95	181.97	0.71379	1.63008e-08	2.21489e-07
RHBDF1	228.59	374.8	0.713315	1.65739e-11	3.27485e-10
GCHFR	442.53	724.81	0.711819	4.3268e-16	1.32051e-14
HCFC1R1	41.6	68.13	0.711554	0.00181492	0.00866629
ZMYND10	38.31	62.69	0.710748	0.000435059	0.00248957
MAPK8IP1	159.3	260.69	0.710562	1.14453e-09	1.81511e-08
KLF6	1092.15	1786.99	0.710369	2.67405e-18	9.79322e-17
RHBDL1	61.22	100.13	0.709702	0.000174411	0.00110617
CRISPLD2	30.84	50.41	0.709044	0.00239965	0.0109886
CLIP2	210.51	343.69	0.707221	1.23311e-09	1.94384e-08
STXBP1	115.19	188.04	0.707053	6.91364e-08	8.67538e-07
LOC101122294	5104.75	8330.41	0.706548	6.90501e-28	4.2902e-26
AK7	33.83	55.2	0.70628	0.00106578	0.00544255
CARS	1267.93	2066.76	0.704897	1.1529e-37	1.02575e-35
LOC105605390	47.48	77.4	0.704897	0.0012901	0.00642522
RND3	191.58	312.24	0.704694	1.0471e-11	2.09793e-10
N4BP3	134.67	219.34	0.703784	5.29113e-07	5.74257e-06
EIF4E3	104.21	169.32	0.70021	6.06129e-08	7.65462e-07
ANXA2	11487.9	18632.8	0.697725	8.51054e-56	1.3012e-53
ABCA7	149.59	242.1	0.694571	2.42196e-07	2.80862e-06
ABLIM2	23.63	38.2	0.693059	0.0137249	0.0474928
KLF4	60.49	97.78	0.692816	4.4734e-05	0.000331516
CLDN3	23.38	37.75	0.691199	0.0107125	0.0386041
GPD2	421.24	678.73	0.688175	1.57487e-18	5.84931e-17
INPP5B	815.49	1313.21	0.687353	9.60966e-29	6.22769e-27
C1H1orf194	125.89	202.26	0.684014	2.34568e-07	2.73425e-06
HSPA2	417.05	669.39	0.682636	1.29056e-15	3.79174e-14
KBTBD11	183.69	294.8	0.682487	3.37589e-09	5.04397e-08
P3H3	279.14	447.56	0.681115	1.4453e-15	4.23847e-14
ADGRE5	433.1	694.3	0.680866	1.0202e-18	3.88069e-17
HGFAC	227.88	364.92	0.679274	6.5575e-12	1.34463e-10
SLCO4A1	298.08	477.08	0.678527	6.24938e-16	1.87101e-14
GARS	3439.89	5503.93	0.678098	1.31287e-39	1.29219e-37
COQ10B	162.95	260.72	0.678048	8.41215e-09	1.19887e-07
PRKD2	1904.63	3046.95	0.677851	5.19634e-38	4.70298e-36
ACY1	818.97	1309.85	0.677518	5.56369e-24	2.8633e-22
LOC101110666	118.51	189.47	0.677024	1.542e-06	1.55265e-05
LOC101117955	557.03	890.58	0.67701	1.75259e-17	6.01302e-16
TPPP	53.76	85.77	0.673916	0.000151533	0.000976407
MPZL2	2186.97	3483.55	0.671626	5.77305e-31	3.98746e-29
DDIT4	4792.39	7632.05	0.671326	1.16142e-18	4.39294e-17
TBC1D30	1271	2022.59	0.670239	2.30586e-33	1.70482e-31
SYNJ2	189.99	302.23	0.669735	2.811e-09	4.2402e-08
TRAK1	2722.99	4330.43	0.66932	6.79317e-28	4.24519e-26
FOXO1	504.23	801.16	0.668008	2.10065e-19	8.37496e-18
C12H1orf106	507.42	805.46	0.666645	6.00954e-17	1.97163e-15
USP1	2847.86	4520.42	0.666581	1.42843e-19	5.81264e-18
PROSER2	268.9	426.46	0.665371	5.87109e-14	1.50338e-12
PRR11	733.49	1161.56	0.663217	6.92507e-11	1.24635e-09
C3H2orf81	32.84	51.99	0.662847	0.00449543	0.0186398
ING1	552.66	874.56	0.662167	2.79406e-16	8.64457e-15
COLCA1	878.61	1389.82	0.661605	0.000278269	0.00168351
MXI1	628.96	994.44	0.66091	6.20629e-16	1.86165e-14
PBLD	593.73	938.35	0.660304	3.21287e-12	6.86516e-11
C16H5orf49	32.12	50.75	0.660157	0.00686272	0.0266521
TIMP1	34.34	54.22	0.658824	0.00238118	0.0109303
TRPM4	49.26	77.68	0.657047	0.000646576	0.00350871
FBLN1	58.48	92.19	0.656744	0.000157275	0.00100804
RRAS	63.45	100.02	0.65655	0.00010149	0.000685071
RASGEF1A	422.46	665.67	0.656005	9.82521e-18	3.43839e-16
CDC26	559.7	880.48	0.653632	2.53385e-18	9.32316e-17
POLK	208.94	328.61	0.653299	3.18769e-09	4.77638e-08
37865	38.84	61.03	0.652131	0.00274244	0.0123183
AVIL	2726.93	4285.33	0.65213	8.47242e-46	9.39603e-44
ATXN1	164.34	258.25	0.652089	1.4974e-07	1.79871e-06
RIBC1	36.55	57.4	0.65131	0.00413046	0.0173503
TMEM178A	30.12	47.29	0.650982	0.00876559	0.032711
STC2	371.83	583.66	0.650504	9.0015e-13	2.05443e-11
PARD6G	33.6	52.71	0.649761	0.00324771	0.0142105
BICD1	192.34	301.67	0.649305	6.07014e-10	9.92654e-09
ITPRIPL2	125.56	196.84	0.648591	1.99391e-06	1.96373e-05
PDGFB	145.24	227.59	0.648014	8.46771e-09	1.20569e-07
LYPD5	54.73	85.77	0.648001	0.000412052	0.00237431
DCK	858.57	1344.28	0.646834	3.03989e-18	1.10051e-16
MARS	1908.87	2986.7	0.645833	1.15952e-24	6.12757e-23
LOC101116226	4674.45	7310.99	0.645271	1.20362e-25	6.62749e-24
NIPA1	41.49	64.88	0.645051	0.00521621	0.0211823
LOC101104306	66.66	104.19	0.644215	6.93889e-05	0.000489139
FES	147.78	230.77	0.643011	1.18117e-08	1.6403e-07
ARMCX2	26.88	41.97	0.642901	0.0090581	0.0336352
IRS2	55.26	86.26	0.642628	0.000377315	0.00219665
ARID3A	71.66	111.65	0.63975	3.97494e-05	0.000298937
BCL6	658.22	1025.27	0.639367	8.89516e-22	4.13218e-20
CNN2	34.8	54.16	0.638415	0.00413896	0.0173722
TMEFF1	241.62	376.01	0.638011	5.62102e-13	1.31335e-11
B3GALNT1	153.2	238.36	0.637688	7.29255e-09	1.04975e-07
TRIM7	45.78	71.17	0.636628	0.001353	0.0066835
PODXL	49.49	76.94	0.636594	0.00100714	0.00517919
LOC101113728	14719.4	22868	0.63561	2.7037e-24	1.40059e-22
PRICKLE3	362.05	562.04	0.634502	1.85188e-12	4.0731e-11
DBN1	244.46	379.33	0.633854	8.68802e-12	1.75409e-10
SCN1B	39.05	60.51	0.631591	0.00271547	0.012225
MAP3K13	442.67	684.15	0.6281	1.82453e-13	4.43405e-12
SPAG1	229.62	354.63	0.627023	2.20451e-11	4.27019e-10
NDRG4	184.3	284.39	0.625857	1.20548e-07	1.46593e-06
ZFP36L1	537.56	828.26	0.623656	8.00337e-14	2.02307e-12
SH2B3	106.5	163.96	0.622476	1.78954e-05	0.000145342
VEGFA	2025.69	3117.54	0.621998	2.73719e-05	0.000212866
IER3	1044.3	1606.26	0.621173	1.04794e-19	4.32016e-18
STK17A	603.36	927.96	0.621052	1.15433e-22	5.61063e-21
PLA2G4F	591.17	909.17	0.620965	3.38656e-09	5.05513e-08
TTC7B	101.49	156.06	0.62066	4.75479e-06	4.37885e-05
IRF1	108.71	167.15	0.620588	1.8676e-06	1.84626e-05
PYCR1	2780.81	4274.03	0.620094	1.16817e-24	6.15264e-23
SNRPN	324.29	497.34	0.616947	1.94231e-12	4.26009e-11
RALB	2290.86	3512.1	0.616443	1.70489e-38	1.56096e-36
FGFRL1	72.14	110.37	0.613442	7.62875e-05	0.000532997
LOC101117946	6558.48	10027.6	0.612543	2.40803e-30	1.64163e-28
LOC106990092	2245.33	3429.97	0.61127	1.47846e-27	8.98948e-26
DDAH1	55.95	85.45	0.611048	0.000594355	0.00326015
CDON	41.08	62.74	0.610915	0.00353638	0.0152452
KLC3	54.52	83.2	0.609645	0.00110491	0.00559968
P4HA1	3262.17	4969.03	0.607132	5.84729e-11	1.06578e-09
ARRDC2	356.45	542.5	0.605942	3.67205e-09	5.46057e-08
LOC101114853	185.94	282.63	0.604058	8.52164e-07	8.95853e-06
CYP1A1	84.13	127.66	0.601674	0.000130785	0.000857811
SUSD1	105.75	160.2	0.599113	6.77598e-06	5.97805e-05
SOWAHC	45.76	69.23	0.597196	0.0023526	0.010814
BHLHE41	130.59	197.53	0.597018	1.80815e-05	0.00014655
RASEF	655.89	991.36	0.595958	1.45551e-13	3.56476e-12
PCYT1B	50.71	76.64	0.595749	0.00140538	0.00691623
DUSP14	128.4	193.98	0.595206	1.10949e-06	1.14647e-05
TMIGD2	31.1	46.97	0.594903	0.0108278	0.0389219
ESPN	289	436.48	0.594835	8.09996e-11	1.44134e-09
ZSWIM3	143.79	216.92	0.593205	1.24303e-07	1.50927e-06
NREP	265.88	401.08	0.593115	1.80097e-11	3.53196e-10
BHLHE40	2697.19	4067.9	0.592828	2.73604e-18	9.99702e-17
SERTAD2	450.15	678.35	0.591604	1.86086e-09	2.8815e-08
RABGAP1L	639.32	962.94	0.590907	3.04809e-12	6.5397e-11
DYRK1B	155.05	233.33	0.589689	4.37847e-07	4.83196e-06
SHMT2	7349.26	11050.6	0.58845	1.87549e-39	1.80093e-37
TMEM53	425.95	640.41	0.588307	1.75781e-14	4.70783e-13
HERC3	880.94	1323.42	0.58715	4.32613e-23	2.15594e-21
ABTB2	106.17	159.49	0.587113	2.25182e-05	0.00017811
GRHL1	812.11	1219.97	0.587103	1.19989e-22	5.81413e-21
TMEM170B	462.88	694.92	0.586202	2.52769e-07	2.91833e-06
MAP3K2	1182.09	1773.37	0.585152	4.74668e-12	9.89179e-11
HSPB11	43.79	65.67	0.584661	0.00433507	0.0180844
KRAS	584.78	876.33	0.583585	5.04067e-08	6.42756e-07
MAP1LC3A	57.95	86.69	0.581079	0.0007936	0.00419102
LOC780455	432.31	645.76	0.578938	4.29212e-11	8.00858e-10
ARID5B	1603.66	2395.26	0.57881	1.0569e-20	4.63625e-19
JUNB	230.15	343.7	0.578601	4.66479e-09	6.87195e-08
CD44	3515.16	5248.74	0.578382	1.96597e-20	8.4822e-19
LRRC66	474.62	707.82	0.576618	3.95493e-16	1.20936e-14
TIPARP	1083.37	1612.37	0.57366	3.04173e-14	7.97024e-13
TNFRSF1B	189.79	282.24	0.572518	3.07933e-08	4.06142e-07
ZC3H6	101.34	150.62	0.571676	0.00226557	0.0104659
TNF	49.23	73.14	0.57096	0.0036649	0.0157133
HMMR	1114.23	1654.94	0.570728	3.89557e-10	6.56122e-09
XRCC4	57.22	84.97	0.57059	0.00232151	0.0106929
PIAS3	1517.98	2253.94	0.570304	1.26549e-29	8.48039e-28
MTURN	45.3	67.26	0.570207	0.00436426	0.0181821
SPNS2	785.22	1165.62	0.569929	2.57083e-17	8.74414e-16
PTRF	577.9	856.65	0.56788	5.1567e-11	9.50909e-10
SERPINB1	2198.39	3257.46	0.567299	8.13764e-43	8.65889e-41
S100A10	3861.47	5719.42	0.566718	6.91968e-28	4.2902e-26
GCNT2	624.41	924.55	0.566248	4.378e-18	1.56693e-16
GSTP1	128.94	190.89	0.566013	7.38899e-06	6.47894e-05
KCNAB2	671.96	994.1	0.565012	2.54349e-16	7.90038e-15
LOC105602998	121.11	178.81	0.562041	2.64234e-06	2.56545e-05
GGCT	235.62	347.82	0.561889	3.105e-07	3.5433e-06
TNFSF12	233.09	343.74	0.560426	1.0141e-08	1.42462e-07
SHISA4	65.41	96.35	0.558938	0.00137203	0.00677114
DIAPH3	1194.89	1759.08	0.557948	1.552e-15	4.54291e-14
SVIP	36.83	54.2	0.55759	0.0123823	0.043594
PVRL4	397.11	584.37	0.557347	3.40245e-11	6.43239e-10
ZNF438	54.95	80.85	0.55732	0.00198615	0.00936027
SYTL2	418.6	615.82	0.556934	1.18863e-12	2.6779e-11
NUP62CL	42.3	62.22	0.556773	0.00691042	0.0267647
ARIH1	1221.38	1796.58	0.556734	2.38341e-16	7.4472e-15
LOC101117299	307.39	452.03	0.556377	2.5056e-07	2.90134e-06
PPP1R15A	354.82	521.61	0.555874	1.93716e-12	4.25472e-11
EPHA1	382.38	561.98	0.555511	9.14638e-11	1.61296e-09
PRDM1	54.95	80.71	0.554564	0.0112245	0.0400734
LMNA	2581.92	3791.92	0.554483	3.99354e-20	1.68156e-18
ARL5B	666.81	978.83	0.553788	1.54579e-07	1.85259e-06
MID1IP1	1181.37	1733.9	0.553568	4.64212e-17	1.52937e-15
MGAT1	1451.21	2129.24	0.553087	4.51369e-16	1.36695e-14
C1RL	78.87	115.67	0.552478	0.000212868	0.00131823
ASPH	2067.22	3031.39	0.552292	4.44262e-14	1.1433e-12
PFKFB3	672.97	986.84	0.552264	2.72498e-15	7.77409e-14
PLEKHG5	123.29	180.69	0.551483	7.00115e-05	0.000492866
LATS2	288.83	423.2	0.551127	9.13133e-09	1.29667e-07
RAB27A	98.24	143.9	0.550724	0.000647712	0.00351246
UGT8	1513.57	2214.2	0.548831	7.14599e-23	3.51546e-21
LOC101113650	329.86	482.34	0.548205	2.6802e-07	3.08311e-06
BAG3	1238.15	1810.16	0.547938	4.79649e-26	2.68808e-24
DEPDC5	517.48	756.55	0.547934	8.18778e-14	2.06636e-12
INF2	540.29	789.81	0.547771	1.54175e-09	2.4063e-08
KLF9	61.69	90.16	0.547389	0.00169587	0.00818135
LOC101112306	86.85	126.92	0.5473	0.00145271	0.00712022
PAK3	111.2	162.41	0.546527	5.71128e-05	0.000411254
GALE	2152.09	3142.44	0.546151	8.63933e-25	4.61194e-23
TDRP	81.86	119.49	0.545721	0.000364332	0.00213211
MTF1	260.89	380.83	0.545689	2.34418e-09	3.57023e-08
UBXN2A	460.03	671.2	0.54502	6.39124e-13	1.4845e-11
SNN	478.98	698.73	0.544752	5.38162e-11	9.88912e-10
PGK1	15731	22926	0.543376	3.98631e-29	2.62663e-27
DHX58	92.26	134.36	0.542289	0.000272535	0.00165263
LOC106991667	227.99	332	0.542218	4.60974e-08	5.89239e-07
PCDH7	62.64	91.14	0.540975	0.00132692	0.00657322
ISYNA1	515.97	750.5	0.540548	3.29487e-11	6.26661e-10
SHROOM1	334.12	485.83	0.540091	3.3091e-11	6.27853e-10
ATP1B1	7044.57	10243.2	0.540087	2.82092e-19	1.11338e-17
PIR	367.85	534.61	0.539371	2.70036e-12	5.82538e-11
WDYHV1	468.75	681.07	0.538996	4.61578e-11	8.59212e-10
LOC101106384	1620.23	2352.97	0.538285	0.00251938	0.0114536
KIF18A	389.71	565.59	0.537383	2.72708e-07	3.13474e-06
NAMPT	1594.42	2312.08	0.536163	8.6752e-12	1.75375e-10
AURKA	1144.03	1658.09	0.535404	3.50195e-21	1.57568e-19
PIM2	267.67	387.64	0.534265	5.3402e-10	8.77844e-09
SLC16A3	1486.07	2151.72	0.533986	1.24345e-19	5.08618e-18
SPRY4	1154.7	1671.35	0.533497	6.16825e-17	2.01949e-15
SPRYD7	723.17	1046.66	0.533392	6.68354e-09	9.67394e-08
DENND3	1447.4	2094.32	0.533023	2.95232e-19	1.16008e-17
PDLIM2	479.57	693.78	0.532734	9.05166e-11	1.59804e-09
FAM214B	153.76	222.32	0.531977	1.08229e-06	1.11983e-05
SEMA5A	39.05	56.44	0.531382	0.00982688	0.0359892
IQGAP3	803.92	1160.59	0.529728	2.63311e-11	5.06302e-10
ENTPD2	107.45	154.96	0.528241	0.000140661	0.000915346
PLEKHF1	105.48	152.1	0.528046	6.67721e-05	0.000473022
CLEC16A	650.99	938.3	0.52741	2.00996e-10	3.47834e-09
PCK2	1833.12	2641.37	0.526984	6.33506e-12	1.30582e-10
CEP55	488.37	702.89	0.525322	3.66003e-12	7.74707e-11
DOCK6	612.2	881.11	0.52531	3.9912e-12	8.43671e-11
OLFML2A	40.77	58.65	0.524576	0.0110398	0.0395301
ARSJ	206.68	297.18	0.523895	3.92646e-08	5.07527e-07
STPG1	96.99	139.44	0.52381	0.000323547	0.00191982
HABP4	335.58	482.18	0.52293	1.04816e-08	1.46854e-07
BPNT1	3207.14	4605.06	0.521933	1.68528e-27	1.01685e-25
TP53INP1	244.88	351.46	0.52133	8.03395e-05	0.000558088
IFITM3	538.01	772.06	0.521098	2.24251e-10	3.86379e-09
MTA3	120.01	172.14	0.520442	0.00010161	0.000685288
PLIN3	246.08	352.94	0.52029	3.75223e-08	4.8714e-07
GTPBP2	791.1	1132.55	0.517633	2.85612e-12	6.14455e-11
ACP5	123.88	177.3	0.51722	7.30608e-05	0.000512257
CNNM4	415.11	594.05	0.517101	9.97227e-11	1.75467e-09
CHCHD10	572.74	818.96	0.515908	4.86939e-14	1.24891e-12
RAB30	135.07	193.11	0.515707	7.77342e-05	0.000542142
PROCA1	212.66	303.97	0.515419	4.16595e-06	3.89119e-05
JUN	1031.99	1474.91	0.5152	1.43149e-11	2.84365e-10
UBXN10	83.1	118.74	0.514951	0.000434415	0.0024877
ERRFI1	1142.67	1632.41	0.51459	1.12452e-15	3.31628e-14
LOC101122142	189.4	270.5	0.514155	0.000452452	0.00258253
B3GAT2	92.01	131.25	0.512331	0.00059839	0.00328114
IER5L	158.47	225.98	0.512021	1.38446e-05	0.00011475
MYOF	1542.75	2199.45	0.511642	1.67559e-18	6.20877e-17
ANXA3	3682.83	5249.9	0.511475	1.73766e-24	9.06117e-23
FGD1	213.46	304.2	0.511057	3.24356e-07	3.69072e-06
LOC101111334	62.15	88.57	0.51098	0.00604055	0.0239372
LOC101103427	77.3	110.11	0.51048	0.00359444	0.015449
TCTEX1D2	125.06	178.02	0.509455	6.8022e-05	0.000480795
FAM221A	127.64	181.63	0.50897	3.05953e-05	0.0002363
DDAH2	240.75	342.6	0.508964	3.28124e-05	0.000251206
RNF19A	1051.26	1495.51	0.508517	1.1255e-14	3.05591e-13
NKAIN1	429.07	610.37	0.508462	4.44181e-11	8.27805e-10
ATF4	10583.6	15039.6	0.506937	5.56249e-21	2.46755e-19
SCD	10760.5	15285.7	0.506438	8.3685e-21	3.6812e-19
RAB27B	3460.53	4915.58	0.50637	8.39768e-17	2.68249e-15
LOC105605969	58.46	83.02	0.50615	0.006137	0.0242584
PAQR6	75.56	107.31	0.506102	0.00192885	0.00913002
NDUFA1	77.96	110.71	0.506053	0.00239089	0.0109612
PNRC2	5283.43	7501.59	0.505721	1.53907e-18	5.72984e-17
IRF2BPL	443.15	628.39	0.503878	1.4268e-08	1.96237e-07
PLEKHG6	387.08	548.86	0.503804	1.80543e-09	2.79842e-08
GOT1	1061.6	1505.2	0.503715	3.59647e-12	7.63962e-11
CRACR2A	1828.12	2590.14	0.502673	4.17904e-21	1.86435e-19
NUAK1	229.26	324.76	0.502363	7.77675e-07	8.22487e-06
FAM89A	71.64	101.41	0.501304	0.00173489	0.00833723
GPI	21539.8	30478.7	0.500797	3.12563e-25	1.69732e-23
IFT57	289.29	409.24	0.500426	1.68587e-07	2.01281e-06
PTTG1	949.62	1342.97	0.500001	4.50377e-16	1.36658e-14
LOC106991113	57.45	81.16	0.498432	0.00590951	0.0235245
PLEKHH3	167.46	236.51	0.49804	5.73101e-06	5.16316e-05
MOXD1	536.6	757.49	0.497384	1.80437e-12	3.97973e-11
TNFSF13	1393.16	1965.42	0.496481	3.96627e-11	7.45357e-10
PLEKHD1	99.67	140.61	0.496438	0.000386448	0.00224568
PLEKHA2	1077.47	1519.78	0.496221	4.25189e-12	8.91595e-11
RICTOR	376.24	530.5	0.495689	6.79948e-06	5.99206e-05
PRC1	2681.3	3779.69	0.495333	4.79584e-27	2.82865e-25
TMEM65	823.59	1160.8	0.495121	3.32133e-07	3.77376e-06
CTSZ	747.57	1052.97	0.494193	4.07572e-14	1.0522e-12
ELF4	199.53	281.03	0.494119	1.53889e-06	1.55051e-05
PPP1R18	232.91	327.84	0.493205	2.23123e-07	2.61633e-06
TSPO	414.86	583.63	0.492446	3.11731e-06	2.98247e-05
ABCD1	120.4	169.39	0.492445	0.0001037	0.00069823
LOC105611786	171.43	241.07	0.491775	3.06515e-06	2.93791e-05
CDH23	359.47	505.41	0.491578	7.84962e-11	1.40178e-09
BDH1	444.95	625.46	0.491273	3.41182e-06	3.24492e-05
NEIL3	277.89	390.55	0.491	2.2253e-07	2.61132e-06
RAP1GDS1	1609.4	2261.48	0.49075	5.49972e-21	2.4466e-19
SERPINB5	319.06	448.31	0.490667	8.22377e-08	1.02459e-06
CEP57	1029.28	1445.51	0.489945	1.22388e-11	2.44591e-10
ATL2	1194.06	1675.33	0.488572	7.71912e-11	1.38137e-09
ENC1	1137.87	1596.41	0.488494	7.71925e-15	2.12151e-13
MOB3B	69.16	97.03	0.488336	0.00386599	0.0164412
SHCBP1	1098.74	1541.24	0.488246	8.00903e-15	2.19732e-13
LRP12	185.01	259.49	0.488084	1.53538e-06	1.54868e-05
ALAS1	2159.58	3028.9	0.488039	6.01246e-22	2.80962e-20
PLA2G4A	1446.52	2027.12	0.486846	8.97265e-20	3.71846e-18
YBX2	78.19	109.47	0.485424	0.00329712	0.0143991
SH3D21	78.65	110.09	0.485084	0.00496554	0.0203216
GAS2L1	902.87	1263.6	0.484945	6.448e-12	1.3239e-10
ZBTB44	748.11	1046.36	0.484055	8.9996e-07	9.4358e-06
BAIAP2	208.75	291.89	0.483655	8.12242e-07	8.5617e-06
C19H3orf14	135.34	189.2	0.483273	0.00020018	0.00124899
MAB21L3	212.09	296.46	0.48314	0.00207319	0.00971687
NR3C1	443.69	619.83	0.482309	5.70577e-11	1.04361e-09
APLP1	68.94	96.3	0.48219	0.00409462	0.0172458
ARID5A	50.27	70.22	0.482134	0.0102533	0.037254
EPN3	768.61	1072.55	0.480721	4.05286e-13	9.54027e-12
SH3KBP1	562.38	784.57	0.480367	1.39967e-12	3.12652e-11
ACER2	122.16	170.3	0.479367	0.000553619	0.00306554
FOXN2	218.11	304.01	0.479089	4.31655e-05	0.000321405
KIF3C	64.41	89.76	0.478932	0.00749138	0.0285787
CCNG2	447.14	622.92	0.478337	5.25511e-06	4.7892e-05
PPP1R13L	296.85	413.29	0.477422	9.19884e-09	1.30443e-07
WWC2	1039.1	1445.96	0.47669	3.04433e-17	1.02222e-15
NDRG1	4148.39	5772.6	0.476667	7.33966e-15	2.02426e-13
LOC101122123	1403.07	1951.87	0.476271	1.73241e-11	3.41879e-10
AK4	5409.69	7523.37	0.475833	1.00752e-12	2.28623e-11
BAG5	1200.24	1668.34	0.475084	1.56708e-17	5.40008e-16
MYO5B	4850.97	6742.58	0.475028	2.99289e-23	1.51521e-21
PHYKPL	69.42	96.44	0.474366	0.00295796	0.013155
LOC101118736	803.76	1116.58	0.474249	2.28476e-11	4.41275e-10
ZBTB21	233.69	324.56	0.473866	6.21144e-06	5.54837e-05
RCN1	2053.27	2851.04	0.473563	3.99638e-21	1.79302e-19
BAK1	1040.28	1443.03	0.472132	4.78381e-11	8.87343e-10
MYH10	1001.79	1389.58	0.472065	1.21171e-09	1.91203e-08
KIF11	4183.97	5800.77	0.471371	7.58804e-13	1.74193e-11
USP2	126.6	175.36	0.470038	0.00162818	0.00787973
ALDH1A3	125.53	173.8	0.469358	0.000752971	0.00400288
REEP6	432.33	598.47	0.469163	1.04932e-05	8.93225e-05
RALGDS	233.89	323.71	0.468878	2.53749e-06	2.46974e-05
FA2H	158.58	219.46	0.468775	0.000242315	0.00148136
LONRF1	763.05	1055.35	0.46787	5.47111e-11	1.00419e-09
CNKSR3	1031.78	1426.89	0.467738	1.38505e-16	4.37987e-15
ANKRA2	149.01	206.05	0.467659	5.48524e-05	0.000396064
N4BP2L1	125.87	174.03	0.467396	0.000181524	0.00114529
ZNF821	196.82	272.02	0.466827	0.00329469	0.0143924
LOC106991842	144.27	199.37	0.466693	0.000489013	0.00276417
IFNGR1	586.1	809.41	0.46571	4.31598e-09	6.38198e-08
EPS8L3	1246.28	1720.45	0.465156	1.84838e-17	6.32789e-16
ANAPC11	355	489.93	0.464747	1.92183e-08	2.58897e-07
LPCAT2	58.7	80.99	0.464391	0.0137284	0.0474944
LPIN1	208.47	287.6	0.464266	1.41854e-06	1.43475e-05
UBE2S	2373.74	3274.19	0.463974	3.02018e-17	1.01628e-15
LOC105614854	1314.69	1813.33	0.463915	5.39633e-08	6.84231e-07
PPTC7	815.71	1125	0.463796	2.64834e-14	6.97425e-13
VWA7	353.7	487.73	0.463541	1.66415e-08	2.2534e-07
FAM162A	2396.42	3303.53	0.463128	1.76853e-11	3.48134e-10
EMP1	516.63	711.9	0.46256	1.96905e-09	3.04006e-08
IGSF3	838.24	1154.6	0.46195	2.61631e-14	6.90144e-13
SLC25A40	216.47	298.14	0.461869	0.000547029	0.00303545
FAM177A1	517.77	713.07	0.461724	2.84602e-08	3.76631e-07
HSF2	392.92	541.11	0.461704	7.54365e-09	1.08293e-07
HYLS1	228.33	313.88	0.459095	8.26846e-06	7.17025e-05
THBS1	500.95	688.12	0.457993	4.5119e-05	0.000334212
WFDC2	499.33	685.34	0.456805	1.2202e-08	1.68855e-07
ZBTB3	54.96	75.42	0.456701	0.0108611	0.0390149
CHN2	654.34	897.95	0.456594	1.71328e-12	3.80011e-11
SGMS2	723.34	992.62	0.456556	5.12353e-07	5.56451e-06
PRRG1	1951.81	2678.18	0.456444	4.16173e-08	5.35011e-07
SMIM3	1379	1891.68	0.456051	5.17078e-17	1.69999e-15
EXO5	196.32	269.15	0.455254	6.39949e-06	5.69414e-05
LOC101114586	3491.06	4783.51	0.454404	6.70444e-17	2.19049e-15
LOC101106728	250.38	342.56	0.452201	8.61427e-06	7.44553e-05
ST6GALNAC3	218.87	299.4	0.45204	8.3466e-06	7.23005e-05
GAB2	190.32	260.32	0.451826	0.000153196	0.000984709
PPP1R15B	3133.35	4283.97	0.451244	8.65356e-13	1.97788e-11
ATG4D	432.11	590.76	0.451176	3.96425e-08	5.11294e-07
HMBS	1023.8	1399.43	0.450902	5.07338e-11	9.37742e-10
DNASE1L1	725.9	992.13	0.450755	3.86466e-14	1.00265e-12
CITED4	122.39	167.22	0.450227	0.00094895	0.00492228
PRR15L	2451.41	3346.85	0.449193	4.00835e-22	1.8956e-20
ICOSLG	261.27	356.66	0.449026	2.25303e-06	2.20788e-05
C4H7orf60	442.02	603.29	0.448743	1.19283e-05	0.000100593
RB1	182.01	248.41	0.448685	0.000188067	0.00118184
CLDND1	554.04	755.36	0.447169	7.60906e-09	1.09033e-07
BZW2	3681.98	5018.9	0.446888	1.58318e-23	8.09479e-22
VDAC2	12565.5	17127.3	0.446825	4.44055e-23	2.19905e-21
SNAPC1	331.92	452.26	0.446327	5.88176e-06	5.28276e-05
CBFB	936.5	1275.76	0.446006	4.31029e-09	6.37956e-08
NUSAP1	3267.42	4451.01	0.445981	2.2099e-12	4.82015e-11
ZFAND5	1070.46	1456.31	0.444087	3.44626e-12	7.34393e-11
ESCO2	443.64	603.49	0.443943	9.23692e-07	9.66903e-06
MOK	61.96	84.24	0.44311	0.0107249	0.0386128
ITGA2B	86.23	117.22	0.442853	0.0131003	0.0456727
SIPA1	80.83	109.86	0.442777	0.00394939	0.0167334
PPP1R3C	372.26	505.93	0.442613	1.7833e-08	2.4106e-07
DENND6A	434.5	590.49	0.442547	1.3744e-05	0.000114036
SOX4	170.38	231.37	0.44148	3.52119e-05	0.000267882
CDC42SE1	3461.57	4700.68	0.441445	4.26667e-19	1.65905e-17
LIG4	341.86	463.84	0.440243	5.49115e-06	4.97266e-05
CAB39L	362.2	491.11	0.439254	7.61515e-07	8.06458e-06
CDC42EP3	218.25	295.91	0.439165	1.25383e-05	0.000104805
USP45	94.45	127.98	0.438391	0.0135134	0.0469155
ARHGAP11A	2095.52	2839.57	0.438368	3.74682e-09	5.5665e-08
SLC1A5	3916.26	5304	0.437605	1.33228e-21	6.13472e-20
PGPEP1	359.89	487.27	0.437159	8.19225e-07	8.62954e-06
SOCS2	99.81	135.07	0.436521	0.00409598	0.0172469
S100A2	3305.34	4472.35	0.436235	9.13e-12	1.83861e-10
SNX25	649.67	878.91	0.435998	5.83347e-11	1.06449e-09
LOC101116246	327.95	443.31	0.434862	6.00537e-06	5.3765e-05
YPEL5	266.09	359.62	0.434548	2.51475e-05	0.000197124
MELK	930.62	1257.66	0.434481	6.973e-11	1.25263e-09
MYCBPAP	162.7	219.81	0.434035	0.000624775	0.00340802
TNFAIP8	368.49	497.82	0.43401	3.66563e-08	4.77867e-07
MTFR2	639.23	863.35	0.433617	1.06072e-08	1.48482e-07
CNP	2013.54	2719.43	0.433572	4.18365e-12	8.80803e-11
GAS2L3	617.32	833.65	0.433415	9.49854e-09	1.34276e-07
38231	100.94	136.3	0.433352	0.0056833	0.0227795
SMIM8	112.92	152.48	0.433245	0.0026309	0.0118821
CEPT1	1274.99	1720.89	0.432665	1.75483e-09	2.72805e-08
UGP2	2414.9	3259.11	0.432516	7.48753e-14	1.89877e-12
CAMK2D	2805.89	3785.67	0.432093	3.10887e-25	1.69407e-23
RHOG	321.18	433.13	0.43139	5.66217e-05	0.000408278
QSOX1	28922.4	38999.7	0.431275	7.02166e-25	3.76112e-23
SLC25A11	903.26	1217.83	0.431099	1.23668e-09	1.94752e-08
KIAA1524	856.45	1154.66	0.431033	1.22282e-08	1.69069e-07
LOC101117691	1542.55	2079.55	0.430959	9.03259e-11	1.59647e-09
RCOR1	1709.25	2304	0.430771	6.50207e-16	1.94297e-14
SH3BP1	608.62	820.37	0.430729	1.03387e-09	1.64292e-08
CADM4	198.73	267.74	0.430049	3.35564e-05	0.000256154
ZMYM1	838.32	1129.35	0.42991	6.27662e-06	5.60024e-05
ACO2	8112.64	10925.9	0.429506	2.56127e-14	6.76761e-13
MAP2K1	1337.27	1800.99	0.429499	8.69199e-16	2.56813e-14
CCND2	175.33	236.12	0.429406	0.000617469	0.00337167
MTHFD1L	808.65	1088.69	0.429	1.40971e-12	3.14449e-11
LOC101107147	267.37	359.8	0.428369	0.000457866	0.00260871
AK6	210.95	283.85	0.428251	8.31775e-06	7.20902e-05
NDRG2	5965.49	8024.4	0.427752	4.7207e-18	1.68575e-16
ATP2A3	1755.52	2360.71	0.427328	4.54981e-10	7.59814e-09
KIF23	1335.3	1795.13	0.426922	3.69758e-08	4.81235e-07
FLYWCH2	77.88	104.66	0.426351	0.0102489	0.0372489
CEP85	785.94	1056.05	0.426187	2.17346e-12	4.74724e-11
SLC2A1	3234.04	4344.73	0.425931	2.09227e-22	1.00454e-20
IRF6	1637.88	2199.99	0.425665	1.44399e-17	4.9978e-16
UBXN7	1069.35	1436.29	0.425613	7.46571e-06	6.53529e-05
HK2	704.24	945.66	0.42526	3.66075e-10	6.19222e-09
PDE6D	195.26	262.04	0.424394	0.000179632	0.00113517
CELA1	10472.6	14051.4	0.424088	1.18976e-14	3.21379e-13
TSPAN14	957.18	1283.77	0.423524	6.562e-11	1.18507e-09
PPL	1109.47	1487.19	0.422725	1.7629e-13	4.2909e-12
AHNAK	1631.58	2184.16	0.42081	7.27496e-07	7.73572e-06
PARD6B	1086.54	1454.48	0.420755	4.0557e-11	7.59442e-10
P4HA2	3807.08	5095.35	0.420496	3.57827e-20	1.5148e-18
CMIP	800.44	1071.12	0.42025	5.24126e-11	9.64245e-10
STRN3	700.79	937.55	0.419903	5.38824e-06	4.89072e-05
HYAL1	501.26	670.39	0.41946	6.33828e-09	9.19956e-08
KAZALD1	178.83	239.01	0.418516	0.00010155	0.000685183
IDS	3470.34	4637.34	0.418222	5.59474e-11	1.02568e-09
CNN3	2549.87	3407.03	0.418091	3.00941e-13	7.14605e-12
FAM131A	117.93	157.56	0.418025	0.0010144	0.005212
KLF13	71.63	95.7	0.417976	0.0118733	0.0421031
CD59	1613.73	2155.55	0.417658	2.66757e-14	7.01317e-13
RASSF4	601.93	803.92	0.41744	3.37232e-08	4.41824e-07
SMC4	2920.23	3899.93	0.417368	4.45924e-06	4.14058e-05
ALKBH7	105.21	140.5	0.417304	0.00382448	0.0162954
SERPINF2	875.06	1168.53	0.417246	2.45584e-13	5.87759e-12
SLC4A4	1769.43	2362.76	0.417188	2.90217e-10	4.94626e-09
LRRC20	269.4	359.53	0.416369	8.55666e-05	0.00059101
PLCB1	690.26	920.82	0.415781	3.91789e-07	4.38514e-06
LOC101108730	2580.97	3442.72	0.415635	1.36603e-16	4.32842e-15
ANKMY2	628.38	837.93	0.415206	1.13968e-07	1.39021e-06
SNUPN	439.1	585.5	0.415107	1.42612e-08	1.96237e-07
CAMK1	112.52	150.02	0.414956	0.00878061	0.0327593
BIRC3	621.84	828.59	0.414117	1.96626e-06	1.94015e-05
ITPKC	417.73	556.6	0.414066	1.09896e-05	9.33086e-05
PNP	976.72	1301.2	0.413826	1.00665e-08	1.41543e-07
KLC1	190.59	253.85	0.413498	0.000174278	0.00110577
CENPH	420.63	560.15	0.413235	2.68378e-08	3.56059e-07
CDKL5	110.88	147.63	0.412934	0.00363833	0.0156163
FRMD6	161.61	215.12	0.412626	0.000417505	0.00240134
ABHD18	441.72	587.9	0.412444	3.75262e-05	0.000284117
DEPDC1B	496.53	660.76	0.412244	7.42336e-07	7.87999e-06
HIGD1A	198.64	264.32	0.412138	0.00225646	0.0104299
ACLY	7812.52	10395.3	0.412077	5.48808e-19	2.11829e-17
SAMD4A	112.47	149.65	0.412069	0.00192245	0.00910245
CDCA2	1290.18	1716.54	0.411933	1.32517e-12	2.97275e-11
LAMA3	98.2	130.62	0.411659	0.005526	0.0222509
CCDC106	288.99	384.34	0.411383	2.05796e-05	0.000164846
KIAA1841	134.32	178.63	0.411258	0.00462039	0.0191026
SASH1	969.93	1289.2	0.410524	8.63432e-09	1.2283e-07
DUSP6	1699.21	2258.52	0.410517	6.53871e-15	1.80652e-13
TEAD4	177.69	236.17	0.410472	0.000230042	0.00141346
JMY	435.61	578.89	0.41024	1.4737e-05	0.000121571
EDEM3	2550.97	3389.89	0.410191	2.89233e-09	4.35454e-08
RHOBTB1	4202.14	5583.9	0.41015	1.10851e-22	5.4046e-21
KIAA0040	808.38	1074.08	0.410004	2.12514e-10	3.6696e-09
PRKAA2	79.38	105.47	0.409897	0.00717287	0.0275773
STK40	267.9	355.92	0.409894	5.87808e-05	0.000422299
NR1D1	65.42	86.89	0.409475	0.0135354	0.0469818
TPM4	3531.4	4690.09	0.409375	1.02646e-17	3.58418e-16
GALNT3	2752.37	3655.42	0.409364	1.52899e-09	2.38875e-08
PRDX1	24888	33047.7	0.4091	3.9884e-18	1.434e-16
CLIC1	8936.21	11860.9	0.408477	1.9723e-11	3.85357e-10
RAC3	179.11	237.59	0.407582	0.000527772	0.00294729
LOC101119335	119.44	158.43	0.407491	0.00197468	0.00931334
CLK3	1235.28	1638.39	0.407443	1.40745e-13	3.4578e-12
SOCS6	822.69	1090.48	0.406537	4.81364e-10	7.9879e-09
ROGDI	428.6	568.04	0.406354	2.28854e-07	2.67557e-06
ZHX3	411.18	544.89	0.406217	2.30507e-05	0.000181865
NR1D2	156.15	206.87	0.4058	0.001071	0.00546181
FRK	2200.95	2914.08	0.404913	4.80072e-11	8.89432e-10
MYBL1	292.82	387.62	0.404617	0.00103891	0.00532575
MRPS36	775.13	1025.85	0.404318	4.24209e-08	5.44897e-07
KLHL7	178.41	235.85	0.402607	0.000610605	0.00333882
USP6NL	673.36	889.95	0.402362	7.65496e-10	1.23641e-08
KLF10	2120.99	2801.42	0.401422	7.25635e-13	1.66822e-11
HSPB2	84.09	111.07	0.401383	0.012801	0.0447978
NDUFV3	2305.51	3044.84	0.401281	1.6535e-15	4.8221e-14
SLC50A1	868.52	1146.55	0.40068	1.15226e-12	2.59968e-11
FUT11	488.74	644.82	0.399834	2.11267e-07	2.48558e-06
ATAD2	759.87	1001.76	0.398699	3.45413e-07	3.91054e-06
TOMM34	459.67	605.81	0.398248	5.60744e-06	5.06923e-05
NFIL3	714.87	941.92	0.397934	2.67647e-09	4.04889e-08
MASTL	240.41	316.65	0.39743	0.000277572	0.00168123
CHMP2B	699.15	920.85	0.397364	8.26697e-08	1.02916e-06
TSPAN4	132.87	174.96	0.396928	0.00292648	0.0130445
C20H6orf141	364.43	479.74	0.396589	1.72497e-05	0.000140532
ENPP5	982.14	1292.75	0.396449	9.24047e-07	9.66903e-06
SLC38A1	602.49	792.35	0.395211	1.66849e-07	1.99357e-06
ATP5J	1596.36	2099.39	0.395186	1.47585e-08	2.02807e-07
MCM8	356.07	468.24	0.395112	1.01662e-05	8.68203e-05
DAAM1	664.55	873.79	0.394905	2.30057e-07	2.68565e-06
UEVLD	569.12	748.23	0.39474	1.33338e-06	1.35658e-05
SRGAP2	763.63	1003.88	0.39465	2.28652e-11	4.41275e-10
LRP4	161.86	212.77	0.39459	0.000433844	0.00248624
CHSY1	736.61	968.05	0.39418	1.82479e-08	2.46035e-07
KDM7A	178.38	234.38	0.393944	0.000913608	0.0047562
MAP3K14	116.36	152.83	0.393384	0.00370824	0.0158473
LOC101122926	131.15	172.26	0.393291	0.00326313	0.0142704
UBE2C	2797.44	3670.09	0.39171	2.90717e-17	9.80346e-16
LOC101107770	145.77	191.12	0.390802	0.00173782	0.0083462
PDK3	1056.63	1385.08	0.390507	4.74866e-12	9.89179e-11
BCL10	665.03	871.54	0.390166	3.92859e-08	5.07527e-07
SIK1	135.62	177.57	0.388796	0.00195824	0.00925242
SNRNP48	291.22	381.28	0.388747	0.000661313	0.00357636
YWHAG	1552.45	2032.07	0.388397	1.48231e-08	2.03517e-07
TNFAIP1	563.29	737.27	0.388314	4.08848e-07	4.55343e-06
TBC1D8B	288.3	377.34	0.388311	0.00241713	0.011059
RYBP	970.52	1270.11	0.388123	5.88725e-06	5.28276e-05
AHSA2	91.02	119.1	0.387971	0.00681743	0.026522
ERI2	329.34	430.93	0.387855	0.00014114	0.00091808
GCH1	141.11	184.5	0.386763	0.00193414	0.00915228
GPRC5A	240.09	313.77	0.386142	6.91631e-05	0.000487766
MRPS15	1168.58	1527.2	0.386133	6.85743e-09	9.90741e-08
REEP3	769.09	1004.84	0.385751	2.2034e-05	0.000174806
BCL9L	915.49	1195.98	0.385577	9.198e-06	7.90235e-05
MPI	1394.83	1822.08	0.3855	2.13064e-13	5.12265e-12
SBNO2	1620.53	2116.88	0.385481	3.0476e-09	4.57081e-08
SCLT1	161.89	211.36	0.384669	0.00183799	0.00875785
LOC101105425	337.33	440.38	0.384559	1.33286e-05	0.000110765
TOP2A	10858.7	14175	0.384498	3.13564e-07	3.57309e-06
LSM10	214.66	280.18	0.384286	0.000139357	0.000908395
HMGCS1	19861.3	25916.1	0.383885	2.57495e-08	3.42485e-07
FAM13A	1573.93	2053.74	0.383885	2.66679e-11	5.1153e-10
ABCA2	143.59	187.36	0.38387	0.00113498	0.00573603
DCUN1D4	1001.22	1306.4	0.383834	1.33725e-07	1.61744e-06
LOC101108663	1261.29	1645.73	0.383823	7.80521e-07	8.24942e-06
CYSTM1	2658.54	3467.76	0.38337	3.30584e-11	6.27853e-10
CKS1B	1612.22	2102.95	0.383366	2.64994e-10	4.536e-09
LIN9	371.69	484.75	0.383162	0.000191926	0.00120273
ABHD11	607.67	792.35	0.382853	1.23989e-05	0.000103861
LOC105615767	407.55	531.28	0.382483	0.000482747	0.00273366
MCL1	1803.51	2350.74	0.38231	4.23263e-12	8.8874e-11
TXNDC9	852.9	1110.89	0.381269	1.57922e-09	2.45747e-08
C12H1orf116	635.58	827.55	0.38077	1.80636e-08	2.43758e-07
EFCAB8	459.81	598.49	0.380281	7.48638e-08	9.36422e-07
SH3BP2	143.85	187.2	0.38003	0.00122409	0.00613914
NSMCE2	395.41	514.57	0.38	2.49899e-06	2.43528e-05
CD47	3617.08	4706.32	0.379773	5.97247e-06	5.35618e-05
NLGN2	682.55	888.03	0.379686	1.03829e-08	1.45601e-07
REXO2	1142.31	1486.11	0.379595	4.29062e-10	7.19581e-09
RAB6A	2315.58	3012.38	0.379531	8.8595e-08	1.09757e-06
RTTN	419.33	545.39	0.379188	2.341e-06	2.29266e-05
RNF19B	251.74	327.24	0.378389	5.88237e-05	0.000422415
STX3	1166.52	1516.05	0.378108	1.06356e-08	1.48747e-07
NDUFB1	152.98	198.81	0.37809	0.00118099	0.00594761
ABO	430.6	559.27	0.377195	9.6169e-05	0.000654251
TMOD3	2275.65	2954.26	0.376514	1.09911e-05	9.33086e-05
KIF3A	627.51	814.26	0.375835	2.1269e-05	0.000169506
ELOVL7	981.75	1273.77	0.375678	1.50216e-07	1.80305e-06
WDR45B	1735.66	2251.53	0.375423	1.83545e-14	4.90743e-13
SSH2	672.96	872.77	0.375084	2.24119e-08	2.99358e-07
KCNE1	530.05	687.36	0.374925	1.04794e-05	8.92533e-05
LOC101113505	375.66	486.91	0.374251	1.93095e-05	0.000155463
MAP7D1	203.73	264.06	0.37424	0.00118596	0.00597074
EPS8	2162.89	2802.81	0.373913	1.21905e-12	2.7425e-11
CLOCK	512.89	664.29	0.373186	2.22573e-05	0.000176312
GBE1	1990.14	2577.21	0.372938	4.9311e-06	4.53063e-05
CALM2	4168.16	5397.46	0.372871	2.66785e-09	4.03974e-08
LOC101109608	7337.3	9500.75	0.372793	4.32761e-06	4.03023e-05
SPIRE2	139.33	180.39	0.372569	0.00984792	0.0360411
ECI1	1724.21	2232.11	0.372469	9.93775e-08	1.22361e-06
KLHL29	214.56	277.71	0.372204	0.000292862	0.00175896
CYFIP2	85.59	110.74	0.371638	0.0134283	0.0466511
DCPS	504.64	652.91	0.371636	1.32018e-06	1.34652e-05
F2RL1	404.83	523.59	0.371125	4.31783e-06	4.0235e-05
FBXO5	683.95	884.58	0.371099	2.83694e-07	3.25154e-06
NADK2	514.53	665.26	0.37067	4.96902e-07	5.42664e-06
MED27	258.54	334.16	0.370159	0.000114021	0.000760851
BLOC1S2	467.67	603.89	0.368796	3.19834e-06	3.05442e-05
TOMM40L	349.89	451.35	0.367365	0.000208299	0.00129349
GSN	6040.51	7791.27	0.367188	1.25743e-10	2.20268e-09
KIF20A	3708.02	4782.19	0.367025	1.77775e-15	5.17486e-14
LNX1	369.61	476.66	0.366966	0.000100915	0.000682067
PHGDH	4389.79	5659.15	0.366435	5.16345e-08	6.5788e-07
SAMD8	138.14	178.08	0.366416	0.00971733	0.0356627
KHDRBS3	356.04	458.82	0.365883	7.55466e-06	6.59952e-05
AGR2	22995.4	29622.2	0.365338	5.97691e-11	1.08689e-09
CDC25C	573.93	739.29	0.365269	1.91945e-05	0.000154695
CEP170	155.97	200.91	0.365263	0.00278387	0.0124795
SUCLA2	1481.89	1908.79	0.365214	4.96185e-11	9.18204e-10
INPP4A	844.78	1088.13	0.365208	2.94206e-09	4.42095e-08
PRKX	254.06	327.2	0.365034	0.000989813	0.00510901
TGFB1	386.04	497.05	0.364646	2.93645e-05	0.000227351
RBM38	283.75	365.29	0.364418	0.000281719	0.00170177
SLC4A7	1759.85	2265.47	0.364359	2.3745e-05	0.000186874
RFWD3	1273.5	1638.51	0.363577	9.91803e-10	1.57926e-08
MXD1	346.31	445.46	0.363226	6.7127e-05	0.000475322
OPLAH	380.72	489.62	0.362937	2.04041e-05	0.000163524
WBP5	259.1	333.11	0.362503	0.00559149	0.0224708
RAPGEF3	166.12	213.53	0.362242	0.000841685	0.004408
GLIS2	110.26	141.73	0.362224	0.0090646	0.0336514
SKA1	563.74	724.48	0.361917	1.90388e-07	2.25771e-06
ZC3H12C	410.03	526.86	0.361684	3.75816e-05	0.000284263
UFSP2	542.82	697.38	0.361469	5.23886e-08	6.6641e-07
CKAP2	2140.19	2749.45	0.361407	1.20235e-05	0.000101201
ZBTB6	108.19	138.86	0.360057	0.00711046	0.0274383
PELO	491.62	630.94	0.359958	5.03058e-05	0.000367276
DLGAP5	1886.56	2420.38	0.359474	3.11488e-06	2.98195e-05
C7H15orf62	181.61	232.88	0.358733	0.00344208	0.0148999
S100A4	217.41	278.78	0.358696	0.00110244	0.00559138
PROSER3	123.13	157.88	0.358604	0.00356955	0.0153714
PISD	187.03	239.73	0.358132	0.00078078	0.00413259
EZR	7209.34	9240.47	0.358099	2.11949e-21	9.67472e-20
QSOX2	648.31	830.69	0.357614	1.30038e-07	1.57405e-06
MMS19	1689.23	2163.73	0.357154	1.26686e-14	3.41617e-13
NXPH4	822.6	1053.58	0.35704	8.10089e-07	8.54473e-06
LMBRD2	723.5	926.61	0.356968	0.000124229	0.000818901
BCAS4	412.28	527.98	0.356849	4.21533e-06	3.93498e-05
LACE1	135.04	172.83	0.356045	0.00382398	0.0162954
MRPS31	629.3	805.37	0.355919	4.34496e-06	4.04399e-05
MYEF2	617.34	789.66	0.355169	4.06069e-06	3.80189e-05
CNTROB	796.48	1018.7	0.355019	1.27687e-06	1.30572e-05
KLHDC7A	232.86	297.81	0.354926	0.000379207	0.00220665
CEP97	211.03	269.87	0.354845	0.0141039	0.0485588
TPX2	4123.98	5272.15	0.354356	1.77088e-11	3.48162e-10
BUB1	2257.13	2885.27	0.354216	4.42266e-12	9.23714e-11
EIF1	7760.56	9918.46	0.353955	3.73177e-15	1.04756e-13
HSPB1	533.08	681.05	0.353421	2.01685e-05	0.0001618
RGL3	621.14	793.03	0.352452	8.8653e-08	1.09757e-06
TRIM59	452.84	577.98	0.352007	0.000177001	0.00112034
C1H3orf52	1963.02	2505.36	0.351941	3.92564e-11	7.38602e-10
RAB24	824.18	1051.48	0.351394	5.35047e-05	0.000387577
C2H2orf69	484.32	617.72	0.351006	6.07496e-06	5.43571e-05
GHITM	4799.17	6121.01	0.350985	6.82594e-13	1.57617e-11
HAX1	319.94	408.04	0.350933	4.10179e-05	0.000307302
ITGB6	680.6	867.76	0.350496	0.00053687	0.00299067
ASAP3	280.39	357.48	0.350408	0.000141709	0.000921023
LOC101113583	8706.57	11100	0.350389	8.33726e-07	8.77055e-06
FLOT1	2281.81	2908.46	0.350073	4.7099e-11	8.74664e-10
SGOL1	526.35	670.68	0.349619	6.35288e-05	0.000452693
KIAA0232	669.36	852.75	0.349347	4.25728e-07	4.72138e-06
SYDE2	303.34	386.38	0.349092	0.00100549	0.00517298
AEN	441.26	562.03	0.348994	0.000169513	0.00107815
LIN7C	2021.09	2574	0.348879	3.91132e-05	0.000294856
NR2C1	543.29	691.9	0.348847	0.000118575	0.000787233
TDG	1383.24	1761.57	0.348808	2.81718e-06	2.71844e-05
CKAP2L	1062.25	1352.54	0.348547	2.845e-05	0.000220705
ALDOA	51259.9	65267.5	0.348535	1.20751e-13	2.97588e-12
CXCL16	210.23	267.67	0.348484	0.000599401	0.0032844
ACOT7	513.8	654.03	0.348151	4.79168e-05	0.000352449
IDH3A	1201.72	1529.19	0.347673	1.65011e-08	2.23824e-07
SPHK1	98.74	125.61	0.347203	0.0129148	0.045116
MYO1C	2067.85	2630.29	0.34709	1.23474e-07	1.50036e-06
SCNN1A	2443.6	3107.3	0.346652	7.81985e-17	2.5235e-15
RBPJ	1027.41	1306.29	0.346468	5.11493e-06	4.6777e-05
PGAM1	6546.81	8320.24	0.345832	6.05976e-07	6.52284e-06
FAM65A	1146.2	1456.42	0.345567	4.4106e-07	4.862e-06
DCAF15	533.12	677.37	0.345469	2.36658e-06	2.31628e-05
PEX13	527.28	669.89	0.345353	7.35704e-07	7.81772e-06
CCNA2	2558.4	3250.03	0.345209	2.03473e-15	5.9011e-14
CCSAP	1090.9	1385.29	0.344675	4.41186e-07	4.862e-06
LOC105602127	525.22	666.86	0.344458	1.82403e-06	1.81001e-05
YWHAH	2192.25	2783.18	0.344325	3.67044e-10	6.20194e-09
BUB1B	2316.23	2940.07	0.344072	1.09566e-07	1.34067e-06
CPEB4	341.95	434.03	0.344012	7.27671e-05	0.000510667
RLIM	1536.25	1949.42	0.343629	4.75632e-05	0.000350339
KIAA0513	1063.73	1349.79	0.343604	5.00846e-10	8.27631e-09
TXNRD1	3504.74	4447.13	0.343569	3.5018e-14	9.10005e-13
B3GNT2	594.4	754.09	0.343311	1.59878e-06	1.60469e-05
IRF3	416.25	528.04	0.343179	6.36021e-06	5.66519e-05
TMSB4X	1724.6	2187.43	0.342979	0.000226346	0.00139401
SH3GLB1	2400.07	3044.02	0.342901	6.14856e-13	1.43236e-11
SMURF1	277.05	351.36	0.342816	0.000230469	0.00141525
CENPT	1486.68	1885.38	0.342757	5.14016e-11	9.48972e-10
EDEM1	3910.25	4958.63	0.342683	3.15872e-12	6.75863e-11
40422	3003.16	3807.14	0.342227	1.03161e-11	2.06952e-10
DEPDC1	624.01	791.05	0.342199	0.00165612	0.00800753
MAPK3	2124.56	2692.46	0.341757	2.24795e-09	3.44366e-08
ATP11A	4419.01	5600.17	0.341746	1.19647e-15	3.52188e-14
TARS	5607.41	7106.09	0.341722	1.35552e-12	3.03652e-11
CENPI	459.25	581.9	0.341499	1.86553e-05	0.000150775
TMEM187	182.66	231.43	0.341412	0.00189757	0.00900632
NCKIPSD	934.23	1183.64	0.341371	4.41945e-08	5.66755e-07
AFF4	2525.23	3198.41	0.340936	3.31893e-06	3.16192e-05
NQO2	210.3	266.33	0.340727	0.00331828	0.0144772
FAM83E	206.73	261.73	0.340356	0.00202335	0.00952576
FKBP1A	1210.99	1533.16	0.340324	1.43443e-05	0.000118579
PRKCD	1354.13	1714.18	0.340155	1.32394e-09	2.08078e-08
POLR2K	281.55	356.22	0.339407	0.00470256	0.0194118
C17H4orf46	469.46	593.94	0.339308	0.000115728	0.000770279
UBE2L6	239.71	303.21	0.339006	0.00107363	0.00546992
LOC101110664	3899.24	4931.89	0.338947	2.51995e-07	2.91367e-06
LRCH4	458.75	580.17	0.338771	2.16233e-05	0.000171982
SLC46A3	436.38	551.69	0.338272	4.37396e-05	0.000324758
SGPL1	2955.92	3736.37	0.33803	4.14e-12	8.72781e-11
gene-CDC42-2	1366.47	1726.4	0.337311	9.7504e-10	1.55414e-08
ABCB9	264.55	334.09	0.336675	0.000629728	0.0034291
TMX3	1844.44	2329.13	0.336608	1.24509e-06	1.27654e-05
RAD51	1706	2153.67	0.33618	4.49751e-08	5.76296e-07
ZNF217	339.98	428.85	0.335058	0.000589036	0.00323436
SEMA3B	402.91	508.09	0.334651	0.000145515	0.000942208
NDFIP2	2314.55	2918.61	0.334552	1.64682e-06	1.64661e-05
LPCAT1	154.24	194.36	0.333555	0.00599993	0.0238182
GATSL3	124.33	156.66	0.333536	0.00948819	0.0349439
FAM109A	599.22	755.07	0.333521	4.45198e-06	4.13627e-05
RDH11	3278.59	4130.45	0.333222	2.35708e-09	3.5864e-08
C5H19orf66	206.69	260.34	0.33291	0.00205616	0.0096514
CCNH	463.89	584.26	0.33283	1.74375e-05	0.000141915
SNX18	1221.23	1537.66	0.332408	6.99721e-08	8.76627e-07
AARS	5116.68	6442.25	0.332357	7.61606e-08	9.51887e-07
DUSP4	1194.96	1504.51	0.332327	2.08421e-05	0.000166694
TIMP2	1933.3	2432.96	0.331648	1.43304e-09	2.2433e-08
PACSIN2	3478.69	4377.58	0.331589	4.4431e-14	1.1433e-12
SETD5	4509.51	5671.61	0.330789	1.02808e-07	1.26388e-06
PDHA1	1896.81	2385.49	0.330709	1.18399e-08	1.64278e-07
LOC105611673	178.72	224.76	0.330652	0.00287503	0.0128386
SFN	303.77	381.98	0.330523	0.00431408	0.018016
MGAT5	1280.79	1610.5	0.330472	4.21775e-09	6.24846e-08
TEAD1	978.66	1230.3	0.330131	0.00010752	0.000722055
COL4A3BP	1206.64	1516.84	0.330071	1.1974e-07	1.45724e-06
TMEM134	151.34	190.22	0.329915	0.0112562	0.0401682
FDFT1	6372.59	8007.7	0.329507	5.918e-09	8.63732e-08
KBTBD2	790.24	992.88	0.329323	2.79786e-06	2.70311e-05
BSDC1	683.32	858.45	0.329187	3.67187e-06	3.47086e-05
TOB1	708.95	890.58	0.329062	5.80041e-06	5.21672e-05
MECOM	7203.24	9046.72	0.328748	7.02897e-13	1.62068e-11
TRIP10	1070.98	1344.82	0.328474	6.55255e-09	9.49306e-08
BEX2	675.9	848.69	0.328433	5.2424e-06	4.78039e-05
CTNNA1	9720.64	12204.1	0.328241	1.90283e-13	4.61011e-12
FADS6	180.72	226.82	0.327751	0.00870941	0.0325476
GRB7	277.35	348.08	0.32773	0.000440292	0.00251769
DEDD2	278.43	349.43	0.327703	0.00559123	0.0224708
MYH14	2175.54	2729.94	0.327496	8.40566e-08	1.04389e-06
PAK2	4021.44	5044.19	0.32691	4.16751e-07	4.62508e-06
CPNE1	1213.5	1522.11	0.326898	7.72254e-09	1.10559e-07
AVPI1	238.87	299.61	0.326857	0.00537882	0.0217473
RELL1	1001.72	1256.17	0.32656	2.251e-07	2.63364e-06
PPP2R2C	521.03	653.35	0.326496	3.55798e-06	3.37334e-05
LDHA	33960.2	42576.8	0.326224	1.74234e-10	3.03187e-09
EML4	6512.76	8162.81	0.325797	2.30245e-09	3.52029e-08
RIN1	290.78	364.3	0.32518	0.00179895	0.00860305
NRP1	167.17	209.37	0.32473	0.00384514	0.0163613
PPM1L	1454.88	1822.09	0.324696	3.54404e-05	0.00026936
DLAT	2752	3446.3	0.324569	3.91411e-10	6.5854e-09
CEP170B	320.69	401.52	0.324311	0.00109135	0.00554765
ANXA6	184.84	231.4	0.324088	0.00272191	0.0122471
ZMAT3	238.5	298.53	0.323878	0.013754	0.0475726
WARS	2479.49	3103.46	0.323834	9.89943e-08	1.21985e-06
WASL	1677.89	2099.78	0.323595	1.59434e-06	1.60126e-05
MEX3C	1279.73	1601.36	0.323466	1.80398e-06	1.79124e-05
IVNS1ABP	1918.37	2400.17	0.323253	4.28492e-07	4.74536e-06
KCTD9	1109.16	1387.61	0.32313	1.39468e-05	0.000115475
LPAR1	164.27	205.46	0.322815	0.00432921	0.0180692
AFF1	518.06	647.97	0.322801	5.20525e-05	0.000378625
TCEB1	792.05	990.56	0.322648	1.81202e-07	2.15169e-06
PDCD10	1124.25	1405.9	0.322523	5.04837e-07	5.50565e-06
TMF1	776.32	970.69	0.322352	2.13602e-05	0.000169975
LOC101119576	3025.83	3783.18	0.322269	1.07747e-10	1.88953e-09
IQSEC2	186.07	232.61	0.322044	0.0024796	0.0113068
SEMA3F	815.1	1018.91	0.321969	4.16425e-07	4.62508e-06
MAPK8IP3	270.64	338.27	0.321792	0.00165423	0.00800088
RHBDD1	266.25	332.75	0.321659	0.00260535	0.01179
ANKRD6	142.88	178.54	0.321417	0.0105663	0.0381911
LOC101108216	892.79	1115.56	0.321381	4.40903e-05	0.000326899
CAST	276.61	345.61	0.321283	0.00130483	0.0064826
FAM60A	335.02	418.41	0.320693	0.00139128	0.00685542
CDKN3	365.6	456.58	0.3206	0.000599954	0.00328628
CPEB3	177.9	222.13	0.320318	0.00909535	0.0337338
MIDN	594.2	741.89	0.32026	0.000129198	0.00084846
LOC105614869	478.22	597.07	0.320221	0.000139328	0.000908395
DNAJC21	1227.93	1533.04	0.320173	4.96718e-06	4.5558e-05
HERPUD1	1548.97	1933.27	0.319736	1.5301e-08	2.09348e-07
DCTN6	387.35	483.42	0.319664	0.000239694	0.0014659
UBC	10671.1	13317.1	0.319562	2.1045e-08	2.82297e-07
NIPAL1	408.65	509.97	0.319553	0.000238368	0.00145893
RPL26	505.71	631	0.31934	0.000295194	0.00176891
INCENP	1184.48	1477.85	0.319253	3.83341e-08	4.96861e-07
PCYT2	5040.41	6287.04	0.318839	1.74035e-05	0.000141711
MST1R	198.51	247.59	0.318735	0.00491015	0.0201472
MMP15	1337.83	1668.46	0.318625	1.8199e-05	0.000147275
MRPL18	1628.34	2030.45	0.318397	2.88957e-09	4.35454e-08
FLOT2	3156.86	3934.31	0.31762	1.56305e-09	2.43471e-08
SLC1A4	1590.86	1982.27	0.317347	4.41528e-09	6.52268e-08
PKN3	239.54	298.47	0.317339	0.00109295	0.00554901
RNF128	1142.53	1423.53	0.317237	0.000115283	0.000767644
LOC101110128	341.03	424.9	0.317205	0.000436265	0.00249557
TXNDC12	1226.22	1527.64	0.317079	1.70716e-07	2.03361e-06
PDHX	1540.34	1918.93	0.317053	3.56821e-09	5.3162e-08
LYSMD1	133.35	166.11	0.316842	0.00865062	0.032374
HLTF	2280.14	2838.98	0.316252	8.57134e-05	0.000591764
IPMK	633.26	788.43	0.316166	0.00249982	0.011391
ST3GAL1	427.53	532.02	0.315455	0.000101844	0.000686578
LPAR6	602.13	749.25	0.315357	0.000281248	0.00170022
ZNF330	1051.52	1308.14	0.315048	3.36899e-06	3.20767e-05
TAGLN2	8019.5	9975.28	0.314844	3.0456e-11	5.81359e-10
TMED1	580.45	722	0.314841	0.00123599	0.00618505
C2CD2L	460.38	572.56	0.314608	0.000192486	0.00120576
SRP9	1179.57	1466.89	0.314491	3.03773e-06	2.9134e-05
ARHGAP19	1421.19	1767.11	0.314291	3.53826e-07	3.99717e-06
PEX7	601.66	747.98	0.31405	3.06852e-05	0.000236762
AIFM2	303.76	377.62	0.313983	0.00410302	0.0172673
B4GALT4	451.37	561.09	0.313924	4.82657e-05	0.000354684
SMPD2	787.48	978.8	0.313769	7.55545e-06	6.59952e-05
SPEM1	342.44	425.63	0.313748	0.00142484	0.00699452
ZDHHC13	797.37	990.89	0.313474	9.68706e-05	0.000657835
MRPL55	1064.59	1322.17	0.312615	2.39194e-05	0.000188059
GDPD3	418.17	519.27	0.312393	0.00108255	0.00551
NDUFA5	520.14	645.79	0.312164	8.1213e-05	0.000563907
OAT	897.57	1114.26	0.311979	1.26749e-06	1.29782e-05
HERC6	195.25	242.34	0.311756	0.00323363	0.014169
LOC101109027	407.14	505.33	0.311706	0.000143725	0.000932582
TMEM41B	1191.12	1478.31	0.311631	0.000518892	0.00290594
TRMT11	259.71	322.33	0.31162	0.000844394	0.00441925
SLMAP	1443.11	1790.57	0.311244	5.55019e-06	5.02036e-05
CETN2	340.01	421.75	0.31082	0.00439742	0.0182864
SPTY2D1	793.99	984.82	0.310734	4.268e-05	0.00031809
CENPQ	322.23	399.64	0.310614	0.00444402	0.0184607
IFITM5	305.17	378.34	0.310084	0.00594391	0.0236465
CXADR	2754.1	3414.38	0.310044	1.00908e-05	8.62234e-05
GAPDH	118258	146566	0.309611	3.10047e-10	5.27851e-09
PEA15	2843.57	3524.22	0.3096	1.16856e-09	1.84763e-08
LONP1	7124.68	8829.72	0.309542	2.22589e-11	4.3063e-10
TES	2038.52	2525.77	0.309201	2.06584e-11	4.0164e-10
SDHB	704.99	873.42	0.309081	0.000166691	0.00106148
PRPF4	1116.61	1383.18	0.308861	9.98267e-09	1.40489e-07
ARL6IP1	1380.83	1710.13	0.308567	6.26079e-09	9.09547e-08
BMP2	351.15	434.88	0.308498	0.000160459	0.00102429
TEX30	313.44	388.15	0.308432	0.000562603	0.003112
GCA	431.83	534.69	0.308245	0.002242	0.0103733
SLC25A36	2232.69	2763.64	0.307787	0.000206447	0.00128419
SLC1A2	246.45	304.99	0.307473	0.00444004	0.018449
C2H9orf72	457.79	566.48	0.307353	2.74751e-05	0.000213562
MCFD2	1218.7	1508.02	0.307319	1.14767e-05	9.71691e-05
NFATC1	176.38	218.25	0.307267	0.012453	0.043803
MIS12	463.11	572.88	0.306873	5.05637e-05	0.000368989
VLDLR	1398.81	1730.12	0.306672	1.06509e-06	1.10276e-05
38412	1309.47	1619.34	0.306425	6.68089e-06	5.90739e-05
UHMK1	2153.79	2663.37	0.306376	2.41186e-05	0.000189531
NMRAL1	807.39	998.12	0.30594	8.89812e-05	0.000610578
LIFR	1108.8	1369.84	0.305005	0.000288975	0.0017401
B4GALT3	1001.79	1237.33	0.304657	5.46473e-07	5.90682e-06
DNAJC17	444.05	548.41	0.304531	0.000209471	0.00129923
NTHL1	221.19	273.15	0.304446	0.0106657	0.0384883
KSR1	308.77	381.11	0.303699	0.00959649	0.0353097
SARS	4292.38	5297.29	0.303478	4.66322e-07	5.10684e-06
EXOSC8	533.25	658.09	0.303477	5.33614e-05	0.000386717
TRIM33	1988.69	2453.2	0.302845	1.25813e-05	0.000104997
HSD17B4	2079.08	2564.48	0.302719	1.47796e-07	1.77909e-06
ARL1	421.86	520.34	0.302694	7.90582e-05	0.000550645
LOC101102276	718.2	885.85	0.302672	6.43696e-05	0.000457649
PARPBP	431.7	532.46	0.302624	0.000194905	0.00121897
ARHGEF10	144.99	178.8	0.302351	0.0132212	0.0460227
GDI1	1032.34	1272.93	0.302229	4.15632e-05	0.000310831
TENM3	227.45	280.45	0.302185	0.00862563	0.0322992
STAT6	2450.33	3020.15	0.301646	2.85515e-10	4.87667e-09
SNRPA1	1028.5	1267.65	0.301614	1.89485e-06	1.87202e-05
CHMP5	1078.09	1328.75	0.30159	5.46863e-06	4.95797e-05
HSPG2	398.84	491.57	0.301575	7.90012e-05	0.000550492
ZC3HAV1L	627.81	773.75	0.301527	0.000958289	0.00496746
RDM1	342.21	421.72	0.301404	0.000475161	0.00269846
USPL1	423.3	521.45	0.300868	8.03083e-05	0.000558088
COQ7	206.86	254.8	0.300735	0.00901096	0.0334918
BCL2L1	1449.15	1785	0.300716	3.23265e-06	3.08532e-05
LOC101114294	3268.78	4024.26	0.299972	3.66003e-06	3.46175e-05
NXN	1309.98	1611.77	0.299106	8.85285e-06	7.6308e-05
VAMP4	235.43	289.64	0.29897	0.00316404	0.0139027
MPHOSPH9	1379.06	1696.43	0.298819	3.26135e-08	4.28712e-07
NUDCD2	275.89	339.31	0.298535	0.00213957	0.0099775
SPAG9	1503.55	1848.13	0.29769	3.00914e-06	2.8948e-05
TBC1D2B	1908.56	2344.96	0.297077	4.73005e-07	5.17643e-06
PFKL	8001.42	9830.45	0.297001	2.06813e-07	2.43854e-06
EFNB2	208.28	255.88	0.29692	0.0099801	0.0363812
TGIF1	840.49	1032.48	0.296807	1.59363e-06	1.60126e-05
LOC101121718	2680.97	3292.84	0.296579	6.78759e-06	5.98493e-05
GRAMD1A	769.29	944.78	0.296463	8.90444e-06	7.66687e-05
MRCL3	5037.07	6184.72	0.296125	8.5683e-13	1.96124e-11
RRM2	3773.54	4633.08	0.296055	2.58572e-09	3.92293e-08
C1H2orf54	2629.09	3227.83	0.296003	6.80471e-07	7.27499e-06
ENO1	42782.2	52523.8	0.295961	9.95966e-09	1.4029e-07
TMEM33	1413.62	1735.4	0.295878	0.000410004	0.00236424
MTMR9	645.38	792.1	0.29554	0.000519551	0.0029086
KIF5C	271.84	333.61	0.295406	0.00403306	0.0170184
ZBTB10	285.57	350.45	0.2954	0.00447864	0.0185751
TMEM173	369.18	452.93	0.294972	0.000483284	0.00273572
UBALD2	473.1	580.35	0.294756	2.26856e-05	0.000179164
ZNF614	255.52	313.43	0.294709	0.00356141	0.0153447
ABR	1796.33	2202.69	0.29421	3.3473e-07	3.79779e-06
PLA2G15	209.65	257.04	0.294021	0.00312532	0.0137517
THOC6	507.4	622.08	0.293962	8.76096e-05	0.000603005
CEP19	342.08	419.32	0.293726	0.00386294	0.0164326
ANLN	1953.59	2394.63	0.293675	6.33622e-05	0.00045171
FOS	830.95	1018.11	0.293053	0.000230952	0.00141739
MFSD4	8049.54	9860.64	0.292775	4.90204e-10	8.11749e-09
ITGAV	3297.26	4038.5	0.292552	5.70703e-05	0.000411136
C23H18orf25	567.19	694.64	0.292434	4.56453e-05	0.000337767
ADIPOR1	1206.62	1477.63	0.292309	1.65505e-08	2.24301e-07
CEBPG	972.73	1191.1	0.292189	1.02358e-05	8.73679e-05
PIM1	164.2	201.05	0.292057	0.00948683	0.0349439
SMNDC1	573.61	702.23	0.291866	5.95557e-05	0.000427087
LOC101105864	49004.3	59989.4	0.2918	2.42511e-08	3.23375e-07
HAUS6	530.14	648.86	0.291547	0.000111158	0.000744898
KIF20B	2129.41	2606.28	0.291537	0.00189883	0.00900686
C2H9orf3	628.03	768.53	0.291253	3.96642e-05	0.000298724
MAN1A1	256.49	313.87	0.291224	0.00881932	0.0328726
C24H16orf72	411.36	503.32	0.291058	0.00102564	0.00526457
KDELR3	999.38	1222.49	0.290713	1.4886e-07	1.7895e-06
ARNTL	317.8	388.63	0.29028	0.000545698	0.0030302
SMC2	4206.18	5143.01	0.290102	8.63154e-05	0.000595659
LOC101120179	910.55	1113.3	0.290042	1.19922e-06	1.23433e-05
NEURL1B	1777.86	2173.48	0.289863	4.35217e-07	4.81306e-06
LITAF	1725.16	2108.42	0.289432	4.57709e-07	5.02299e-06
NOL4L	219.07	267.72	0.289391	0.00387202	0.0164535
HOOK1	2677.97	3271.76	0.288925	0.000390712	0.00226795
PPP1R12A	1644.47	2009.08	0.288917	0.00253138	0.0114982
TWF2	466.39	569.8	0.288908	0.00348918	0.0150818
RAB12	536.72	655.68	0.288813	0.000700473	0.00375078
BIRC5	3368.48	4114.79	0.28872	8.92504e-11	1.58101e-09
YWHAZ	15160.7	18519.2	0.288685	3.06524e-15	8.69754e-14
CDR2L	1489.46	1819.22	0.288536	6.38049e-05	0.000454249
STARD4	1876.12	2291.34	0.288443	1.13251e-06	1.16796e-05
KNTC1	1502.21	1834.53	0.288325	0.000147504	0.000952816
CENPN	703.26	858.49	0.287747	7.72261e-06	6.72653e-05
SLC25A43	353.83	431.85	0.287483	0.000514822	0.00288828
DARS	4477.51	5464.82	0.287477	1.62605e-08	2.21131e-07
POLR3K	630.22	769.05	0.287235	0.000885123	0.00461707
DYNLT3	1145.23	1397.47	0.28718	0.000134725	0.000881082
ATAD1	1449.83	1768.93	0.286995	2.02188e-05	0.000162121
TTK	1450.28	1769.3	0.286842	3.69525e-06	3.48669e-05
DCP2	1937.25	2362.93	0.286566	3.53725e-08	4.6228e-07
CACYBP	1352.67	1649.87	0.286541	1.41569e-05	0.000117092
TMEM125	1383.9	1687.9	0.286495	0.000115823	0.000770328
LOC101111462	2675.82	3263.02	0.286228	6.23827e-08	7.86551e-07
CACUL1	2083.09	2539.96	0.286078	7.38254e-10	1.19733e-08
PTPN6	442.09	538.99	0.285931	0.000926221	0.00481709
CEP128	266.13	324.41	0.285681	0.0013749	0.0067832
TTC9C	1184.04	1443.21	0.28556	1.29572e-05	0.000107963
PLP2	3457.48	4214.2	0.28554	2.80032e-06	2.70383e-05
TMEM55B	419.69	511.42	0.285178	0.000207217	0.00128829
TMEM50B	648.31	789.88	0.284938	0.000788537	0.00416707
LOC101106517	213.64	260.25	0.284738	0.00578193	0.023116
FAM179B	634.55	772.74	0.284247	0.00012659	0.000832632
LGALS4	11328.4	13792.4	0.283937	3.16831e-06	3.02758e-05
STBD1	634.21	772.07	0.283777	0.00240239	0.0109947
CCP110	563.48	685.78	0.283394	0.000675088	0.00363836
DR1	1888.71	2298.04	0.283002	0.000583922	0.00321272
RUNX1	622	756.75	0.282899	4.9925e-05	0.000365004
HMGB2	1724.11	2097.04	0.282501	5.76343e-05	0.00041482
HN1	1806.43	2195.8	0.2816	6.49495e-06	5.76239e-05
NARS	5631.86	6842.6	0.280933	7.61796e-11	1.36482e-09
FGFR1OP	560.49	680.83	0.280608	8.25509e-05	0.00057244
EIF2S2	4701.4	5710.15	0.280439	2.09069e-10	3.61407e-09
TOMM20	3422.28	4156.56	0.280431	5.32947e-08	6.76843e-07
TNFAIP8L1	790.19	959.53	0.280136	0.00020364	0.00126856
GATA4	4243.08	5152.32	0.280109	3.59957e-12	7.63962e-11
HJURP	2293.16	2784.36	0.280011	1.3773e-09	2.16033e-08
KIFC3	251.53	305.34	0.279687	0.00645139	0.0253168
KPNA2	6378.29	7741.16	0.279381	9.99793e-12	2.01082e-10
KNSTRN	1749.13	2122.72	0.279279	4.32433e-07	4.78563e-06
UGCG	502.25	609.51	0.279233	0.00039271	0.00227821
CDR2	460.01	558.22	0.279166	0.00018283	0.00115214
CDC25B	2770.38	3361.1	0.278852	5.60788e-11	1.02689e-09
PHF20	1446.09	1754.36	0.278783	3.61237e-05	0.000274289
LOC106991563	226.98	275.37	0.278778	0.0126963	0.0445203
CAPN2	3156.09	3828.78	0.278749	2.05976e-06	2.02605e-05
F11R	2718.48	3297.61	0.27862	4.85986e-10	8.05611e-09
KLHL20	360.04	436.69	0.278441	0.000565488	0.00312346
CRY1	384.5	466.27	0.278179	0.00071366	0.00381232
LOC101103906	856.84	1039.01	0.278112	2.46693e-05	0.000193569
RAB11FIP5	385.72	467.66	0.277895	0.00711818	0.0274543
GRHPR	524.34	635.63	0.277682	0.00440879	0.0183288
SPHK2	2081	2522.36	0.277497	3.78032e-06	3.56056e-05
CST3	2588.19	3137.09	0.27748	2.16144e-06	2.1221e-05
ELMSAN1	530.79	643.09	0.276884	0.000291768	0.00175439
SHB	691.83	838.16	0.2768	0.000345912	0.00203642
FOPNL	889.48	1077.56	0.276742	0.000145567	0.000942208
LPCAT4	475.5	575.91	0.276414	0.000661114	0.00357636
CDKN1B	695.11	841.83	0.276289	0.00595598	0.0236856
RAD51AP1	414	501.36	0.276203	0.000561703	0.00310812
NDUFB3	959.2	1161.05	0.275519	0.000938061	0.00487062
AIM1	1790.54	2167.03	0.275327	1.79017e-06	1.77977e-05
NHLRC2	556.97	674.07	0.275314	0.00639132	0.0250874
SSTR1	279.61	338.35	0.275118	0.00263067	0.0118821
LMO7	1486.45	1798.6	0.275002	6.61101e-05	0.00046866
C6H4orf3	3478.01	4207.24	0.274614	0.000184537	0.00116058
CAV2	1962.53	2373.87	0.274524	0.000149421	0.000964379
MAPRE1	1416.41	1712.86	0.274169	5.62189e-06	5.07355e-05
METTL10	472.45	571.28	0.274052	0.000180949	0.00114212
SPTLC3	254.76	308.04	0.273953	0.00336536	0.0146281
LOC101102204	416.13	503.11	0.273838	0.00124941	0.00624625
CASZ1	558.32	675.01	0.273819	0.000149784	0.000966324
MIS18BP1	1247.46	1508.15	0.273782	0.000288731	0.00173946
LOC101110145	48174.9	58239.5	0.273717	3.01799e-09	4.53072e-08
SLC25A25	323.44	390.95	0.273478	0.00296723	0.0131888
GUK1	1572.1	1900.01	0.273308	5.9234e-05	0.000424973
C16H5orf34	609.89	737.02	0.273157	0.0036868	0.0157857
LOC101102223	7612.05	9197.98	0.273032	9.20258e-09	1.30443e-07
DNAJB9	309.25	373.64	0.27285	0.00181976	0.00868674
PITPNM1	712.53	860.76	0.27267	0.00247968	0.0113068
SHROOM3	3008.2	3633.42	0.272431	2.36944e-10	4.07357e-09
FANCC	296.8	358.46	0.272309	0.00188685	0.00896084
MAGI3	966.06	1166.71	0.272257	0.000190617	0.00119548
SPRY1	995.15	1201.82	0.272237	0.00655216	0.0256739
CDS2	1372.99	1657.74	0.271892	5.9862e-06	5.36261e-05
VBP1	811.68	979.82	0.271611	0.000207434	0.00128863
SGSM2	1034.97	1249.31	0.271543	0.000340831	0.00201403
NDUFAF3	442.65	534.28	0.27143	0.00180398	0.00862187
LOC105606113	737.01	889.54	0.271388	0.000121726	0.000806116
AURKB	2438.08	2942.54	0.271319	8.12236e-08	1.01275e-06
ELL	440.54	531.63	0.271158	0.00116387	0.00586517
FKBP3	755.76	911.99	0.271084	0.00135278	0.0066835
KLHDC4	372.22	449.07	0.270802	0.00298455	0.0132471
CEP76	331.87	400.2	0.270115	0.00100125	0.00515791
LIMD1	650.54	784.33	0.269826	0.00277765	0.0124551
KCTD15	515.39	621.37	0.269803	0.000144784	0.000939071
PSMC6	2823.78	3403.93	0.269574	7.89525e-06	6.8693e-05
MICAL1	505.49	609.22	0.269278	0.000399938	0.00231042
LOC101119303	976.36	1176.69	0.26925	6.21851e-07	6.68458e-06
DZIP1L	471.19	567.86	0.269232	0.000697239	0.00373982
ZBTB41	552.65	665.94	0.269023	0.00405066	0.0170743
MYADM	1270.92	1531.28	0.268858	3.48585e-05	0.000265501
CAPZA2	1149.13	1384.47	0.268793	5.38385e-07	5.83115e-06
INSIG2	396.58	477.79	0.268747	0.00131655	0.00653217
STAMBP	398.82	480.48	0.268739	0.00122626	0.00614808
MTM1	264.31	318.41	0.268655	0.00759056	0.0288944
STIM1	709.74	854.96	0.268562	0.00028468	0.00171818
MYBL2	5035.07	6064.67	0.268419	0.000449069	0.00256508
STX2	182.87	220.24	0.268254	0.0144121	0.049404
RIOK3	1197.35	1441.65	0.267883	0.000511428	0.00287231
UBE2R2	2236.08	2692.07	0.267746	5.8128e-08	7.3526e-07
NGLY1	779.27	938.11	0.267639	0.00014221	0.000923896
SIDT2	857.75	1032.48	0.267474	6.32162e-05	0.000451078
USP14	1049.79	1263.51	0.267336	3.13117e-06	2.9939e-05
KIF2C	2157.1	2595.95	0.267171	2.31857e-09	3.53806e-08
TMEM177	336.35	404.67	0.266789	0.0035139	0.0151704
COMMD6	488.68	587.91	0.266716	0.00208793	0.0097713
TULP4	248.21	298.57	0.266551	0.0104669	0.0378838
PYGL	6556.03	7886.06	0.266482	2.49549e-12	5.42055e-11
LOC101114310	719.22	864.98	0.266235	0.000837228	0.00439196
TESK2	191.39	230.16	0.266151	0.0132041	0.0459938
HES1	790.97	950.92	0.265691	8.66365e-05	0.000597352
LOC101122413	1678.47	2017.73	0.265586	4.29493e-08	5.51236e-07
DOCK7	1151.32	1383.42	0.264948	0.000260675	0.00158437
NBR1	2650.56	3184.62	0.264823	5.64929e-06	5.09536e-05
FAR1	1829.56	2197.07	0.264087	6.23463e-05	0.000445274
ORAI1	579.68	696.07	0.26398	0.00141805	0.00697258
IER5	451.63	542.26	0.263846	0.00028906	0.0017401
AP1S3	661.85	794.65	0.263813	0.000513646	0.00288374
TMEM132A	445.06	534.19	0.263364	0.000627847	0.00342359
JARID2	635.17	762.11	0.262856	4.14515e-05	0.000310256
EIF4EBP1	1365.16	1637.81	0.262704	0.00139612	0.00687494
MMS22L	692.78	831.1	0.262636	3.03672e-05	0.000234768
DDB2	232	278.32	0.262616	0.0085987	0.0322104
IGSF9	437.59	524.95	0.262608	0.000748732	0.00398346
MYO5A	804.86	965.51	0.262561	7.98436e-05	0.000555624
DYNC2LI1	268.51	322.08	0.262437	0.00429086	0.0179332
MYO1D	3912.11	4691.79	0.262191	4.76313e-07	5.20901e-06
SHQ1	604.25	724.54	0.261934	9.67205e-05	0.000657099
RNF113A	679.7	814.97	0.261843	0.000123493	0.000816117
PPP5C	1260.08	1510.84	0.261836	1.14168e-05	9.67144e-05
MIIP	336.7	403.62	0.261518	0.00274407	0.0123186
OPA1	1549.92	1857.36	0.261052	1.76232e-05	0.000143278
BAX	912.73	1093.67	0.260924	2.19974e-05	0.000174604
MACROD1	496.76	595.22	0.260884	0.0128444	0.0449098
PPP1R7	683.47	818.86	0.260745	5.87599e-05	0.000422299
ZNF367	385.66	462.04	0.260695	0.0034279	0.0148508
ZNF395	898.13	1076	0.260679	0.00121668	0.00610784
CHP1	1879.88	2251.5	0.260252	2.26116e-05	0.000178669
PAPD5	487.62	583.92	0.260013	0.000587328	0.00322858
GNB1	13671.7	16368.5	0.259726	3.69097e-11	6.9528e-10
DHX32	2678.01	3205.75	0.259502	3.92027e-09	5.8187e-08
LOC101106246	643.25	769.92	0.259315	0.000155991	0.00100063
RAB2A	2729.7	3265.76	0.258676	7.77516e-06	6.76856e-05
PHLDB1	358.89	429.31	0.258459	0.00515131	0.0209501
G2E3	918.99	1099.22	0.258366	0.00306791	0.0135559
KIF1BP	922.8	1103.73	0.258301	1.65916e-05	0.000135521
LOC101107153	627.48	750.39	0.258074	0.00713399	0.0274718
ACTR6	284.68	340.43	0.25802	0.00995524	0.0363322
XRN1	1162.02	1389.38	0.257799	0.00129664	0.00644963
CPT1C	644.65	770.72	0.257704	0.00221374	0.0102596
HDAC7	791.58	946.28	0.257528	0.000112423	0.000752096
SNX33	829.59	991.6	0.25735	1.75095e-05	0.000142428
KIF4A	2427.27	2900.98	0.257205	2.11341e-07	2.48558e-06
AHCYL1	4782.37	5715.55	0.257168	1.18101e-08	1.6403e-07
MIER3	591.64	707.02	0.257013	0.00141949	0.00697258
RAB11FIP1	1287.86	1538.96	0.256981	6.10179e-05	0.000436579
ZBTB7C	1291.19	1542.76	0.256808	2.54148e-06	2.47209e-05
NUP58	1765.18	2108.75	0.256572	1.98516e-07	2.35055e-06
MRPL35	438.64	523.96	0.256408	0.00206126	0.00966956
LOC101119721	1471.1	1756.58	0.255879	0.000338733	0.00200314
NDUFB6	951.64	1136.05	0.255542	6.61266e-05	0.00046866
UBE2E1	1467.12	1751.05	0.25523	1.05536e-05	8.97879e-05
CDC20	2272.46	2711.96	0.255086	6.39995e-06	5.69414e-05
CPNE2	464.61	554.43	0.255004	0.00107995	0.00549858
RAD18	534.14	637.32	0.254797	0.00063374	0.00344737
ASAP2	1669.45	1991.71	0.254637	8.00193e-07	8.44601e-06
ZBTB4	1355.19	1616.65	0.254511	5.15954e-06	4.71302e-05
SULF2	3713.8	4430.15	0.25446	2.31496e-08	3.08949e-07
UBTD1	248.47	296.37	0.254315	0.0142046	0.0488628
GALNT6	4211.16	5022.94	0.254313	5.25782e-09	7.7167e-08
ZBTB43	338.08	403.24	0.254279	0.00571994	0.022903
MIEF1	1533.34	1828.43	0.253933	5.32995e-07	5.77674e-06
STON2	764.26	911.34	0.253919	0.000990842	0.00511264
SPOP	895.21	1067.35	0.253729	1.00747e-05	8.61325e-05
ODF2	1562.74	1863.21	0.253712	2.11681e-06	2.07957e-05
GRAMD4	209.93	250.29	0.253708	0.0134429	0.0466914
ATP5G1	1878.4	2239.41	0.253615	0.0120964	0.0427403
PSMB10	559.34	666.75	0.253402	0.00111287	0.00563337
LOC101122734	5988.97	7138.9	0.253392	0.000325667	0.00193168
LOC105605372	274.24	326.89	0.25336	0.0120522	0.0426417
GZF1	1198.97	1428.59	0.252795	5.24247e-05	0.00038098
RHOBTB3	2536.98	3022.74	0.252743	0.000179583	0.00113517
HMGCR	6732.74	8021.09	0.252606	6.79169e-05	0.000480267
PLEKHB2	2061.73	2455.99	0.25245	5.09982e-07	5.55075e-06
ARF4	984.28	1172.49	0.252441	9.41686e-05	0.00064337
ATP5S	316.92	377.48	0.252245	0.00301707	0.0133651
UHRF1BP1L	1308.31	1558.13	0.252112	0.000434733	0.00248861
FAM160B1	476.42	567.36	0.252038	0.00663507	0.025915
ACTR1A	2129.49	2535.7	0.25188	0.000347671	0.00204448
NKAP	438.07	521.57	0.251714	0.00467739	0.019318
LOC101110066	3289.32	3915.62	0.251453	0.000395613	0.00229217
PRRC1	1939.13	2308.22	0.25137	1.36433e-06	1.38527e-05
SAT1	1424.83	1695.67	0.251062	0.00210309	0.00982481
FDX1	364.49	433.77	0.251049	0.00391305	0.0166099
BCL2L2	729.4	867.96	0.250908	0.000564439	0.00311997
EPB41L5	1287.86	1532.37	0.250793	0.000584076	0.00321272
LEMD3	680.15	809.25	0.250721	0.00327874	0.0143307
LOC101118248	321.3	382.2	0.250397	0.0040078	0.0169345
ADPGK	887.38	1055.19	0.249873	2.12938e-05	0.00016954
CPNE3	2108.34	2506.97	0.249834	0.00016588	0.00105675
POC5	404.02	480.26	0.249383	0.0014868	0.00727147
DKKL1	825.04	980.72	0.249372	0.00010018	0.000677678
GOLGA7	830.15	986.71	0.249254	2.10708e-05	0.000168382
LOC101111732	317.52	377.39	0.249221	0.00759276	0.0288958
PPP2R2A	1790.65	2128.1	0.249085	1.56392e-05	0.000128609
MTFR1	1002.02	1190.83	0.249059	1.25001e-05	0.000104597
SNTB2	892.55	1060.52	0.248774	0.00435111	0.0181417
BRWD3	934.57	1110.41	0.248718	0.00512923	0.0208667
EML2	637.44	757.34	0.248646	0.000686871	0.00369302
RLF	1455.59	1729.06	0.248381	0.000225512	0.00138997
ZNF775	274.61	326.11	0.24796	0.0115042	0.040905
LOC101111058	915.14	1086.73	0.247933	0.007178	0.0275773
CDK16	1870.26	2220.92	0.247917	2.21081e-07	2.59792e-06
PPM1A	1030.39	1223.37	0.24767	2.70073e-05	0.000210237
RACGAP1	3685.73	4375.67	0.247555	9.54691e-06	8.18871e-05
MAPK1IP1L	2509.14	2978.36	0.247326	2.76386e-06	2.67519e-05
RIT1	1427.71	1694.46	0.247125	0.00154082	0.00751697
CLDN7	486.71	577.62	0.247068	0.0016875	0.00814675
MISP	1026.71	1218.27	0.246805	5.88591e-06	5.28276e-05
ARL14EP	440.66	522.69	0.246287	0.00222905	0.0103229
TPM3	5750.97	6821.11	0.246203	6.16418e-11	1.11836e-09
SPC24	650.19	771.17	0.246193	0.000371678	0.00216945
NDEL1	230.66	273.54	0.245973	0.0128406	0.0449064
NOL10	2019.29	2394.13	0.245653	7.56334e-06	6.60241e-05
LAMB2	1524.53	1807.46	0.245597	0.00182152	0.00869253
RAB34	1053.69	1249.22	0.245583	0.00030335	0.00181158
IL13RA1	1441.78	1709.26	0.245521	6.35583e-05	0.000452698
ENDOD1	987.73	1170.75	0.245247	4.60633e-05	0.000340087
HSPA4L	443.99	526.22	0.245117	0.00629596	0.0247748
AP5B1	519.12	615.24	0.245075	0.00138337	0.00682069
TXN	2026.19	2401.09	0.244919	0.000105922	0.000712235
CLMN	836.69	991.47	0.244865	0.00931457	0.0343849
MADD	911.54	1080.02	0.244685	0.000159711	0.00102034
WIPF2	570.58	676.05	0.244685	0.00999662	0.0364271
MTPN	3470.3	4110.82	0.244366	5.30599e-06	4.82999e-05
CLASP1	1451.64	1719.55	0.244347	1.04455e-05	8.90614e-05
MTMR2	1523.49	1804.56	0.244264	1.22856e-05	0.000103021
MTUS1	3696.83	4377.27	0.243741	9.44301e-09	1.33611e-07
CDK2	1415.71	1675.9	0.243416	2.67647e-06	2.59539e-05
GSE1	639.32	756.75	0.243282	0.000301084	0.00179942
MAD2L1	1932.84	2287.59	0.24311	7.63635e-06	6.66245e-05
SOWAHA	587.7	695.46	0.242875	0.00113229	0.00572435
MAGOHB	763.11	902.71	0.242375	0.000607246	0.00332507
LNPEP	1919.22	2270.31	0.242367	0.00995151	0.0363322
DCTN4	2331.61	2757.86	0.242223	2.37001e-06	2.31819e-05
EIF2AK2	408.82	483.52	0.242082	0.00615125	0.0243086
ATP5J2	1687.46	1995.75	0.242076	0.00207301	0.00971687
CSNK2A1	3178.12	3758.58	0.242012	2.59191e-08	3.44161e-07
CCNF	1677.84	1984.25	0.241988	5.11275e-07	5.56047e-06
UBE2B	706.45	835.42	0.241925	0.00105001	0.00537742
INSIG1	8028.52	9493.88	0.241864	6.36643e-09	9.2319e-08
NFKB2	1087.65	1286.05	0.24174	5.13928e-05	0.000374692
LOC106990104	964.25	1139.85	0.241362	1.72192e-05	0.000140356
TMEM189	765.55	904.94	0.24132	8.71827e-05	0.000600855
SLC17A9	1252.71	1480.68	0.241205	0.000216063	0.00133643
MOSPD2	794.49	938.98	0.241059	0.0036944	0.0158053
TSPAN13	4276.07	5053.19	0.24091	4.14581e-08	5.33596e-07
VPS72	1690.94	1998.23	0.240898	3.41925e-06	3.24963e-05
RBM47	1834.46	2167.81	0.24088	8.88808e-05	0.000610155
CCNT1	1100.06	1299.87	0.240785	0.00020731	0.00128837
LOC101121910	454.94	537.55	0.240731	0.00547536	0.0220685
YARS	2189.12	2586.49	0.24064	0.000153778	0.00098764
RAD17	515.07	608.51	0.240503	0.00293929	0.0130905
ERI1	355.75	420.26	0.240406	0.00743105	0.028397
DUSP11	672.95	794.82	0.240148	0.000335505	0.0019848
PTP4A1	1155.64	1364.92	0.24012	7.05119e-05	0.000496167
FGFR1OP2	509.56	601.83	0.240092	0.0106767	0.0385104
E2F7	783.35	924.86	0.23957	0.00133479	0.00661016
ZNF143	451.19	532.66	0.239488	0.00498515	0.0203859
PTGES3	2407.09	2841.28	0.23925	3.31318e-05	0.000253281
AKAP11	2670	3151.59	0.239238	0.000413096	0.00237859
MAP2K3	2850.89	3364.87	0.239138	2.58022e-05	0.000201654
RAD54L	1185.84	1399.56	0.239064	0.00216917	0.0100886
ULK4	657.05	775.41	0.238962	0.000238695	0.00146036
TUBB6	590.57	696.94	0.238927	0.00464366	0.0191938
LPIN2	2302.29	2716.95	0.238916	1.00311e-05	8.58061e-05
C3H12orf75	835.24	985.48	0.238622	0.000614664	0.00335868
IQGAP1	9796.17	11558.1	0.23862	2.42166e-06	2.36431e-05
LOC101121359	712.01	840.03	0.23853	0.000101327	0.00068426
LOC101122475	4188.55	4940.72	0.238269	0.00335226	0.0145833
PRIMPOL	427.9	504.66	0.238026	0.00222844	0.0103229
CRYZL1	689.74	813.44	0.237983	0.000348443	0.00204826
TMPRSS2	5349.49	6308.84	0.237974	3.58513e-10	6.07735e-09
CENPP	347.52	409.78	0.237747	0.00435758	0.0181591
PKP3	1117.16	1317.06	0.237488	0.000259268	0.00157643
FHL1	829.35	977.57	0.237217	0.000299563	0.00179237
CA9	16437.5	19372.7	0.237036	0.00019869	0.00124067
NEK2	1743.25	2054.45	0.236975	0.000480004	0.002724
UQCRH	3216.71	3789.28	0.236338	0.00334107	0.0145466
CDCA8	2483.92	2925.88	0.23625	1.06023e-06	1.09917e-05
BLZF1	649.9	765.53	0.23624	0.000353459	0.00207619
TMEM161B	504.7	594.49	0.236222	0.00586031	0.0233623
NUF2	817.56	963.01	0.236221	0.00236103	0.0108464
LOC106991840	5522.39	6503.02	0.235818	0.000122369	0.000810031
SMDT1	707.47	832.93	0.235527	0.00289829	0.0129298
LAMC2	2367.53	2786.42	0.235028	1.29956e-05	0.000108226
SHISA5	1809.12	2129.12	0.234973	4.89185e-06	4.49719e-05
KIF14	1278.67	1504.52	0.234656	0.0138293	0.0477887
UBE2W	721.02	848.35	0.234621	0.00515238	0.0209501
KDM1B	2107.24	2479.33	0.234594	3.16721e-05	0.000243541
LRP8	970.7	1141.98	0.234439	0.000821434	0.00432062
U2AF1L4	254.74	299.62	0.234106	0.01133	0.0403838
BUB3	3529.13	4150.81	0.234081	4.06125e-08	5.23376e-07
RPS19BP1	1174.14	1380.77	0.233867	0.00111663	0.00565061
CDC40	932.96	1096.99	0.233657	0.00211358	0.00986503
RASSF1	245.72	288.91	0.233612	0.0120786	0.0426968
PRNP	588.84	692.31	0.233544	0.0105578	0.0381689
CASP2	1784.84	2098.46	0.233537	2.10745e-05	0.000168382
RAB8B	647.21	760.93	0.23351	0.0124579	0.043803
MPP7	1071.36	1259.53	0.233446	0.00031022	0.00184911
LRRC16A	2782.03	3270.62	0.233428	6.91185e-08	8.67538e-07
MFN1	2290.43	2691.95	0.233032	0.000333682	0.00197476
FAM134B	1446.28	1699.36	0.232645	0.00106392	0.00543803
LOC101113599	5227.48	6141.39	0.23245	0.00740256	0.0283088
ENAH	1394.55	1638.25	0.232355	0.000215334	0.00133245
LOC101121538	5026.67	5904.31	0.232165	0.000355087	0.0020842
PLCG1	1394.28	1637.49	0.231957	1.44722e-05	0.000119574
LATS1	1309.64	1537.87	0.231758	0.00170815	0.00822883
PCBP4	324.93	381.44	0.231303	0.00890074	0.0331212
LOC101122372	1898.08	2228.12	0.231289	4.50954e-06	4.17977e-05
UBA3	808.67	949.15	0.231082	0.00402919	0.0170112
RTCA	791.24	928.68	0.231058	0.000379312	0.00220665
DCDC2	397.5	466.5	0.230929	0.0132157	0.0460139
YRDC	662.74	777.66	0.230709	0.00143836	0.00705647
CEP295	1619.81	1900.54	0.230587	0.00451017	0.018696
GOT2	6474.26	7595.46	0.230423	3.08142e-05	0.000237524
LOC101102527	5811.79	6817.95	0.230355	2.96503e-08	3.92051e-07
CCSER2	459.52	538.94	0.230004	0.00408979	0.0172301
ATP6AP2	2769.26	3246.91	0.229569	6.7573e-05	0.00047805
CTH	492.64	577.6	0.229542	0.00364105	0.0156238
GPBP1L1	2512.85	2945.87	0.22937	7.68945e-06	6.70136e-05
STIP1	3960.43	4642.87	0.22936	0.000154521	0.000992011
PLOD1	920.92	1079.55	0.229286	7.30698e-05	0.000512257
DAZAP2	9479.05	11111.3	0.229215	1.6411e-06	1.64194e-05
TSG101	1651.74	1935.9	0.229018	6.13576e-06	5.48388e-05
AGO2	864.13	1012.54	0.228668	0.00210283	0.00982481
CHMP4B	2099.49	2459.49	0.228322	0.000704092	0.00376504
CHKA	522.59	612.09	0.228071	0.00177527	0.0085053
FAM84B	2759.28	3231.83	0.228061	2.4027e-06	2.34871e-05
FAM117B	412.54	483.11	0.227791	0.00973187	0.0356994
AMBP	268.68	314.61	0.227674	0.0144552	0.0495085
TTL	1073.84	1257.37	0.227639	0.000123703	0.000816117
DHRS11	705.26	825.71	0.22748	0.00260394	0.0117889
GRSF1	2470.68	2892.64	0.227479	0.000227052	0.00139672
SLAIN2	1147.6	1343.58	0.227461	0.000187744	0.00118027
CENPL	874.87	1024.03	0.227117	0.000503874	0.00283595
DERL1	3490.93	4086.03	0.227086	2.51626e-07	2.91154e-06
RRM1	4849.03	5675.51	0.227054	9.83575e-06	8.41812e-05
ARL3	782.12	915.34	0.226904	0.000682683	0.00367301
TRIM37	2127.68	2489.13	0.226363	3.02872e-07	3.46126e-06
ATP5B	26171.6	30617.4	0.226348	1.62471e-05	0.000133052
KAT2B	1107.69	1295.83	0.226323	0.000775698	0.00411164
LOC101113001	3254.02	3805.91	0.226021	3.04154e-05	0.000235026
TK1	714.28	835.4	0.225981	0.00131377	0.00652229
GPSM2	1644.29	1923.07	0.225945	2.11189e-05	0.000168618
FAM135A	534.85	625.51	0.225894	0.00185426	0.00882469
PLSCR3	579.38	677.56	0.22585	0.00208534	0.00976216
FASN	17930.4	20967.1	0.225721	4.97809e-05	0.000364119
STIL	680.87	796.11	0.225585	0.00634908	0.0249464
PRSS8	3893.81	4552.08	0.225344	2.53527e-07	2.92494e-06
BRCA1	1612.53	1884.76	0.225059	0.00106692	0.00544453
GSKIP	565.36	660.74	0.224912	0.00303774	0.0134453
CAMKK2	611.03	714.08	0.224845	0.00282055	0.0126188
LDLR	6621.33	7737.77	0.224797	4.93445e-07	5.39262e-06
CMPK1	2095.43	2448.57	0.224691	1.80913e-05	0.000146555
BNIP3L	934.43	1091.78	0.224527	0.00100736	0.00517919
KCNK1	562.53	656.94	0.22383	0.000935706	0.00486273
OTUD4	1162.99	1358	0.223642	0.000119436	0.000792281
EHD4	2146.93	2506.2	0.223229	7.02985e-06	6.1847e-05
STK26	534.51	623.93	0.223187	0.00675651	0.026311
SPC25	477.97	557.91	0.22311	0.00711984	0.0274543
ABCB7	1826.99	2132.24	0.222897	0.000183811	0.0011574
RAP1A	1205.71	1407.05	0.222788	7.41282e-05	0.000519062
CASC5	2050.99	2392.45	0.222169	0.00486622	0.0199878
SMTN	1492.35	1740.71	0.222095	3.44046e-05	0.000262248
METTL15	366.47	427.45	0.222033	0.00535692	0.0216674
LRRC8B	548.25	639.44	0.221961	0.003361	0.0146132
PC	966.84	1127.42	0.221674	0.000117353	0.000779452
PMEPA1	713.61	832.08	0.221584	0.00120874	0.0060757
LOC101109325	356.72	415.92	0.221546	0.00928734	0.0343085
PDP1	644.81	751.78	0.221426	0.00477835	0.0196782
ERAP2	568.08	662.1	0.220969	0.00209826	0.00980808
LOC101107908	301.15	350.97	0.220896	0.0119058	0.0421804
LOC101111099	887.02	1033.63	0.220688	0.00206248	0.00967239
SH3PXD2B	3216.25	3747.73	0.220638	1.46328e-05	0.000120799
MIEN1	340.8	397.06	0.220444	0.0103644	0.0375733
FBXO28	832.54	969.81	0.220195	0.00543246	0.0219135
PANK4	567.91	661.53	0.220132	0.00397	0.0168063
LARP1B	608.5	708.76	0.220048	0.00240181	0.0109947
RAB9A	432.46	503.67	0.219906	0.00304833	0.0134808
SPAG5	2586.29	3011.75	0.219718	5.75327e-06	5.18024e-05
CAMSAP1	715.11	832.64	0.219525	0.00309997	0.0136741
RBM18	597.95	696.18	0.219435	0.00158638	0.0077106
GADD45A	1021.64	1189.37	0.219309	0.000286161	0.00172554
CIB1	1529.37	1780.32	0.219196	0.00119119	0.00599324
OSBPL3	1154.07	1343.35	0.219106	0.00239691	0.0109824
PDLIM1	3488.17	4057.84	0.218242	2.17937e-05	0.000173162
E2F2	743.9	865.36	0.218203	0.0036523	0.0156678
NFE2L2	2156.9	2507.32	0.217189	6.86629e-05	0.00048489
NDUFB8	1699.1	1974.95	0.217041	0.0127729	0.0447203
VPS37C	399.53	464.38	0.217027	0.00637991	0.0250585
ACBD3	1609.38	1870.59	0.216994	0.000158287	0.00101329
HSD17B12	4726.94	5494.15	0.216991	0.000508418	0.00285745
NDUFA4	3442.19	4000.74	0.216938	0.000123557	0.000816117
YES1	2089.37	2428.39	0.216933	0.000226187	0.00139358
LOC101105123	691.1	803.23	0.21692	0.00384331	0.0163613
KIF24	1313.22	1525.97	0.216624	0.000236219	0.00144746
CD9	6135.7	7127.02	0.21607	1.85585e-06	1.8358e-05
HSD3B7	360.48	418.66	0.215837	0.010787	0.0388018
DCAF13	938.42	1089.58	0.215461	0.000247599	0.00150933
MTMR6	1576.65	1829.42	0.214527	8.92411e-05	0.000611828
SDC4	3240.8	3759.72	0.214276	0.0111258	0.0398021
SLC30A9	2400.39	2784.62	0.214215	0.00109286	0.00554901
CTTN	7562.97	8773.44	0.214189	1.30045e-06	1.32812e-05
PCYT1A	1064.82	1235.22	0.214158	0.00106213	0.00543064
GSS	550.07	638.09	0.214153	0.00179612	0.00859212
KDM4B	1613.73	1871.61	0.213875	5.44479e-05	0.000393685
STX7	1631.7	1892.41	0.213845	0.000567371	0.00313155
CHPF	892.16	1034.63	0.213734	0.00446136	0.0185229
MFN2	1731.14	2007.49	0.213668	0.000160441	0.00102429
CDCA3	1742.47	2020.11	0.213298	1.89342e-05	0.000152832
ACTN4	4655.42	5397.05	0.213261	6.32677e-05	0.000451241
GNAI3	2566.3	2974.05	0.212741	1.16672e-05	9.85705e-05
ERCC6L	632.43	732.89	0.212689	0.00280111	0.0125425
PRMT9	455.48	527.82	0.212669	0.00822454	0.0309486
SIAH1	503.09	582.92	0.212493	0.0123674	0.0435514
RNF145	1713.74	1985.6	0.21243	4.96789e-05	0.000363543
BANF1	2985.82	3459.28	0.212345	0.000119322	0.000791862
KLF11	361.96	419.27	0.212044	0.00670923	0.0261527
TSPAN31	1189.38	1377.6	0.211954	0.000639705	0.00347502
DLGAP4	843.68	977.05	0.211741	0.000693339	0.00372271
ACAD10	930.12	1077.15	0.211723	0.00309234	0.0136463
MFSD2A	606.12	701.9	0.21168	0.0126341	0.0443419
HIPK1	1663.66	1926.06	0.211289	0.000261433	0.00158837
SERP1	2963.46	3430.14	0.210984	7.40109e-05	0.000518471
MEF2A	854.52	989.02	0.210883	0.00772025	0.0293102
TPI1	14920.5	17266.1	0.210645	0.000428211	0.00245485
SLC16A1	5585.83	6463.78	0.210606	0.000424898	0.00243941
DENND4C	1421.7	1644.78	0.21027	0.000112925	0.000754815
IL10RB	1007.09	1165.05	0.210202	0.00222937	0.0103229
KDM3A	2270.96	2626.87	0.210043	0.00108564	0.00552215
AGPAT2	1142.93	1322.02	0.210006	0.010327	0.0374462
CCNB3	803.76	929.53	0.209746	0.00668272	0.0260623
POLA2	1322.54	1529.08	0.209348	0.000138869	0.000906681
AIDA	2420.51	2798.5	0.209341	0.000156677	0.00100462
ACTR2	6415.08	7416.29	0.209229	2.75803e-05	0.000214275
GMCL1	809.56	935.89	0.20921	0.00121976	0.00612132
EPHA2	602.57	696.56	0.20912	0.010309	0.0373982
CSTF1	1146.56	1325.39	0.209098	0.000609443	0.00333362
LOC101116843	1273.78	1472.44	0.209096	0.00021257	0.0013169
[truncated: 2,611 more rows]
