# Supplementary material for: A secreted helminth microRNA suppresses gastrointestinal cell differentiation required for innate immunity
Source: Front Immunol. 2025 Mar 27;16:1558132. doi: 10.3389/fimmu.2025.1558132 (PMC11983496; doi:10.3389/fimmu.2025.1558132)
Supplement: Supplementary Table 7 — Differential expression analysis (DESeq) of ovine abomasal organoids transfected with Hco-miR-5352 mimic (MIMIC) vs. control mimic (CONTROL_MIMIC). Both were co-treated with IL-13 and cultured for 48 h. [file Table7.xlsx]

## Sheet: DESEQ_M+IL13vsCM+IL-13
Supplementary Table S7. Differential expression analysis (DESeq) of ovine abomasal organoids transfected with Hco-miR-5352 mimic (MIMIC) vs. control mimic (CONTROL_MIMIC). Both were co-treated with IL-13 and cultured for 48 h.
Gene	CONTROL_MIMIC Average Read Count	MIMIC Average Read Count	log2 (MIMIC / CONTROL_MIMIC)	Pvalue(MIMIC / CONTROL_MIMIC)	Qvalue (MIMIC / CONTROL_MIMIC)
DLEC1	0.97	6.65	2.77213	0.00401387	0.0286979
LOC105606063	1.96	9.48	2.27466	0.00130497	0.0120775
SEZ6L2	2.92	13.78	2.23855	0.000181271	0.002645
CRISP3	2.44	10.97	2.1713	0.00100741	0.00991582
LOC101108152	1.95	8.21	2.07097	0.00658347	0.0424361
FEV	2.68	10.49	1.96897	0.00186384	0.0159543
ASGR2	3.16	9.96	1.65752	0.00669804	0.0430158
TPH1	7.82	23.54	1.59033	0.000209198	0.00295377
LSP1	15.08	44.76	1.56916	1.01271e-07	5.70419e-06
LOC105604589	3.91	11.53	1.55849	0.00516942	0.0350464
LOC101109212	161.65	475.41	1.55626	0.00666901	0.0428644
DIRAS2	4.39	12.81	1.54318	0.00308506	0.0236843
SLC2A3	18.56	52.89	1.5107	9.96733e-07	3.78349e-05
GHRL	4.63	13.05	1.49399	0.00486073	0.0333856
ZBTB16	5.12	14.32	1.48486	0.00251079	0.0202344
C25H10orf10	48.51	135.54	1.4822	7.32419e-16	5.00433e-13
IGF2BP3	4.12	11.49	1.47895	0.00662934	0.0426618
ERV3-1	28.03	76.88	1.4554	4.32227e-09	4.16715e-07
LOC101107420	13.12	35.77	1.44708	3.66901e-05	0.000729855
SLC24A4	6.57	17.38	1.40427	0.00366492	0.0268505
TARSL2	10.47	27.61	1.39937	0.000104392	0.00170821
SCGN	31.43	80.64	1.35943	2.22554e-08	1.64973e-06
SLC18A1	9.29	23.8	1.35684	0.000611294	0.00685688
RUNX1T1	8.3	21.19	1.35286	0.0015439	0.0138563
PDZRN3	7.3	18.41	1.33424	0.00148175	0.0133979
VNN2	127.79	320	1.32425	1.45441e-17	1.90467e-14
CHGA	506.53	1268.07	1.32391	5.72993e-14	2.3903e-11
LOC101123159	8.28	20.7	1.32169	0.000671285	0.00736679
C18H14orf132	6.81	16.84	1.30662	0.00398535	0.0285459
NCKAP5	13.85	34.21	1.30489	2.87907e-05	0.000607309
DNAH12	7.8	19.17	1.29752	0.00239935	0.0194963
LOXL2	239.4	583.47	1.28527	1.59589e-34	2.50795e-30
KRT5	10.72	26.07	1.28207	0.000490053	0.00573431
CD74	12.65	30.44	1.2665	0.000257281	0.0034765
CACNA1C	26.77	64.36	1.26562	2.75249e-08	1.96507e-06
LOC105605793	8.26	19.68	1.25137	0.00311815	0.0238941
MAB21L3	123.45	293.27	1.24823	3.82144e-19	8.57913e-16
LOC101116267	8.04	18.89	1.2327	0.00337658	0.0253042
C1S	17.03	39.89	1.22814	7.13405e-05	0.00125264
ANGPTL8	376.43	867.43	1.20435	1.06606e-12	2.99961e-10
RHBDL1	56.98	130.52	1.19584	9.04214e-10	1.0684e-07
AK7	24.63	55.96	1.18382	1.65828e-06	5.75272e-05
CREB5	21.95	49.85	1.18353	2.70819e-05	0.000587024
LOC101117184	94.13	211.57	1.16837	2.46812e-16	2.04139e-13
SCG3	34.34	76.62	1.15802	1.5408e-06	5.41694e-05
OLFM4	100.99	225.21	1.1571	5.30529e-14	2.34734e-11
CYM	22.16	49.33	1.15438	4.54336e-06	0.000135739
RFX6	10.68	23.75	1.15278	0.00185922	0.0159316
FAM167A	59.03	130.99	1.1499	1.9119e-09	2.04391e-07
AP3B2	11.48	25.09	1.12861	0.00138822	0.0126468
NDUFA4L2	1106.45	2418.11	1.12794	1.61779e-08	1.29712e-06
SIGLEC1	9.5	20.69	1.1224	0.00682017	0.0435482
RASSF2	9.24	19.96	1.11018	0.00426311	0.029998
CTF1	10.25	22.01	1.10342	0.00395245	0.028362
SCG5	46.52	99.47	1.09628	1.32739e-08	1.08082e-06
HOMER3	10.73	22.5	1.06775	0.00356884	0.026306
BBC3	87.59	182.99	1.06297	3.31316e-09	3.29731e-07
DSCAML1	79.65	165.99	1.05936	6.90532e-13	2.12779e-10
ANO1	39.51	81.59	1.04612	1.7579e-07	9.23822e-06
CRISP2	151.02	311.61	1.04504	1.0689e-12	2.99961e-10
DDAH2	181.17	373.33	1.04307	1.50077e-15	9.8269e-13
LOC101121452	16.09	32.99	1.03549	0.000543887	0.00627086
GIPR	48.09	98.25	1.03076	1.0757e-06	4.02492e-05
FGB	13.16	26.84	1.02881	0.00189345	0.0161189
CCDC24	20.73	42.29	1.02844	0.000426521	0.00515996
ARSK	12.87	26.05	1.01723	0.00361632	0.0265439
SVOP	18.29	36.87	1.0114	0.000584814	0.00661652
TCEA3	131.52	264.82	1.00971	7.93763e-14	3.19846e-11
FFAR3	17.8	35.76	1.00672	0.00108562	0.0105014
PIPOX	18.21	36.52	1.00372	0.000530946	0.0061578
LOC105606083	11.69	23.27	0.993063	0.00476069	0.0328565
ABCG8	29.94	59.56	0.992418	9.39859e-06	0.000246576
CCDC155	18.97	37.55	0.985473	0.000906013	0.00911524
PRRT4	92.94	183.39	0.980479	1.75679e-11	3.63263e-09
FHIT	18.48	36.07	0.965	0.00126385	0.0117802
CFAP43	21.47	41.9	0.964314	0.000651995	0.00720035
BMF	314.43	608.35	0.952161	1.87287e-18	3.27024e-15
LOC105616111	17.25	33.26	0.947725	0.00208864	0.0174684
LOC101107675	302.88	584.14	0.947563	2.67871e-07	1.28734e-05
WBSCR27	14.6	28.11	0.945236	0.00246142	0.0198875
SMOC2	130.36	249.45	0.936205	1.00833e-11	2.26371e-09
DBP	71.29	135.94	0.931268	1.61114e-07	8.6709e-06
LGALS1	33.81	64.22	0.925446	0.000229234	0.00317953
ZC3H6	72.35	137.31	0.924365	6.99089e-10	8.45092e-08
LOC101121750	15.11	28.65	0.92317	0.00411141	0.0291828
ACE	30.22	57.28	0.922557	3.59248e-05	0.000719182
SMIM1	20.28	38.4	0.921087	0.00242039	0.0196368
TULP2	13.15	24.82	0.916016	0.00679511	0.0434262
CDKN1A	492.34	923.53	0.90749	3.93229e-16	2.94266e-13
SLC28A1	66.01	123.66	0.905578	7.2922e-08	4.39069e-06
BPIFB1	17.08	31.97	0.904218	0.00602762	0.0395838
TEX14	17.76	33.16	0.901024	0.00380763	0.0275874
GGT7	107.99	201.01	0.896456	1.98194e-10	2.7809e-08
LOC101118164	20.63	38.28	0.891864	0.0011556	0.0110196
LOC101122496	46.82	86.63	0.8878	2.90333e-05	0.000611606
PCSK1	29.23	53.89	0.882502	0.000321298	0.00414889
ZNF821	170.84	314.91	0.882304	1.73314e-13	6.64302e-11
CCL20	54.28	99.99	0.881446	2.59275e-06	8.33234e-05
APLP1	56.2	102.75	0.870572	3.69405e-07	1.69248e-05
NOTCH3	126.5	231.16	0.869673	5.4425e-10	6.78801e-08
ADM	3801.26	6940.07	0.868473	2.82922e-11	5.11049e-09
PAX9	34.07	61.92	0.861892	0.000173095	0.00255898
BMP4	25.08	45.52	0.860049	0.000639527	0.00709257
SCTR	320.78	581.87	0.859122	5.66889e-12	1.38922e-09
LOC101103595	27.21	49.31	0.857615	0.000480166	0.00566222
SYT13	27.05	48.86	0.853274	0.000747871	0.00791433
LOC101108797	83.34	150.33	0.85113	8.38812e-07	3.284e-05
PDE6A	16.06	28.89	0.847542	0.00623655	0.0406501
CELF3	20.96	37.58	0.84216	0.0045095	0.0313154
INPP4B	37.23	66.46	0.835967	4.79049e-05	0.000909214
RNF150	48.02	85.16	0.826372	8.11817e-06	0.000219204
YPEL1	311.46	548.79	0.817217	3.61788e-14	1.77672e-11
TOM1L2	52.65	92.31	0.81015	4.55198e-06	0.000135739
C21H11orf80	19.7	34.53	0.809775	0.00675063	0.0432475
NEUROG3	33.92	59.35	0.807155	0.000715866	0.0077129
SLC23A1	81.85	143.17	0.806751	2.46942e-06	8.03457e-05
PADI2	18.74	32.68	0.802701	0.00702112	0.0446347
NUPR1	822.49	1434.61	0.802587	2.3516e-06	7.71764e-05
KCNIP2	71.1	123.86	0.800732	7.67987e-05	0.00132626
PLPPR3	32.63	56.53	0.792748	0.000408131	0.00497192
PM20D1	38.49	66.48	0.788459	0.00010295	0.00168855
TRPM4	51.17	88.2	0.785471	1.47496e-05	0.000356052
PTPRN	26.31	45.23	0.781638	0.00188258	0.0160612
LAMB3	698.79	1200.68	0.780923	3.08165e-16	2.42141e-13
TCTEX1D2	129.68	222.01	0.775645	1.67589e-08	1.33013e-06
RSPH9	110.55	189.23	0.775501	3.77316e-07	1.71758e-05
AHNAK	1449.73	2471.38	0.76953	2.74269e-22	1.43671e-18
IGFBP2	2215.64	3763.75	0.764443	7.78575e-27	6.11765e-23
CALCOCO1	210.5	355.31	0.755276	8.61606e-11	1.34061e-08
RAMP1	40.47	68.3	0.755063	0.00029161	0.0038445
RAB40B	51.22	86.22	0.751273	4.44563e-05	0.000859325
ARID5A	47.55	79.83	0.747479	0.000234105	0.00322999
RAB37	39.69	66.46	0.743544	0.000445679	0.00535967
RNASE4	564.24	943.49	0.741705	2.35206e-15	1.47851e-12
NEURL3	55.44	92.41	0.737064	0.00017697	0.00260645
LOC101106452	609.54	1014.14	0.734474	1.02096e-14	5.53253e-12
KIF1A	36.23	60.25	0.733815	0.000800466	0.00828772
LOC101116302	363.51	603.07	0.730333	0.00509146	0.0346974
METTL24	28.95	48.02	0.729796	0.00242014	0.0196368
PDE2A	53.21	88.23	0.729532	0.000133099	0.00206889
ACVR1C	34.03	56.43	0.729503	0.00103652	0.0101362
HABP2	920.48	1524.33	0.727714	2.19164e-14	1.14805e-11
LOC101117868	23.32	38.56	0.725663	0.00562266	0.0375681
TMEM37	133.76	220.84	0.723375	1.09211e-09	1.26195e-07
NDRG1	3299.31	5446.85	0.72326	1.94337e-20	5.09002e-17
PTDSS2	74.03	122.16	0.722617	3.13203e-06	9.85501e-05
RPS25	49.28	81.29	0.721996	0.000438652	0.00529042
NPNT	51.05	84.18	0.72175	0.000328256	0.0042145
PLA2G4F	560.8	924.37	0.720986	2.41915e-13	8.26454e-11
CADPS	31.66	52.12	0.719034	0.00204496	0.0171875
LIPH	154.62	254.25	0.717553	1.02272e-06	3.85421e-05
COL18A1	28.72	47.07	0.71299	0.00437092	0.0305421
TP53INP1	207.14	339.32	0.712029	2.05757e-08	1.53975e-06
C26H8orf4	1069.67	1751.51	0.711439	5.3984e-17	6.52583e-14
MXD3	108.46	175.99	0.698293	1.18354e-05	0.000298066
CACNG4	148.45	240.23	0.69443	1.48989e-06	5.28525e-05
SNED1	101.29	163.31	0.689176	3.62992e-07	1.67285e-05
LOC105609492	52.94	85.19	0.686281	0.000221247	0.00308236
COL17A1	97.75	157.26	0.685953	4.8439e-06	0.00014255
TNFRSF18	37.55	60.37	0.684851	0.00118909	0.0112705
ATF3	219.38	352.26	0.683233	1.43602e-09	1.61193e-07
PIK3IP1	186.5	299.39	0.682826	1.87299e-10	2.70038e-08
CSPG5	83.54	133.45	0.675845	1.24441e-05	0.000308939
MYH7B	71.74	114.49	0.674471	3.43611e-05	0.00069264
TPPP3	64.29	102.27	0.669722	0.000118016	0.00187905
NDRG4	179.63	284.75	0.664629	2.46225e-09	2.54568e-07
INSM1	57.26	90.74	0.664203	0.00014355	0.00218806
RET	78.28	123.97	0.663211	1.4341e-05	0.00034714
S100A13	363.15	573.96	0.660403	1.64212e-09	1.79207e-07
WNK4	37.04	58.53	0.660294	0.00234122	0.0191627
LOC101120952	160.04	252.38	0.65718	3.01602e-05	0.00062944
MXI1	609.75	959.03	0.653369	1.30551e-21	4.10322e-18
PAH	102.86	161.77	0.653335	5.4006e-06	0.000156877
SARDH	68.44	107.42	0.650347	0.000197787	0.00283339
TMEM8B	59.81	93.7	0.647635	0.000546377	0.00629034
LBH	127.57	199.38	0.644254	6.92879e-07	2.79912e-05
TUB	87.04	136.02	0.64412	2.7484e-05	0.000593285
MAP1LC3A	66.64	104.1	0.643458	0.00166196	0.0146646
LOC105602036	47.53	74.17	0.64211	0.000685444	0.00747519
DUSP9	166.77	260.16	0.641482	3.91986e-07	1.77013e-05
STBD1	512.16	797.75	0.639342	5.298e-12	1.32156e-09
RIBC1	44.33	69.03	0.638951	0.00375013	0.0273643
PM20D2	59.48	92.61	0.638756	0.000395997	0.0048694
LOC101113619	64.43	100.27	0.638088	0.000397338	0.00488207
DDIT4	3695.21	5746.24	0.636964	5.77992e-14	2.3903e-11
SYNGR3	53.15	82.59	0.635862	0.000742434	0.0078674
PNPLA7	38.74	60.15	0.63477	0.00350293	0.0260031
COL7A1	49.41	76.66	0.633632	0.00158787	0.01417
LTBP4	69.63	107.91	0.631911	0.000128083	0.00201438
LOC105605794	122.66	189.73	0.629205	3.44847e-05	0.000693888
MSH5	53.92	83.37	0.628797	0.00167302	0.0147291
P2RX5	37.21	57.48	0.627566	0.00349441	0.025989
SNRNP48	282.12	434.93	0.624471	5.51591e-08	3.43978e-06
EDN1	50.41	77.71	0.624376	0.000655604	0.00723513
LOC101109545	717.76	1106.22	0.624075	0.000133948	0.00207593
EPOR	70.68	108.75	0.621565	0.000107138	0.00173933
PAPSS2	167.38	257.42	0.621013	2.93559e-08	2.05703e-06
JUN	875.34	1346.15	0.620918	1.70141e-18	3.27024e-15
LOC105610454	94.78	145.71	0.620493	0.000116529	0.00186293
ZMYND10	50.54	77.53	0.6175	0.00354523	0.0262068
PLA2G7	79.75	122.13	0.614833	8.09982e-05	0.00137908
STXBP1	121.09	185.33	0.61402	2.29991e-06	7.57718e-05
PDK4	60.18	92.07	0.613562	0.000824911	0.00846392
LOC101107430	64.34	98.16	0.609319	0.00151619	0.0136544
PSD	54.86	83.68	0.60917	0.000799468	0.00828736
RAB24	780	1188.48	0.607571	5.32772e-14	2.34734e-11
YPEL5	247.31	376.78	0.607386	4.43441e-11	7.49319e-09
ANKRD35	46.56	70.79	0.604482	0.00229246	0.0188519
GHDC	112.21	170.28	0.601752	4.68895e-06	0.000139032
STAMBPL1	96	145.52	0.600115	1.50873e-05	0.000363088
VIM	927.49	1403.67	0.597802	1.80524e-13	6.75461e-11
SEPP1	1990.15	3010.55	0.597146	8.42057e-18	1.20299e-14
KLF9	59.55	89.83	0.593065	0.000909531	0.00914477
LTBP3	1140.05	1718.38	0.591958	3.91817e-11	6.91332e-09
TMEM151A	45.84	69.06	0.591347	0.00336976	0.0252652
MTURN	47.15	71.04	0.591297	0.00333801	0.025099
LOC101105533	55.74	83.88	0.589713	0.00110046	0.0106032
MSS51	99.47	149.7	0.589693	0.000290347	0.00383631
THBS1	306.09	460.02	0.587763	3.33744e-07	1.55632e-05
TM4SF1	280.26	421.19	0.587686	2.3109e-11	4.42875e-09
DHX58	112.48	169.01	0.587458	6.27678e-05	0.00113249
PHYKPL	68.63	102.97	0.585176	0.000472711	0.00561501
FOXO4	212.16	318.26	0.585016	9.14966e-08	5.2477e-06
LOC101103343	161.61	242.1	0.583113	1.22272e-06	4.50002e-05
TNFSF9	391.07	585.74	0.582832	1.92081e-10	2.71941e-08
B3GAT2	110.65	165.68	0.582432	2.15624e-05	0.000486858
LOC105601930	51.82	77.41	0.579127	0.00255214	0.0204627
VWA5A	82.03	122.42	0.577684	0.000113055	0.00182034
KANK2	373.3	556.63	0.576371	3.8586e-10	5.09562e-08
LOC443320	22995.5	34271.4	0.575655	8.87868e-06	0.00023569
SAT1	1233.08	1834.22	0.572899	2.13854e-11	4.20089e-09
C1H1orf228	48.45	72.06	0.572864	0.00562579	0.037573
MROH5	70.16	104.05	0.568557	0.000808534	0.00834282
CFAP45	131.62	195.18	0.568459	3.68972e-05	0.000732121
HYAL1	516.08	765.3	0.568447	2.57297e-09	2.64276e-07
DMPK	209.03	309.4	0.565752	6.32682e-08	3.86872e-06
DTNA	566.89	838.77	0.565202	1.70425e-12	4.61765e-10
STC1	352.18	520.77	0.564336	2.54845e-07	1.23227e-05
LOC106990117	104.98	155.21	0.564084	4.20154e-05	0.000818182
ARHGAP33	210.93	311.82	0.563981	3.25515e-07	1.53158e-05
MID2	48.25	71.3	0.56331	0.00661571	0.0425915
TMC5	408.18	603.03	0.563006	8.48316e-09	7.32489e-07
LOC101122183	149.44	220.76	0.562944	1.73944e-06	5.99458e-05
PAK3	91.86	135.43	0.559996	0.000142216	0.00217617
RBMS2	1383.84	2038.28	0.558671	6.53665e-13	2.05447e-10
ACAP1	239.53	352.68	0.558142	8.89768e-05	0.00149708
CFI	266.3	391.23	0.554975	1.03967e-05	0.000268284
DDO	61.83	90.81	0.55455	0.00282569	0.0222029
TSC22D3	619.72	909.89	0.554059	1.42796e-11	3.07403e-09
HSF2BP	93.19	136.76	0.553407	5.62382e-05	0.00103246
LOC105605834	72.34	106.07	0.552161	0.000559379	0.00641184
C3	144.16	211.05	0.549926	2.80265e-05	0.000596798
LOC101107265	66.28	96.95	0.548642	0.000794261	0.00824426
CCDC114	54.3	79.26	0.545551	0.00306023	0.0235871
NPDC1	99.17	144.69	0.544963	0.000228184	0.00316777
RND1	57.53	83.92	0.544742	0.00232205	0.0190427
HPGD	59.44	86.67	0.543909	0.0034841	0.0259354
CREBRF	50.18	73.1	0.542644	0.00416386	0.0294619
P4HA1	3114.31	4529.99	0.540598	4.11732e-13	1.37667e-10
CDHR5	75.65	110	0.540121	0.00291435	0.0227516
LOC101110657	196.78	286.02	0.539554	3.40808e-07	1.58456e-05
NAALADL2	111.7	162.22	0.53835	0.000380831	0.00471612
ENPP5	886.43	1287.13	0.538073	1.11205e-10	1.68037e-08
FCGBP	3046.44	4417.83	0.536211	1.32155e-13	5.19204e-11
TAF1D	1193.35	1730.44	0.536116	1.02468e-11	2.26801e-09
BHLHE41	134.51	195	0.53574	2.87105e-05	0.000606431
POLD4	207.5	300.2	0.532816	1.12272e-05	0.000286886
TSPAN7	798.03	1153.63	0.531671	2.02534e-08	1.5302e-06
VDR	54.42	78.56	0.529635	0.00528413	0.0356549
ABCA7	158.36	228.39	0.528269	1.76059e-05	0.000412951
PGM2L1	75.91	109.3	0.526002	0.00121119	0.0114227
G0S2	93.64	134.82	0.52575	0.000481243	0.00566222
CITED2	367.82	529.11	0.524576	7.91552e-08	4.65889e-06
SLC2A12	194.55	279.75	0.524009	6.70436e-06	0.000186147
TFF3	19483.5	27987.1	0.522508	6.01207e-12	1.43151e-09
ANKRD37	667.8	959.19	0.522391	1.71644e-09	1.86027e-07
PTK2B	135.74	194.82	0.521309	1.31235e-05	0.000322243
TCN2	252.19	361.83	0.520804	1.62121e-07	8.69532e-06
C3H22orf23	84.19	120.69	0.519622	0.000649134	0.0071839
VEGFA	2013.91	2885.45	0.518798	2.06035e-12	5.48787e-10
LOC101110666	127.25	182.31	0.518737	0.000167189	0.00249988
FGF11	185.96	266.42	0.518723	6.58153e-05	0.00117865
GLB1L	223.41	320.05	0.518593	2.23379e-07	1.11441e-05
CDKN2D	154.7	221.4	0.517193	6.08418e-05	0.00110535
CCDC158	183.93	262.88	0.515286	1.62378e-06	5.64551e-05
KLHDC7A	202.15	288.87	0.514971	1.21721e-05	0.000303626
LOC101116002	425.7	608.25	0.514835	0.00674489	0.0432284
ZNF362	51.95	74.2	0.51439	0.0081202	0.0499252
DKKL1	748.5	1068.7	0.51378	6.73942e-09	6.08678e-07
PPP1R3C	309.8	442.2	0.513344	4.94431e-08	3.14574e-06
LOC101117657	452.66	645.88	0.512849	1.5476e-11	3.24275e-09
ABO	460.24	656.12	0.511573	4.14044e-11	7.15021e-09
TXNIP	5261.29	7496.75	0.51085	3.83637e-15	2.23291e-12
GOLT1A	221.86	315.77	0.509244	5.99602e-06	0.000170702
LRRC3	84.26	119.91	0.508936	0.000567614	0.00646381
ACER2	108.53	154.33	0.507919	0.000829388	0.0084911
PRRG3	170.66	242.62	0.507567	3.57881e-05	0.000718277
ARRDC2	366.5	520.79	0.506878	2.28915e-09	2.41436e-07
ANGPTL4	456.86	648.99	0.506454	1.38524e-07	7.66513e-06
LOC101114597	229.78	326.13	0.505193	6.61902e-05	0.00118337
PCBP3	125.42	178	0.505089	4.80208e-05	0.000909214
MAPRE3	184.17	261.16	0.503889	2.07014e-05	0.000470799
ARHGDIB	235.26	332.96	0.501066	9.65157e-06	0.00025237
KIF3C	64.57	91.28	0.499306	0.00312244	0.0239129
PIF1	233.98	330.42	0.497937	6.14408e-06	0.000173347
TRIM59	411.24	579.98	0.496016	3.68434e-07	1.69248e-05
LOC443322	48455.1	68250.5	0.49419	1.50438e-09	1.66488e-07
NXNL2	164.51	231.71	0.494092	3.72607e-05	0.000738401
CAPN14	137.7	193.87	0.493624	0.000117295	0.00186946
TESK2	173.37	244.09	0.493519	1.02624e-05	0.000265251
MEGF11	78.03	109.68	0.491173	0.0041264	0.0292496
EPHX2	142.99	200.94	0.490882	0.000203415	0.00289553
BCL2L15	80.63	113.29	0.490676	0.0016049	0.0142734
LOC101115204	187.49	263.16	0.489114	4.68601e-05	0.000895896
NUDT13	91.15	127.92	0.488956	0.00109151	0.0105428
DHRS12	179	250.93	0.487375	1.31138e-05	0.000322243
TNFAIP2	86.68	121.49	0.487132	0.00120887	0.0114098
CX3CL1	89.9	126.01	0.487113	0.00073866	0.00784858
SLC38A3	400.55	561.3	0.486767	1.13835e-08	9.56644e-07
ENPP3	1442.02	2020.33	0.486502	5.81768e-09	5.37793e-07
LOC101117299	389.26	545.18	0.485999	4.03289e-07	1.80803e-05
C20H6orf141	363.6	508.95	0.485173	2.45494e-08	1.78609e-06
PRRG1	1772.35	2480.13	0.484749	4.44254e-10	5.7225e-08
SDC4	2518.33	3523.7	0.484626	6.00223e-16	4.2875e-13
UBE2L6	249.18	348.59	0.484381	2.50999e-06	8.11617e-05
LRP11	235.36	329.04	0.483418	2.28979e-06	7.57223e-05
IGIP	102.63	143.42	0.48271	0.000639122	0.00709257
LOC101112687	351.97	491.79	0.482581	3.8031e-06	0.000116958
USH1C	89.87	125.56	0.482427	0.000754136	0.00795385
SHPK	82.17	114.68	0.481039	0.00635045	0.0412727
GSDMB	176.24	245.77	0.47975	2.30264e-05	0.00051255
NRP1	129.76	180.59	0.476919	0.00021516	0.00301897
LYPD5	68.93	95.93	0.476756	0.00524488	0.0354204
LOC443411	139.23	193.65	0.475982	0.000176373	0.00260009
TET1	75.73	105.28	0.475196	0.00390944	0.0281433
PBLD	715.81	994.92	0.47501	1.49428e-09	1.66488e-07
SH3D21	82.19	114.17	0.474151	0.00353189	0.0261641
ERO1A	4248.38	5899.47	0.473674	1.69071e-08	1.33515e-06
MMP11	509.26	707.13	0.473576	1.51877e-07	8.25866e-06
PCED1A	329.64	457.24	0.472072	2.3704e-06	7.7606e-05
KIAA1841	133.4	184.74	0.469684	0.000142714	0.00217955
RNF186	77.22	106.88	0.468938	0.00216507	0.0179926
TRIM45	75.8	104.89	0.468686	0.00317635	0.0241843
LOC101112162	426.07	589.4	0.468144	1.51459e-07	8.25866e-06
CC2D2A	116.7	161.31	0.467079	0.000716075	0.0077129
CA9	14360.9	19851.1	0.467071	3.36702e-18	5.29127e-15
RSRP1	167.42	231.13	0.46525	0.000119902	0.00190714
UBA7	101.42	139.85	0.463474	0.00145666	0.0131994
NT5E	268.08	369.44	0.462678	4.18044e-06	0.000126826
TMEM107	192.31	264.99	0.462467	4.19112e-05	0.000818179
KLF6	1401.01	1928.25	0.46083	5.28373e-10	6.6427e-08
ANKRD22	125.67	172.96	0.460772	0.00053689	0.00620841
MSLN	2315.72	3186.66	0.460582	1.81841e-11	3.67836e-09
RPH3AL	228.9	314.76	0.459521	1.13069e-06	4.21063e-05
GIMD1	115.48	158.74	0.459029	0.000855595	0.00869859
RPL39	3730.46	5127.68	0.458953	0.000977351	0.00967806
ZMAT3	211.35	290.33	0.458072	4.79761e-05	0.000909214
C13H20orf194	253.08	347.39	0.456969	3.37568e-06	0.000105047
FAH	109.24	149.85	0.456082	0.00122334	0.0115187
WFDC2	564.54	774.2	0.45563	6.64002e-07	2.70332e-05
SEPW1	3211.95	4402.74	0.454952	2.42467e-09	2.52343e-07
TBC1D16	629.16	861.75	0.453834	2.61054e-09	2.66394e-07
DDIT3	267.54	366.43	0.453808	4.87201e-05	0.000917719
MORN4	539.34	738.6	0.453589	7.02126e-08	4.2602e-06
LOC443475	113.11	154.86	0.453277	0.00177053	0.0153723
XPC	893.14	1222.73	0.45315	5.66556e-08	3.51914e-06
UBXN10	105.4	144.19	0.452054	0.000924737	0.0092621
POF1B	151	206.27	0.449952	0.000121867	0.00192864
DECR2	116.18	158.57	0.448801	0.000820897	0.00844266
ALDH1A3	133.57	182.09	0.44705	0.00107459	0.0104113
FAM214B	181.68	247.53	0.446216	0.000133277	0.00206961
MLF1	117.63	160.25	0.446034	0.00059094	0.00667142
LOC101113831	178.38	242.88	0.44528	0.000858524	0.0087212
TTC23	106.84	145.44	0.444972	0.000807007	0.00833253
NUDT7	82.23	111.91	0.444637	0.00289442	0.0226297
IFT57	320.94	436.78	0.444597	8.76234e-06	0.000232995
WDR54	212.75	289.41	0.443937	9.08903e-06	0.000240212
ZNF395	732.66	996.12	0.443174	2.32776e-07	1.15397e-05
LOC101110176	8802.44	11941.8	0.440043	8.82945e-09	7.54102e-07
ENHO	117.63	159.55	0.439735	0.00145727	0.0131994
CLIC4	1984.09	2689.85	0.439052	9.77752e-10	1.14339e-07
ANXA6	184.21	249.52	0.43775	0.000126864	0.00200369
EGLN3	12463.3	16844.4	0.434578	4.00254e-15	2.24643e-12
FKBP14	88.01	118.92	0.434327	0.00546359	0.0366611
GAPT	144.21	194.8	0.433876	0.000593411	0.00669451
YPEL2	770.78	1040.55	0.432952	4.10059e-10	5.34383e-08
RLTPR	615.41	829.7	0.431044	4.86451e-08	3.10755e-06
SESN2	564.2	760.35	0.43044	1.48426e-07	8.18428e-06
KCNC4	143.81	193.77	0.430204	0.00120153	0.0113474
LOC101109027	376.56	507.04	0.42921	1.10166e-06	4.11224e-05
CCDC7	148.9	200.36	0.428267	0.000372419	0.00463753
LRP4	158.1	212.68	0.427898	0.000291288	0.00384348
CAMKK1	73.31	98.42	0.424937	0.00727245	0.0460091
ELL2	1052.95	1412.9	0.424214	5.14033e-09	4.80835e-07
CFB	5455.51	7317.56	0.423648	6.17495e-13	1.9804e-10
SLC28A3	128.18	171.88	0.423197	0.00352857	0.0261563
QSOX1	29511.5	39556.1	0.422623	2.85961e-10	3.94199e-08
FCHSD1	348.29	466.82	0.422567	4.08365e-07	1.82314e-05
RAB30	119.97	160.73	0.421978	0.00084807	0.00865417
PMAIP1	106.69	142.86	0.421184	0.00565713	0.0377182
ACRC	98.37	131.7	0.420982	0.00414084	0.0293123
PERM1	126.11	168.75	0.420151	0.00102988	0.0100839
KIF27	111.89	149.68	0.419752	0.00168607	0.0147943
LOC106991439	76.47	102.28	0.419653	0.00694112	0.0441797
WSB1	2511.64	3359.32	0.419536	1.14504e-07	6.40364e-06
FAM188B	96.71	129.34	0.419504	0.00391964	0.0282038
SMAD3	2115.39	2829.17	0.419456	4.79022e-09	4.53483e-07
IRF3	403.32	539.22	0.418938	9.57792e-07	3.67115e-05
CDIP1	266.98	356.81	0.418443	5.22824e-05	0.000971179
RASIP1	630.3	841.72	0.417317	0.000140947	0.00216511
ARL6IP1	1295.55	1727.32	0.414977	4.78476e-06	0.000141074
PDGFB	185.82	247.74	0.414879	0.000286637	0.00379806
ASAP3	291.53	388.13	0.412914	5.72775e-06	0.000164856
LOC101116024	239.85	319.3	0.41276	1.57374e-05	0.000375857
GPA33	93.01	123.74	0.411818	0.00554293	0.0371142
APBB1	217.63	289.09	0.409627	0.000243975	0.00333688
HSPB8	84.55	112.24	0.408704	0.00675381	0.0432502
PLCD1	157.39	208.9	0.408438	0.00204631	0.0171875
NOV	283.67	376.35	0.40787	1.32351e-05	0.000324478
LMLN	136.35	180.89	0.407771	0.00183701	0.0158026
GRB7	271.59	360.01	0.406593	5.49943e-05	0.00101675
SFR1	112.98	149.74	0.406375	0.00485655	0.0333715
LOC101119620	1049.55	1390.89	0.406234	5.45906e-07	2.28192e-05
PSPH	1711.83	2268.1	0.405944	2.87458e-08	2.02574e-06
CST3	2693.82	3567.59	0.405298	2.21579e-08	1.64973e-06
ZBTB10	239.8	317.55	0.405113	0.000234077	0.00322999
ZNF277	1105.31	1463.33	0.404798	1.27103e-09	1.44741e-07
LOC101122142	193.67	255.94	0.402181	0.000624457	0.00695488
LOC101116246	315.82	417.2	0.401661	3.42203e-05	0.00069264
EFNA1	859.95	1135.76	0.401342	1.23101e-08	1.01285e-06
ZNF420	93.12	122.98	0.401247	0.00771227	0.0480564
ARSG	127.43	168.29	0.401237	0.00194235	0.0164461
SMPD1	598.79	790.44	0.400605	9.41057e-07	3.62468e-05
HAGHL	144.59	190.77	0.39985	0.00231181	0.0190011
TMEM116	139.96	184.58	0.399211	0.0038852	0.0280073
LOC101113728	17996.7	23729.7	0.398965	2.44918e-11	4.582e-09
RIT1	1279.18	1686.1	0.398469	2.15969e-09	2.29321e-07
BCL6	740.39	975.71	0.398169	6.90275e-09	6.16345e-07
RASSF4	716.56	943.99	0.397671	2.38422e-07	1.16855e-05
CNTROB	806.84	1061.88	0.396278	1.97893e-08	1.51015e-06
BNIP3	14470.8	19031.4	0.395235	2.63442e-14	1.33548e-11
RPL24	19122.1	25148.1	0.395206	6.75511e-07	2.74306e-05
CARF	105.8	139.01	0.393825	0.00321408	0.024344
LOC101105319	98.27	129.06	0.393157	0.00445142	0.0310493
ZNF292	1053.87	1383.75	0.392887	3.57269e-07	1.65132e-05
MIB2	245.54	322.37	0.39275	0.000294129	0.00386152
B3GALNT1	185.77	243.87	0.392598	0.000174841	0.00257993
SMOX	259.85	340.85	0.391485	0.000244805	0.00334241
VWA7	356.8	467.91	0.391108	6.53838e-06	0.000182506
LOC105611786	182.88	239.81	0.390949	0.000178363	0.00261543
CTSK	107.49	140.93	0.390742	0.00579456	0.0384064
NEDD9	181.28	237.65	0.390619	0.000202271	0.00288447
N4BP2L1	136.04	178.21	0.389529	0.00132696	0.0122163
LOC443259	97.73	127.99	0.38918	0.0058237	0.0385021
BBIP1	152.61	199.84	0.389035	0.000715277	0.0077129
IRF9	192.81	252.43	0.388672	0.000469707	0.00558354
LOC105607811	125.08	163.7	0.38825	0.0077034	0.0480202
HGFAC	288.66	377.7	0.387872	0.000232083	0.00320773
STX6	1123.59	1468.79	0.386515	3.82623e-08	2.52644e-06
SERPINA1	7908.05	10336.1	0.386292	4.53588e-08	2.92137e-06
CCNG2	418.77	547.15	0.385799	4.53428e-06	0.000135726
WBP1	443.5	579.39	0.385585	0.000107492	0.00174328
USP20	424.58	554.29	0.384617	4.42043e-05	0.000855505
WDR90	688.29	898.5	0.384501	0.000203707	0.00289707
BNIP3L	885.12	1154.77	0.383658	3.77515e-09	3.7079e-07
PDK2	534.09	696.78	0.383631	4.3089e-07	1.90209e-05
DTX3	274.38	357.9	0.383362	0.000331155	0.00423909
ST6GAL1	485.86	633.67	0.383205	0.000348423	0.00440505
ECI1	1900.12	2474.99	0.381338	2.78215e-07	1.32892e-05
KIAA1161	524.52	683.19	0.38128	3.11833e-06	9.84027e-05
GMPR	133.98	174.46	0.380893	0.00486359	0.0333907
ADSSL1	1073.37	1396.7	0.379878	7.40124e-08	4.42245e-06
RORC	530.71	689.84	0.378338	1.70294e-07	9.02391e-06
TBC1D8B	285	370.36	0.377943	0.000246939	0.00336554
GTF3C3	332.62	432.19	0.377767	8.13961e-06	0.000219407
LYSMD1	122.33	158.81	0.376542	0.00364312	0.0267281
CPEB3	161.23	209.27	0.376276	0.00357074	0.0263076
IDUA	346.22	449.37	0.376217	7.15505e-06	0.000196576
CLUAP1	389.98	505.61	0.374626	0.000191971	0.00277537
GIGYF1	245.1	317.65	0.374102	0.000195378	0.00280659
IP6K2	644.13	834.66	0.373828	1.94307e-07	9.87688e-06
SIRT3	539.26	697.68	0.371582	7.92934e-07	3.13878e-05
LOC443162	308.69	399.37	0.371557	7.44798e-05	0.00129618
TMEM59	1999.03	2586.03	0.371439	4.92749e-12	1.24896e-09
RPS14	29634.2	38318.6	0.37078	1.69432e-06	5.8648e-05
ASL	439.51	568.06	0.370138	2.99908e-05	0.000626736
PRNP	494.04	638.39	0.369805	4.84497e-05	0.000916231
PLD3	2191.81	2831.96	0.369677	2.27411e-08	1.66998e-06
CRIPT	327.67	423.22	0.369173	5.96833e-05	0.00108934
LENG8	888.02	1146.9	0.369063	0.000132116	0.00205564
APLF	102.78	132.71	0.368674	0.00778623	0.0484021
LOC101118202	611.15	788.58	0.367727	6.02668e-06	0.000170955
PPP2R5B	227.54	293.59	0.367684	0.000208972	0.00295377
EME2	214.35	276.51	0.367367	0.00500114	0.0342602
LOC101116132	42578.4	54924.5	0.367326	2.06449e-07	1.03653e-05
PROCA1	269.21	347.1	0.366599	8.04974e-05	0.00137502
ALS2CL	727.26	937.26	0.365982	8.01101e-05	0.00136989
FAM162A	2805.23	3612.27	0.364789	5.78862e-07	2.38762e-05
ZNF283	116.49	150	0.364746	0.00571806	0.0379634
ARHGEF38	249.18	320.79	0.364457	0.000538794	0.00622127
TMEM173	378.42	487.02	0.363996	0.000114599	0.00183768
KLC4	590.94	760.44	0.363809	1.78733e-05	0.000417352
LOC101102078	412.31	530.29	0.36306	0.000140306	0.00215745
SERINC5	1043	1341.31	0.362909	9.30202e-06	0.000245271
RAB13	795.8	1022.52	0.361651	1.9901e-05	0.000455896
ICAM1	332.09	426.62	0.36139	0.000511512	0.00594997
BSDC1	673.96	865.27	0.360478	1.68034e-05	0.000396495
ZSWIM3	155.98	200.25	0.360443	0.00220378	0.0182564
ALDH1L2	274.96	352.93	0.36018	0.000564493	0.00644227
CCDC61	309.84	397.66	0.360022	7.01368e-05	0.00123565
CLK1	617.56	792.4	0.359651	1.20429e-05	0.00030136
LOC101115154	18075.7	23173.4	0.358419	0.00641781	0.0415789
ARMCX3	1470.01	1882.96	0.357174	1.53492e-06	5.40837e-05
TMEM187	191.16	244.83	0.357006	0.00089631	0.00902917
EIF4A2	3521.77	4509.82	0.356767	6.86012e-11	1.09806e-08
F10	438.04	560.65	0.356029	0.000480059	0.00566222
MYCBPAP	199.92	255.79	0.355501	0.000924676	0.0092621
FAS	162.67	208.04	0.354872	0.00433531	0.0303476
SERTAD2	467.92	598.4	0.354835	7.28486e-06	0.000199488
RPL5	32672.2	41750.7	0.353736	1.11708e-08	9.43809e-07
DIXDC1	171.23	218.78	0.353576	0.00155612	0.0139421
GALNT12	1623.36	2073.19	0.352868	1.10356e-11	2.40868e-09
TRAK1	3248.41	4147.26	0.352427	5.83964e-11	9.55938e-09
RASSF1	228.5	291.69	0.352213	0.00171049	0.0149585
ACAD10	823.08	1050.26	0.351631	5.18109e-07	2.21252e-05
CETN2	329.79	420.8	0.351562	0.000418804	0.00508618
PLK2	655.6	836.17	0.350988	3.10367e-05	0.00064516
BLOC1S2	510.5	651.1	0.350977	0.000247194	0.00336554
ASB9	159.96	204.01	0.350901	0.00192339	0.0163205
TMTC2	364.53	464.4	0.349343	0.000700932	0.00758838
RPS24	25716.1	32759.5	0.349242	2.3729e-05	0.000525954
YPEL3	299.63	381.69	0.34922	0.000376077	0.00466092
LOC101109268	1581.68	2014.27	0.348801	1.26091e-05	0.00031205
VLDLR	1318.67	1678.82	0.348367	5.925e-07	2.43747e-05
BEX2	747.62	951.57	0.348004	8.32227e-07	3.27781e-05
RPS27L	1354.96	1723.15	0.346791	7.74066e-05	0.0013309
ADAMTS19	133.06	169.2	0.346611	0.00803482	0.0495749
ANTXR2	136.45	173.48	0.346444	0.00656449	0.0423312
IQSEC2	166.16	211.13	0.345573	0.00449063	0.0312334
SUGP2	1597.4	2028.75	0.344864	6.32106e-08	3.86872e-06
YBEY	172.85	219.45	0.344381	0.00497848	0.0341347
RPS19	24539.3	31147	0.343994	7.40428e-06	0.000202011
KIZ	215.84	273.89	0.343644	0.0015191	0.0136728
AUH	274.13	347.84	0.343593	0.000195351	0.00280659
TMEM256	1474.53	1870.94	0.343513	0.000195381	0.00280659
CHRNE	171.07	217.06	0.34347	0.0020737	0.0173682
ACSM3	1578.29	2002.02	0.343095	2.49171e-08	1.80448e-06
DNAJC18	359.7	456.06	0.342416	2.14815e-05	0.000485729
DYNLT3	1136.81	1441.28	0.342354	2.74116e-07	1.31333e-05
LOC101105864	43024.5	54545.6	0.342305	4.59446e-07	2.0112e-05
NFKBIZ	442.7	561.24	0.342277	0.000362857	0.00454367
IFNAR2	139.83	177.17	0.341509	0.00442758	0.0309104
FAM213B	483.95	613.06	0.341168	0.000142199	0.00217617
VSIG10	440.1	557.42	0.34095	0.000171992	0.00254987
KCTD11	506.62	641.52	0.340583	2.58139e-05	0.000564207
PRSS35	245.72	311.03	0.340045	0.000459543	0.0054793
LOC105608906	222.06	281.02	0.339723	0.00186396	0.0159543
STX10	149.95	189.76	0.339699	0.00733426	0.0462141
SENP7	278.7	352.65	0.339494	0.000289824	0.00383382
CFAP69	148.72	188.13	0.339108	0.00403586	0.0288196
LOC101112339	8188.05	10356.7	0.338971	4.8762e-05	0.000917719
LOC101123533	8041.36	10170.9	0.338929	3.93559e-05	0.000773098
TMEM159	162.78	205.89	0.338904	0.00684174	0.0436395
ING4	598.77	756.85	0.338012	7.00327e-06	0.000192743
SOX4	172.21	217.64	0.337797	0.00637029	0.0413503
DPP4	1112.27	1404.73	0.336791	1.07144e-05	0.000275293
ZFP90	388.7	490.83	0.336559	7.78589e-05	0.00133722
RAPGEF3	169.14	213.5	0.336006	0.00368134	0.0269456
C1H3orf52	2061.62	2602.21	0.335961	2.36804e-07	1.16657e-05
TYW5	232.11	292.9	0.335611	0.000854535	0.00869859
METTL10	500.62	631.45	0.334944	2.13993e-05	0.000485268
CD99	2295.13	2894.81	0.334897	5.33713e-08	3.34156e-06
TMEM220	163.71	206.47	0.334763	0.00271342	0.0215143
LOC101121371	5256.18	6628.86	0.334747	1.66923e-05	0.000394466
TNFSF13	1459.48	1839.6	0.333933	1.2198e-06	4.49982e-05
C2H8orf58	1490.73	1878.82	0.333802	4.47264e-05	0.000862911
BHLHE40	2691.17	3390.24	0.333151	3.50678e-07	1.62564e-05
PHF21A	518.58	653.07	0.33265	1.38382e-05	0.000336637
BCO2	595.84	750.25	0.33246	1.99644e-06	6.7471e-05
CFAP36	1316.77	1657.55	0.332051	1.73758e-06	5.99458e-05
CBLB	365.34	459.61	0.331183	0.00085482	0.00869859
UBE2H	1942.74	2443.87	0.331078	1.17873e-08	9.80091e-07
AHSG	3651.82	4589.27	0.329652	2.92967e-06	9.28222e-05
FLOT1	2476.63	3112.24	0.329578	3.1824e-07	1.50185e-05
ORMDL3	1098.31	1379.88	0.329256	2.36109e-07	1.16657e-05
IGFBP5	273.2	343.19	0.329087	0.00077953	0.00812894
RASAL1	175.36	220.27	0.328958	0.00398784	0.0285508
LAMB2	1378.34	1730.73	0.328446	1.19076e-05	0.000298926
VAMP2	421.68	529.4	0.328234	0.00115379	0.0110089
SLC31A2	799.39	1003.34	0.327837	3.6212e-06	0.000111802
PDE6D	223.29	280.25	0.327786	0.000891407	0.00899709
RPL34	10116.6	12696.8	0.327748	4.48945e-05	0.000864604
LOC101102276	796.57	999.63	0.327594	0.000190762	0.00276627
CAST	248	311.18	0.327424	0.00254982	0.0204625
STX12	883.81	1108.09	0.326259	7.66454e-07	3.05052e-05
SSC4D	176.94	221.71	0.325466	0.00370418	0.0270876
SASH1	1029.75	1290.31	0.325413	2.66034e-08	1.909e-06
PEX11G	214.05	268.11	0.324885	0.0030604	0.0235871
PRSS33	176.84	221.49	0.324799	0.00777268	0.0483398
HECA	463.97	580.95	0.324386	7.61639e-05	0.00131674
HMMR	1273.01	1593.47	0.323925	6.89118e-05	0.00122091
PALM3	734.87	919.3	0.323053	0.00020217	0.00288447
TRIM3	287.47	359.52	0.32267	0.000374621	0.00465757
CAPG	362.75	453.46	0.322004	0.000515454	0.0059913
GLCCI1	312.46	390.38	0.321204	0.000769232	0.0080429
SEMA4G	1651.83	2063.35	0.320924	1.01676e-05	0.000263235
RNF112	245.01	306.03	0.320834	0.00566677	0.0377505
CLK4	349.45	436.4	0.320551	0.000429154	0.00518639
SORBS1	274.55	342.85	0.320519	0.00102824	0.0100741
ZNF330	1146.78	1430.93	0.319363	5.11751e-08	3.24281e-06
C15H11orf52	520.44	648.96	0.318407	0.000404228	0.00493969
RHBDD2	665	828.97	0.31795	2.1198e-05	0.000481397
HES2	233.31	290.55	0.31654	0.00135333	0.0124154
QPRT	1205.8	1501.39	0.31631	7.51567e-05	0.00130363
ZBED5	530.64	660.53	0.315897	2.79392e-05	0.000596536
RPS16	5361.99	6674.32	0.315852	0.000191558	0.0027722
GHR	281.71	350.6	0.315611	0.000727879	0.00779728
RPL13A	64693.8	80475.8	0.314928	0.000221131	0.00308236
CELA1	12222.6	15190.6	0.313636	7.95472e-08	4.66449e-06
PCMTD1	724.06	899.86	0.313589	7.2864e-06	0.000199488
gene-TPT1-2	27625.5	34331.2	0.313521	4.18885e-07	1.85954e-05
LOC101109746	215.32	267.55	0.313315	0.00347498	0.0258935
ACKR3	283.86	352.68	0.313177	0.0022303	0.0184082
LCORL	192.87	239.6	0.313023	0.00507386	0.0346526
TMSB4X	2144.79	2664.06	0.312795	0.000113361	0.00182249
SLC26A11	403.48	500.77	0.311651	0.000328218	0.0042145
RORA	150.8	187.15	0.311602	0.00731099	0.04616
GRAMD1A	757.05	939.21	0.311045	4.89484e-05	0.000920124
ITM2B	2276.67	2824.44	0.311043	9.50706e-08	5.43286e-06
PLEKHS1	777.8	964.79	0.310822	0.000218503	0.00305795
NFAT5	487.48	604.56	0.310551	0.000488117	0.00571592
IQGAP3	849.87	1053.86	0.310357	1.7055e-05	0.000401827
BRAF	500.3	620.27	0.310101	0.00042349	0.00513119
ADGRE5	549.39	680.94	0.309695	0.000174471	0.00257688
LOC101105356	569.01	704.91	0.308985	3.37612e-05	0.000687249
TPT1	35201.4	43607.5	0.308944	2.4169e-05	0.000532702
AHNAK2	490.38	607.21	0.308282	0.00304781	0.0235247
LOC101105614	270.33	334.54	0.307432	0.00116796	0.0111105
RPL38	3783.75	4682.3	0.307402	0.000171682	0.00254767
PNRC1	397.88	492.02	0.306379	0.000416939	0.00507136
BTG1	2954.07	3652.76	0.306286	5.28237e-07	2.23753e-05
PSRC1	927.61	1146.62	0.305798	1.76425e-05	0.000413193
PPP1R15A	409.21	505.7	0.305427	0.000398925	0.0048908
CCNG1	17677	21843.5	0.305331	3.47035e-08	2.36342e-06
LRP1	324.51	400.99	0.305311	0.00125921	0.0117579
GABARAPL1	1414.45	1747.61	0.305146	7.15743e-07	2.8767e-05
HMG20B	846.92	1046.08	0.30469	6.73119e-05	0.00119933
FAM214A	347.06	428.59	0.304432	0.00300594	0.0232802
ASCC1	1033.85	1276.7	0.304387	3.63436e-05	0.000726641
RPL18	30684.1	37887.2	0.304219	1.16744e-05	0.000295432
GNB2L1	58465.3	72185	0.304119	2.97901e-06	9.41955e-05
RPL12	4079.28	5036.06	0.303983	0.000114115	0.00183178
KIF5C	281.07	346.96	0.303856	0.000975934	0.00967012
STAT3	1273.89	1572.06	0.303413	2.38094e-06	7.77888e-05
BCAS1	250.36	308.93	0.303273	0.00154742	0.0138799
CREBZF	653.79	806.71	0.303227	0.000115015	0.00184247
INSR	622.15	767.58	0.303065	2.79602e-05	0.000596536
ACVR2B	320.56	395.49	0.303038	0.00105085	0.0102128
PPM1J	251.29	310.02	0.303004	0.00735067	0.0462989
PNISR	1911.42	2357.65	0.302705	5.77782e-07	2.38762e-05
NOL4L	219.8	271.11	0.302688	0.00458105	0.0317453
RAB26	958.8	1182.48	0.302509	0.000741337	0.00786107
CEP57L1	216.18	266.6	0.302426	0.00354092	0.0261985
NXPH4	873.9	1077.54	0.302201	8.6719e-05	0.00146065
ATG2A	803.24	990.24	0.301952	5.71185e-05	0.0010474
RCAN1	10723.2	13218.9	0.301869	8.32329e-09	7.26669e-07
ULK4	657.32	810.04	0.301405	0.000245183	0.00334467
ELMO3	1960.07	2415.46	0.301394	0.000111232	0.0017972
RHBDF1	275.82	339.9	0.301383	0.00450678	0.0313104
KIAA1217	2109.88	2598.8	0.300685	8.39851e-06	0.00022446
ARHGEF39	421.37	518.84	0.300178	0.00119658	0.0113219
RPL21	17149	21104.1	0.299396	0.000481233	0.00566222
SESN3	652.19	802.59	0.299355	0.000798971	0.00828736
LOC101113505	446.82	549.73	0.299038	0.000693768	0.00754503
APOOL	658.36	809.97	0.298994	6.51234e-05	0.00116962
COL27A1	196.27	241.43	0.298772	0.00634443	0.0412506
LYSMD3	417.17	513.15	0.298752	0.0018851	0.016074
DHTKD1	284.02	349.21	0.298067	0.00394503	0.0283346
GBE1	1777.04	2184.82	0.298033	0.000293692	0.003859
TBCA	890.82	1095.09	0.297852	0.0014056	0.0127978
NTPCR	763.26	938.27	0.297823	4.0642e-06	0.000123777
DOK5	244.35	300.29	0.297414	0.00238227	0.0193976
MRPL45	2154.89	2648.13	0.297359	3.56168e-08	2.40222e-06
LOC106991767	1009.96	1240.96	0.297157	0.00136647	0.0125068
F5	501.3	615.9	0.29704	0.00129793	0.0120265
AAMDC	350.11	430.01	0.296544	0.00646486	0.041806
SSR4	7217.35	8861.85	0.296139	0.000191576	0.0027722
CCDC18	224.52	275.51	0.295248	0.00693244	0.0441423
TEF	1152.28	1413.58	0.294863	5.45976e-07	2.28192e-05
ABHD14B	3450.99	4232.8	0.294604	7.64627e-06	0.000206909
REEP3	743.4	911.78	0.294561	0.000220063	0.00307403
FDFT1	6710.57	8229.75	0.294414	1.23586e-07	6.86271e-06
KBTBD11	212.97	261.08	0.293806	0.0063142	0.0410881
ASNS	2098.96	2572.84	0.29369	1.12011e-05	0.000286685
AKAP8L	370.63	454.22	0.293378	0.00070209	0.00759184
LOC101122329	653.6	800.84	0.293097	4.47517e-05	0.000862911
SLC3A2	2044.75	2505.33	0.293074	9.38021e-06	0.000246505
NSMCE1	502.91	616.11	0.292878	0.000317883	0.00411494
IRGQ	506.83	620.8	0.292635	9.56145e-05	0.00158333
LOC101117691	2133.48	2613.06	0.292533	1.55317e-05	0.000371507
GTPBP2	864.97	1059.4	0.292523	8.42409e-05	0.00142502
HEXB	5118.07	6267.76	0.292352	8.36055e-07	3.284e-05
ELL	443.68	543.26	0.292113	0.00014108	0.00216511
MAP3K13	482.2	590.34	0.291914	0.000156739	0.00235709
PPM1K	451.83	553.16	0.291897	0.000801519	0.00829221
UQCRH	3953.58	4838.74	0.291473	0.0001936	0.00279378
VWA1	294.47	360.33	0.291199	0.0023565	0.0192672
NUSAP1	3513.4	4298.13	0.290842	2.35237e-06	7.71764e-05
RPS20	25021.2	30584.2	0.289631	8.59023e-05	0.00145
ATXN3	313.89	383.64	0.289491	0.000600592	0.00675612
ZFP36L1	589.22	720.12	0.289443	0.00043268	0.0052224
RPS5	30434.2	37194.6	0.2894	1.13501e-05	0.000288588
ERGIC3	3238.36	3957.09	0.289178	4.06664e-08	2.64079e-06
NXPH1	1176.92	1437.84	0.288885	7.64964e-06	0.000206909
PCMTD2	653.53	798.41	0.288876	2.98637e-05	0.000625744
NCKIPSD	1037.31	1266.81	0.288353	0.000231621	0.00320461
SPA17	265.07	323.68	0.288208	0.00802189	0.0495145
DENND5A	1974.04	2410.38	0.288106	4.16291e-07	1.85326e-05
SCML4	361.01	440.75	0.287952	0.000399981	0.00489923
EPPK1	292.88	357.56	0.287885	0.00677088	0.043309
SERPINF2	1008.38	1230.81	0.287564	0.000210044	0.00296291
STON2	612.83	747.95	0.287449	0.00135781	0.012442
BBS4	1266.6	1545.6	0.287212	8.27981e-07	3.26928e-05
UHRF1BP1L	1202.37	1467.22	0.287205	0.000448011	0.00538066
UNC119	1541.33	1880.18	0.286698	6.10636e-06	0.000172593
MYO9A	408.97	498.86	0.286639	0.000660913	0.00727315
ITGB6	603.65	736.06	0.286118	0.000317309	0.00411089
BCL2L2	686.8	837.25	0.285765	3.43785e-05	0.00069264
SMUG1	643.34	784.08	0.285408	7.91168e-05	0.00135734
KDM3A	2036.45	2480.97	0.284848	1.94925e-05	0.000448499
ERRFI1	1187.81	1445.73	0.283488	5.45974e-06	0.000158302
KIF14	1212.42	1475.33	0.283147	1.64343e-05	0.000388952
PLSCR3	584.79	711.59	0.283118	0.00104322	0.0101701
ATP6V1G1	1199.64	1459.65	0.283016	0.000315419	0.00409615
PLOD3	1407.47	1712.52	0.283011	1.94116e-05	0.000447292
ATP5S	337.58	410.6	0.282481	0.00103063	0.0100849
OXR1	810.24	985.44	0.282424	0.000550469	0.00633281
SELENBP1	1100.01	1337.25	0.281755	3.03679e-05	0.000632933
RNF19A	1171.18	1423.6	0.281584	2.01437e-05	0.000460114
CPEB4	297.74	361.88	0.281485	0.00762169	0.0476053
ELF5	225.13	273.4	0.280302	0.0061838	0.0404404
CHURC1	1673.48	2032.33	0.280278	4.13902e-06	0.000125812
ZNF133	245.53	298.11	0.279922	0.0072476	0.0459073
KLHL24	437	530.55	0.279869	0.00199874	0.0168691
UBE2B	792.76	962.46	0.279845	0.00012126	0.00192291
MACROD1	596.46	724.07	0.279702	0.000692891	0.00754071
CD59	1812.86	2200.57	0.279609	4.29744e-06	0.000129624
ACY1	1170.7	1421.07	0.279607	6.31415e-05	0.00113792
CENPF	3334.7	4047.19	0.279364	1.76521e-07	9.23822e-06
ARSA	493.91	599.28	0.278998	0.00109508	0.0105578
ATF5	614.83	745.97	0.278937	0.00342501	0.0255736
SLC35F5	663.67	805.17	0.278834	0.000101639	0.00167014
ARG2	376.02	456.11	0.278587	0.00207446	0.0173682
MEGF8	728.74	883.85	0.278404	0.000733535	0.00782056
SEMA3B	418.6	507.59	0.278107	0.000953235	0.00946908
HYI	807.37	978.94	0.277982	0.00101211	0.00993541
AVPI1	274.34	332.57	0.277719	0.00387977	0.027981
PRDX4	1776.46	2153.47	0.277659	0.000728981	0.00779815
PDCD4	2288.88	2774.38	0.277521	1.84152e-07	9.54178e-06
LOC101115486	907.15	1099.47	0.2774	0.00017286	0.00255898
CSRNP1	254.91	308.83	0.276793	0.00344053	0.0256611
RPS13	18745.5	22703.6	0.276383	9.01373e-05	0.00151175
PVRL2	1282.02	1551.99	0.275696	1.59041e-06	5.54176e-05
CDK19	1274.47	1542.41	0.275283	4.58664e-05	0.0008806
FAM46C	2036.14	2463.57	0.274913	9.31874e-06	0.0002453
RPLP1	40786.3	49347.1	0.274878	0.000177326	0.00260838
IFNGR2	1098.76	1329.21	0.274692	1.13672e-05	0.000288588
STAP2	853.15	1032.04	0.274624	0.00122761	0.0115521
TRIM2	1989.92	2406.7	0.274342	4.41399e-05	0.000855313
PSAT1	5628.31	6807.03	0.274324	9.67338e-07	3.69871e-05
B4GALT4	478.39	578.5	0.274122	0.000285865	0.00379103
RPL6	26258.1	31750	0.273992	0.000557534	0.0063986
PPP1R3E	348.23	420.89	0.273418	0.00176577	0.0153479
RPS7	15033.8	18167.5	0.273147	0.000271352	0.00363538
LOC101109380	31965.2	38628	0.273145	1.05811e-05	0.000272593
RPS12	20615.2	24910.1	0.27302	6.06044e-05	0.00110359
ARHGEF19	297.44	359.31	0.272646	0.00776345	0.048337
SMIM6	884.85	1068.7	0.272358	0.00117789	0.0111779
LOC101118481	20077.3	24247.5	0.272273	2.23217e-05	0.000501123
CCDC109B	492.15	594.33	0.272181	0.00114361	0.0109317
PSAP	25395.5	30664	0.271973	6.42234e-07	2.62831e-05
FAM199X	749	904.36	0.271937	0.000987037	0.00976166
PKIA	1653.53	1996.43	0.271873	9.14106e-07	3.53822e-05
RPS8	43296.3	52270.8	0.271761	0.000142537	0.00217895
PIM2	308.47	372.37	0.271611	0.0040585	0.0289249
CKS1B	1995.62	2407.97	0.27098	5.60463e-06	0.000161906
LOC101121359	709.77	856.31	0.270792	0.000190814	0.00276627
OS9	4946.45	5966.75	0.270552	1.54483e-07	8.3426e-06
ZFYVE26	1104.42	1332.17	0.270488	3.77334e-05	0.000745887
HIP1	625.76	754.57	0.270039	0.000418559	0.00508618
ASAH1	1782.15	2148.78	0.269897	2.14552e-05	0.000485729
ACVR1B	723.78	872.67	0.269889	9.55955e-05	0.00158333
CDKL2	236.52	285.14	0.269687	0.00788375	0.048873
gene-RPL10-2	64363.8	77593.6	0.269687	2.50367e-05	0.000549513
LOC101113219	12863.8	15504.4	0.269357	0.00125633	0.0117449
TRERF1	379.83	457.61	0.26875	0.000804516	0.00831775
SNAPIN	335.7	404.39	0.268546	0.00552576	0.0370151
BRD8	2444.55	2943.54	0.267987	9.13872e-08	5.2477e-06
CISH	621.31	748.03	0.267777	0.000484638	0.0056964
B2M	6175	7433.93	0.267686	5.11436e-06	0.000149114
CCNI	5525.8	6652.3	0.267668	4.99187e-06	0.000145878
CROT	846.99	1019.6	0.267583	0.000475531	0.00563572
DNMBP	1096.65	1320.05	0.267493	1.52098e-05	0.000364919
TMEM185A	309.09	372	0.267288	0.00292895	0.0228429
BTG3	449.9	541.25	0.266702	0.00162523	0.0144357
FRY	405.34	487.64	0.266702	0.00124367	0.0116543
RPL18A	22115.8	26605.6	0.266656	0.000106431	0.00172964
RPL13	19621.4	23604.3	0.266621	0.000218522	0.00305795
BPHL	609.37	732.88	0.266263	0.00185201	0.0158953
NOXA1	456.47	548.96	0.266174	0.00604263	0.0396492
MAP3K2	1322.57	1590.01	0.265691	0.000236012	0.00325059
RSRC2	1529.8	1838.75	0.265386	1.06033e-06	3.97686e-05
PAK1	330.37	396.99	0.265007	0.00409486	0.029118
RPL35A	19808.2	23802.1	0.264994	0.00108589	0.0105014
LOC101110269	495.41	595.3	0.264985	0.000736592	0.0078372
PFKM	629.7	756.51	0.264692	0.000172956	0.00255898
RPL22L1	1161.3	1394.97	0.264485	0.00777313	0.0483398
GIPC2	1480.93	1778.58	0.264228	5.96322e-06	0.000170076
CPNE1	1172.48	1407.43	0.263499	4.77668e-05	0.000909214
LNPEP	1607.97	1929.75	0.263172	1.40088e-05	0.000340259
PPM1L	1311.89	1573.73	0.262547	0.00116233	0.0110636
RPL23	20366	24428.5	0.262403	0.000348328	0.00440505
ERBB3	13763.7	16508.3	0.26233	8.1968e-06	0.000220254
SYTL1	561.55	673.5	0.262259	0.00285332	0.022364
LOC105614869	565.46	678.04	0.261942	0.000352028	0.00443634
RPS4X	40320.9	48329.9	0.261386	5.83577e-06	0.000167127
RAB8B	574.28	688.23	0.26113	0.000676778	0.00741154
PRKD2	2457.04	2944.18	0.260944	7.40413e-06	0.000202011
KLHL15	418.18	501.04	0.260793	0.0014331	0.013003
KIAA1109	1039.36	1245.28	0.260773	0.000369595	0.00460602
PER1	521.05	624.26	0.260729	0.00183719	0.0158026
DUSP16	571.55	684.74	0.260674	0.00133083	0.0122339
RGL3	699.87	838.3	0.260384	0.00187448	0.0160008
ARRDC3	570.98	683.89	0.260316	0.000369167	0.00460433
JMJD1C	753.83	902.84	0.260224	0.00166062	0.014661
RPS3	42272.1	50606.5	0.259618	0.00104283	0.0101701
LOC101120701	324.1	387.97	0.259511	0.0033081	0.0249457
CACNB1	262.53	314.26	0.259505	0.00728046	0.0460412
WDR19	300.24	359.36	0.259317	0.0043346	0.0303476
RPL30	13220.1	15819	0.258922	0.00165164	0.0145982
RPL7A	59081.9	70690.1	0.258792	0.000681565	0.00744322
PPP1R3B	2215.6	2649.02	0.25776	1.18635e-06	4.3867e-05
AMOTL2	660.07	789.07	0.257528	0.0011974	0.0113219
BET1L	815.57	974.89	0.257444	0.000507547	0.00591698
DUSP4	1163.2	1390.26	0.257251	0.00168062	0.0147712
LOC101110758	17259.5	20627.3	0.257167	0.000822034	0.00844331
UBXN7	1037.87	1240.23	0.256983	0.000311033	0.00404627
LYPD6B	984.74	1176.66	0.256886	6.88571e-05	0.00122091
CHMP5	1183.77	1414.34	0.256741	0.000141504	0.0021695
PRR11	897.43	1072.17	0.256672	0.00314019	0.0239937
RPS10	25746	30759.2	0.256671	0.00071207	0.00768556
PFKP	10160.9	12137.5	0.256446	4.96468e-06	0.00014556
MAN2C1	1814.15	2166.46	0.25605	7.11941e-05	0.00125147
SMIM3	1691.05	2018.81	0.255584	1.28709e-05	0.00031753
NFIL3	781.44	932.61	0.255138	0.000324196	0.00417865
VPS28	976.7	1165.63	0.255129	0.00211664	0.0176743
PRRC2B	2291.71	2733.74	0.254452	0.000429367	0.00518639
ASIP	2914.75	3475.76	0.253958	0.000772124	0.00806241
PFDN5	1786.57	2130	0.253661	0.00044107	0.00531143
NPC2	5124.84	6107.11	0.252982	1.81907e-06	6.21451e-05
LOC101123186	14027	16714.4	0.252891	0.000390736	0.00481602
CYLD	473.23	563.84	0.252735	0.000677993	0.00741602
GM2A	1634.37	1947.09	0.252581	5.21379e-06	0.000151731
TMEM106B	721.7	859.6	0.252274	0.00512905	0.0348328
SGSM2	1155.63	1376.41	0.252231	0.00100601	0.00991188
LOC101114283	1091.44	1299.77	0.252021	0.00231394	0.0190069
EML2	612.09	728.81	0.251806	0.00215753	0.0179585
OGT	2208.62	2629.09	0.251417	8.96131e-05	0.00150617
ROGDI	560.62	666.92	0.250492	0.00253865	0.0203857
OGG1	387.05	460.42	0.250432	0.00380639	0.0275874
RASSF6	1561.78	1857.48	0.25015	8.19909e-06	0.000220254
HEBP2	834.05	991.74	0.249823	0.000680742	0.0074394
CLDND1	578.8	688.21	0.249795	0.00212994	0.0177664
NICN1	742.9	883.33	0.249774	0.000169341	0.00252387
NCOA3	1143.32	1358.93	0.249238	0.000252626	0.00342834
TSPAN6	1228.47	1460.07	0.249182	0.000194247	0.00279798
RPS18	39084.6	46442.5	0.248846	3.75234e-05	0.000742671
ARL5B	686.42	815.44	0.248476	0.0012302	0.0115619
RPS23	2539.51	3016.04	0.248106	0.00647664	0.0418505
SERINC1	1776.13	2109.32	0.24804	9.09669e-05	0.00152403
TMED1	620.61	736.47	0.246946	0.000941386	0.00937508
IFNGR1	640.91	760.55	0.246934	0.000534111	0.00618082
UBE2C	3372.21	4001.32	0.246783	5.54143e-05	0.00102096
NOSIP	598.38	709.96	0.246681	0.00175072	0.0152256
RPL28	18992.1	22532.6	0.246613	0.000614708	0.00688044
LOC101114075	2948.71	3497.81	0.246366	0.000335124	0.00427821
AP3S1	587.1	696.4	0.246301	0.00214821	0.0178904
CCNL1	579.81	687.69	0.246167	0.0042288	0.0298044
SUN2	1535.88	1821.5	0.246061	2.6495e-05	0.000575891
GADD45A	1053.08	1248.72	0.245832	0.000532714	0.0061712
NLGN2	713.12	845.5	0.245655	0.00233307	0.0191103
ADA	574.81	681.37	0.245349	0.00530276	0.0357652
TAF7	1337.56	1585.29	0.245145	8.49539e-06	0.000226664
P4HB	51748.1	61329.2	0.245069	9.37995e-07	3.62177e-05
IL10RB	1013.88	1201.17	0.244562	8.65779e-05	0.00145984
LOC101108092	961.19	1138.69	0.244485	7.56676e-05	0.00131104
EDEM3	2516.14	2980.39	0.244288	0.00092771	0.00928005
SNUPN	502.42	595.05	0.244115	0.00228705	0.0188172
NHSL1	637	754.18	0.243617	0.000309745	0.00403285
POLG2	311.34	368.6	0.24358	0.0062013	0.0405044
PPL	1273.25	1507.28	0.243435	5.03521e-05	0.000942003
AHDC1	329.11	389.57	0.243286	0.00589126	0.038867
RBM15	555.88	657.92	0.243141	0.00636542	0.0413358
LOC101114310	874.07	1034.45	0.243051	0.00123655	0.0116084
PYCR1	3713.72	4394.4	0.242799	8.17626e-05	0.00138758
ARIH1	1436.44	1699.11	0.242287	0.000206632	0.00292806
TIMM10B	756.22	894.43	0.242164	0.000421771	0.00511824
ALDH9A1	2441.44	2885.96	0.241318	1.19009e-05	0.000298926
POMT1	409.38	483.91	0.241293	0.00375271	0.0273661
USP11	1953.65	2309.15	0.241195	1.07585e-05	0.000275808
IDS	3348.13	3957.03	0.241063	0.00236044	0.0192697
PTTG1	1205.31	1423.76	0.240301	0.00360328	0.0264729
NDRG2	6817.36	8052.04	0.24014	1.52255e-06	5.37684e-05
CMAS	2563.75	3027.23	0.239743	1.79535e-05	0.000418605
CDK1	1543.71	1822.37	0.239409	0.000200731	0.00286772
HBP1	886.17	1046.12	0.239392	0.000220347	0.00307527
RPS6	62371.6	73625.7	0.239321	0.000125039	0.00197685
RPL9	31029.9	36616.3	0.238825	0.00320307	0.0243154
CREB3L2	1331.57	1571.09	0.23864	0.00159943	0.0142408
SC5D	1867.36	2203.1	0.238533	0.000487205	0.00570949
TUFT1	1206.76	1423.64	0.23845	0.000115369	0.00184626
AURKB	2719.77	3208.36	0.238352	0.000451714	0.00541059
FLNB	3339.24	3938.92	0.238277	7.49912e-05	0.00130363
GNG5	682.16	804.62	0.238191	0.00100161	0.00989338
CCDC167	637.81	752.25	0.238081	0.00755266	0.047268
POFUT2	567.57	669.16	0.237553	0.00126028	0.0117609
SIAE	410.64	483.91	0.236842	0.00234245	0.0191627
PDZK1IP1	4066.62	4792.13	0.236834	0.00148864	0.0134493
HPN	3127.97	3685.54	0.23665	0.000130028	0.00202713
PAIP2	879.64	1036.2	0.236309	0.00057019	0.00648433
MRPL9	1767.05	2081.5	0.236278	0.00182023	0.0156739
PBXIP1	1212.8	1428.11	0.235764	0.000615433	0.00688365
ATXN1L	1627.07	1915.87	0.235719	0.00181751	0.0156591
C16H5orf34	634.97	747.65	0.235692	0.000874313	0.0088644
RTN3	4247.65	5000.01	0.235265	2.2631e-05	0.0005052
INO80D	437.39	514.85	0.23524	0.00386148	0.0279003
GRN	3422.67	4028.84	0.23524	0.000135428	0.00209268
EHF	7114.68	8374.69	0.235237	0.00011342	0.00182249
SLC16A3	1731.25	2036.92	0.234574	0.000663173	0.00728795
RPL8	40285.1	47395.7	0.234512	0.00181334	0.0156317
SUMF1	1114.76	1311.21	0.234165	0.000144296	0.0021973
ELF3	4764.92	5604.21	0.234061	7.73389e-05	0.0013309
TSPAN31	1201.16	1412.31	0.233624	0.000164763	0.00246831
SIAH1	503.83	592.31	0.233397	0.0016478	0.0145724
LOC101123279	28100.2	33034.4	0.233389	0.00335652	0.025202
GRB10	727.53	855.25	0.233346	0.000910795	0.00915163
SH2D4A	621.04	730.06	0.233327	0.00192538	0.0163205
SPEM1	365.81	430.02	0.233299	0.00789182	0.0489037
ALDOC	1344.84	1580.27	0.232737	0.00033847	0.00431391
RPL19	33255.3	39072.1	0.232553	0.00163707	0.0145063
ABTB1	460.71	541.12	0.232101	0.00758484	0.0474506
HERC4	813.94	955.99	0.232064	0.000817451	0.00841274
MUC1	4949.94	5813.11	0.231898	0.00367665	0.0269238
EPS8L3	1564.18	1835.79	0.230995	5.2249e-05	0.000971179
RNF113A	725	850.65	0.230592	0.00172651	0.0150483
TNKS	1557.06	1826.68	0.230398	0.000590023	0.00666586
ZSWIM7	576.53	676.16	0.229965	0.00338525	0.0253451
EVL	1968.54	2307.54	0.229229	0.00104297	0.0101701
ZNF672	579.63	679.37	0.229053	0.00377045	0.0274444
RPS27A	23057.1	27023.7	0.229016	0.000862053	0.00875139
OSBPL3	1098.6	1287.55	0.228967	9.15079e-05	0.00152821
NIPSNAP3A	613.46	718.97	0.228947	0.00114889	0.0109689
RNF215	822.59	963.98	0.228832	0.00240355	0.0195203
PRPF39	611.81	716.93	0.228736	0.00169365	0.0148525
FHL1	842.15	986.51	0.228245	0.000586617	0.00663215
CUX1	1459.36	1709.39	0.228141	0.000398643	0.0048908
LAMC2	2307.07	2701.78	0.227848	0.000602024	0.00676739
GNPTAB	1260.1	1475.65	0.227818	0.00267461	0.021271
DENND1C	493.95	578.37	0.227629	0.00350119	0.0260024
BLVRB	1438.69	1683.96	0.227103	0.0072715	0.0460091
KIAA1324	2734.17	3199.6	0.226789	0.000651722	0.00720035
N4BP2L2	643.34	752.79	0.226665	0.00236377	0.019287
ZBTB4	1350.97	1580.47	0.226359	0.0033427	0.0251222
CCPG1	1087.68	1272.39	0.226282	0.0035679	0.026306
LOC101113604	2261.28	2644.88	0.226063	3.86287e-06	0.000118564
C7H15orf57	450.05	526.31	0.225826	0.0079161	0.0490156
ZNF692	599.33	700.82	0.225701	0.00679041	0.0434139
FNBP4	1624.4	1899.41	0.225645	0.000695696	0.00756076
FAM76A	452.73	529.21	0.225207	0.0062837	0.0409065
ANXA10	4036.93	4718.52	0.225078	4.19431e-06	0.000127001
DEPDC1	626.44	732.2	0.225065	0.00218042	0.0181011
SYNRG	2341.74	2737.06	0.225042	0.000636122	0.00706477
BCAM	489.12	571.63	0.224895	0.00296677	0.0230692
RPL23A	38751.9	45276.8	0.224506	0.004769	0.0328994
UTRN	1182.98	1382.08	0.224421	0.00354995	0.0262159
ZFYVE1	565.91	661.08	0.224258	0.00210664	0.0176001
SUMF2	640.38	748.01	0.224118	0.00168325	0.0147861
LOC101102096	3819.87	4460.13	0.22356	0.00559802	0.0374512
PDK1	2564.15	2993.49	0.223347	3.37393e-06	0.000105047
PLP2	3876.1	4525.03	0.223322	0.00038229	0.00473046
CNOT8	993.55	1159.67	0.223053	0.000556633	0.00639436
ZNF32	582.31	679.55	0.222794	0.00307611	0.0236502
LOC101113341	11600.5	13537.4	0.222757	4.94016e-06	0.000145111
NEK2	1848.48	2156.23	0.222169	0.000375722	0.0046602
SLC25A36	2124.75	2477.7	0.221703	0.000109021	0.00176443
IER3	1154.59	1346.12	0.221426	0.000554724	0.00637709
GLOD4	1002.18	1168.04	0.220952	0.000168459	0.00251648
KCTD9	1212.85	1413.4	0.220765	0.000204339	0.00290343
PPDPF	3217.33	3749.26	0.220746	0.00116896	0.011111
ARL6IP5	800.77	933.07	0.220595	0.000698672	0.00757552
SYNE2	2126.34	2477.46	0.220492	0.00282226	0.022187
INADL	3360.21	3914.82	0.220395	0.00067813	0.00741602
FAM134B	1432.23	1668.58	0.220357	5.41507e-05	0.00100233
KARS	15854.6	18470.7	0.220337	1.83281e-05	0.000424817
TMEM87B	1280.72	1491.87	0.220167	0.00127641	0.0118691
C4H7orf60	452.82	527.34	0.219811	0.00522603	0.0353387
POLR3GL	454.88	529.73	0.21977	0.00747583	0.046918
RPSA	30983.4	36080.1	0.219706	0.000618651	0.0069049
IER5	492.66	573.68	0.219655	0.00508065	0.0346541
RPL10A	31139.8	36251.6	0.219286	0.00253601	0.0203845
STAT6	2564.28	2984.76	0.219066	4.23771e-05	0.000824204
ASPM	1999.64	2327.38	0.218965	7.73253e-05	0.0013309
UBAC2	1010.17	1175.51	0.218686	0.000179378	0.0026247
HSPA2	576.75	670.9	0.218152	0.00780446	0.0484963
NEURL1B	1825.65	2123.37	0.217946	0.000241909	0.00331439
PRPSAP1	727.59	846.18	0.217839	0.00410563	0.029155
GAPDH	129420	150506	0.217764	2.65235e-06	8.45469e-05
MAP2K6	595.58	692.62	0.217755	0.0037554	0.0273729
BSCL2	651.45	757.38	0.217365	0.00233361	0.0191103
LOC101117955	992.83	1154.18	0.217249	0.00104175	0.0101701
SHISA5	1898.52	2207.03	0.217227	0.000292299	0.00384714
RDH11	3416.04	3970.82	0.217115	0.00137464	0.0125522
ALDH6A1	1121.12	1303.17	0.217082	0.00154211	0.0138482
NBR1	2552.89	2966.81	0.216781	0.000852743	0.00869621
KMT2A	1105.97	1284.85	0.216284	0.00262516	0.0209519
HERPUD1	1542.86	1791.86	0.215855	7.58037e-05	0.00131196
CREG1	638.17	741.15	0.215834	0.00131367	0.0121223
ENTPD4	3358.61	3900	0.215609	0.000103043	0.00168855
CCNL2	1397.7	1622.45	0.215121	0.000561066	0.00642181
RPLP0	85673.7	99447.7	0.215085	0.00109302	0.0105508
PPP2R5A	2237.85	2597.57	0.21505	0.000108458	0.00175713
RPL3	66702.4	77418.5	0.214938	7.71259e-05	0.00133044
DYNC1LI2	803.33	932.25	0.21472	0.00143042	0.0129861
CCDC53	701.33	813.86	0.2147	0.00165801	0.0146462
CKAP2L	1081.64	1254.79	0.214232	0.00136022	0.0124567
RPS9	20179.3	23400.6	0.213669	0.00331442	0.0249474
TMUB2	491.6	569.69	0.212684	0.0074192	0.0466557
STARD3	1608.32	1863.57	0.212509	0.00136803	0.0125137
FOS	894.52	1036.44	0.212443	0.00156922	0.0140425
CD44	4403.36	5101.93	0.212439	0.000280612	0.00374347
LEPROT	1463.66	1695.84	0.212415	0.00482954	0.0332119
RSBN1	611	707.91	0.212398	0.00774531	0.0482432
CYSTM1	3226.44	3737.97	0.212312	0.000153778	0.00232591
DDIAS	1760.41	2039.33	0.212182	0.00122996	0.0115619
GLB1	3013.24	3490.56	0.212143	0.000474214	0.00562436
MAP3K1	2395.57	2775.03	0.212137	0.00399958	0.0286088
CHD6	861.08	997.39	0.212022	0.00364671	0.026742
TMEM9	1447.05	1676.05	0.211952	0.003714	0.0271435
EEF1B2	12088.8	14001.7	0.211925	0.00232064	0.0190427
KRAS	646.67	748.75	0.211449	0.00586655	0.0387365
STXBP3	783.08	906.68	0.211432	0.0037744	0.0274605
XRCC6	1052.2	1218.12	0.211255	0.000573019	0.00651121
EIF3M	7849.6	9084.49	0.210786	0.000982456	0.00972248
BTBD2	1536.33	1777.86	0.210652	0.00136899	0.0125153
GPBP1	1978.81	2289.54	0.210423	0.000314385	0.00408648
TIMP2	2324.01	2688.89	0.210391	0.000219107	0.0030634
F11R	2610.68	3020.41	0.21032	0.00071949	0.00773378
UBA52	18503.5	21406.6	0.210254	0.00355811	0.0262586
IRF6	1876.33	2170.59	0.210174	0.000259832	0.00349902
SIDT1	1657.31	1917.2	0.210164	0.000128182	0.00201438
SLC50A1	1019.9	1179.76	0.210069	0.000791623	0.00822775
PAM	1079.41	1248.5	0.209956	0.00245984	0.0198849
PLA2G12A	1233.37	1426.43	0.209803	0.000618202	0.0069048
CCDC138	442.53	511.78	0.209741	0.00648117	0.0418625
SERPINB8	627.58	725.78	0.209728	0.00677124	0.043309
TNFAIP3	561.7	649.52	0.209573	0.00304363	0.0235222
STX7	1623.67	1877.18	0.209308	0.0013228	0.0121994
NEDD4L	3258.95	3765.61	0.208475	9.78788e-05	0.00161403
ZFC3H1	1293.12	1494.02	0.208349	0.00122151	0.0115084
ZNF652	1194.84	1380.45	0.208321	0.00109497	0.0105578
TMEM30A	2418.73	2794.12	0.208148	0.00163756	0.0145063
RACGAP1	3736.26	4315.31	0.20787	0.000127404	0.00201019
SPNS2	953.76	1101.52	0.207791	0.00742657	0.0466834
CD82	2895.4	3343.82	0.207735	0.0025956	0.0207477
PTGR1	2161.98	2496.34	0.207466	0.00112033	0.0107543
NUCB1	4909.43	5668.63	0.207447	0.000129088	0.00202457
ARHGEF28	2220.17	2563.38	0.207376	2.8267e-05	0.000600656
HJURP	2407.65	2779.02	0.20695	0.000106117	0.00172632
CHD2	2241.2	2584.38	0.205544	0.00133159	0.0122339
RPL4	96646	111418	0.205198	0.000406111	0.00495115
ZFAND6	1905.57	2196.41	0.204926	6.0459e-05	0.00110222
SPRYD7	910.8	1049.74	0.204828	0.00100243	0.00989452
PPP2R5C	3687.53	4248.66	0.204356	0.000211175	0.00297367
ZBTB44	785.92	905.28	0.20397	0.00765883	0.0477899
SMTN	1607.28	1850.82	0.203542	0.000828475	0.00848728
MTSS1	1263.45	1454.68	0.203332	0.00341328	0.0255062
PRR15L	3046.17	3507.11	0.203288	0.000455702	0.00544938
LOC101111099	778.88	896.69	0.203197	0.00525297	0.0354598
LOC105608622	1260.31	1450.79	0.203056	0.00073848	0.00784858
RAB25	2718.8	3129.45	0.202943	0.000189485	0.00275209
SMIM14	580.77	668.29	0.202521	0.00743212	0.0466996
LOC101104661	873.99	1005.55	0.2023	0.00395604	0.0283748
MAGED1	1751.74	2014.11	0.201353	0.00189512	0.0161244
JARID2	606.78	697.62	0.201277	0.0056448	0.037652
HLTF	2190.54	2518.49	0.201277	0.00380659	0.0275874
BRWD1	596.43	685.55	0.200917	0.00794341	0.0490982
LOC101102541	18555.7	21324.3	0.200636	0.00200812	0.01693
CRYZL1	731.98	841.13	0.200537	0.00399154	0.0285642
FGFR1	1237.63	1421.85	0.200192	0.00333275	0.0250714
STMN1	3922.66	4506.34	0.200126	0.000214718	0.00301545
HSD17B11	1347.27	1547.02	0.199456	0.0010695	0.0103748
ARGLU1	1855.64	2130.71	0.19942	0.00151033	0.0136247
S100PBP	1192.51	1369.18	0.199307	0.00223982	0.018477
LOC105605886	552.74	634.62	0.199295	0.00659246	0.0424625
SPINT2	9613.74	11037.4	0.199226	1.2893e-05	0.000317576
MCFD2	1269.11	1456.82	0.198999	0.00127547	0.0118691
FYCO1	1364.18	1565.92	0.198984	0.00124514	0.0116611
UBC	12026.2	13801.6	0.19865	0.000474091	0.00562436
LDHA	38082	43700.3	0.198534	6.79857e-05	0.00120859
LOC101116800	1830.55	2100.47	0.198437	0.00134125	0.0123118
LOC101116226	5656.48	6489.83	0.198274	6.98992e-05	0.00123285
ASH1L	2133.67	2447.09	0.197729	0.000845973	0.00863838
EMP1	564.89	647.81	0.197587	0.00710457	0.0450876
ATF7	1474.9	1691.23	0.197454	0.00226492	0.0186547
LAMP2	3412	3912.38	0.197426	0.000707826	0.00764501
INCENP	1306.31	1497.33	0.196896	0.00172552	0.015048
INPP4A	948.66	1087.36	0.196863	0.001499	0.0135306
UTP14A	5378.9	6164.63	0.196705	0.000266746	0.00358589
OCIAD2	2233.67	2559.49	0.196445	0.000768578	0.00804141
MBOAT2	895.59	1026.23	0.196445	0.00655842	0.0423093
ARHGAP19	1436.52	1645.62	0.196047	0.00642317	0.0415789
RUSC1	669.09	766.32	0.195746	0.00624172	0.0406669
ATP5G2	12611.9	14441.6	0.195445	0.00161	0.0143106
ST13	10956.3	12544.9	0.195335	4.68614e-05	0.000895896
LOC101111058	877.73	1004.99	0.19533	0.00753407	0.0471705
MGAT5	1282.5	1468.38	0.195271	0.00321101	0.024342
EIF2S3	4834.39	5534.2	0.19504	0.000248886	0.00338051
CD81	907.99	1039.09	0.194569	0.00311847	0.0238941
NUMA1	3234.22	3700.07	0.194135	0.00309163	0.0237232
CDKN1B	689.99	789.35	0.19408	0.00594831	0.0391612
GOSR1	978.95	1119.45	0.193485	0.00171269	0.0149693
RNF114	3255.72	3721.84	0.193039	0.000341946	0.00435116
TNKS2	1229	1404.91	0.192998	0.00380295	0.0275874
NEIL2	1638.06	1872.32	0.192844	0.000767738	0.00803798
SLC1A4	1555.3	1777.65	0.192783	0.000557816	0.0063986
ASXL1	1948.38	2226.75	0.192668	0.000362707	0.00454367
FCHSD2	662.26	756.86	0.19264	0.00405349	0.0289094
LOC101117755	1946.55	2223.84	0.192134	0.00181028	0.0156225
HDHD2	575.75	657.53	0.191607	0.00810836	0.0498915
ZNF445	969.24	1106.17	0.190652	0.00171708	0.0149911
LOC101115694	3695.12	4216.4	0.19039	9.37819e-05	0.00155956
PARD6B	1116.21	1273.47	0.190153	0.00564029	0.0376378
ZDHHC9	1647.83	1879.89	0.190077	0.00339898	0.0254357
BTG2	2675.54	3051.43	0.189656	0.00102429	0.0100416
EEF1D	8630.11	9837.73	0.188946	0.0040364	0.0288196
CLIC1	10881.2	12396.7	0.188119	3.0844e-05	0.000642004
CHN2	788.93	898.68	0.187908	0.00378388	0.0274938
ZYG11B	1625.07	1850.45	0.187374	0.00432346	0.0303318
PIGL	645.26	734.65	0.187173	0.0047816	0.0329718
HEBP1	740.9	843.41	0.186969	0.00518297	0.0351231
RBBP9	1084.45	1234.5	0.186955	0.00359498	0.0264243
RGMB	2174.23	2474.58	0.186676	0.000333488	0.00426425
KIF23	1543.69	1756.83	0.186593	0.00350072	0.0260024
COLCA1	1301.69	1481.31	0.18649	0.00299988	0.0232461
TRIM24	1437.43	1635.75	0.186458	0.000932588	0.00930628
LOC101103215	2918.92	3321.6	0.186442	0.00547429	0.0367091
PROS1	1076.81	1225.32	0.186398	0.00731424	0.046162
LOC101120283	3975.19	4523.19	0.186319	0.000152453	0.00231031
LIN7C	1954.23	2223.6	0.186294	0.00318147	0.0241864
TSPAN13	4489.22	5107.84	0.186249	0.00187273	0.0159993
SBNO2	1726.23	1964.06	0.186213	0.00153798	0.0138189
S100A2	4278.55	4867.19	0.185967	0.00665273	0.0427948
TMEM263	1448.08	1647.28	0.185949	0.00393862	0.0283015
RPL15	14242.1	16199.8	0.185815	0.000888856	0.00898116
FAM204A	869.18	988.5	0.185584	0.0050668	0.0346292
SLC25A6	9133.87	10369.5	0.183043	0.0061976	0.040497
SCP2	3103.52	3522.71	0.182783	0.000480409	0.00566222
RPL11	32019.8	36337.2	0.182482	0.00509427	0.0347016
MYOF	1756.47	1992.77	0.182096	0.00208733	0.0174666
SEMA4B	1154.03	1309.23	0.182042	0.00589598	0.0388749
RPL29	28019	31781.5	0.181782	0.00544751	0.0366001
FKBP9	5763.74	6536.26	0.18146	0.00365637	0.0268003
PHF20	1404.46	1592.22	0.181027	0.0024341	0.0197276
DDX50	890.93	1009.95	0.180902	0.00769696	0.0479991
PRKCSH	5470.59	6200.68	0.18073	0.000619667	0.00691133
MSMO1	6906.17	7825.17	0.180235	0.000178095	0.00261543
PTPRF	8003.27	9067.68	0.180144	0.000600168	0.00675612
GDPD5	1779.07	2015.66	0.180128	0.00381074	0.0275971
HSBP1	1424.67	1613.98	0.179992	0.00585801	0.0386963
RBM5	2521.69	2856.57	0.17989	0.00056332	0.00643823
HSD17B4	2083.02	2359.18	0.179605	0.00354594	0.0262068
LOC100125610	172347	195160	0.179342	0.000330584	0.00423747
SIRT5	712.29	806.56	0.17932	0.00710707	0.0450876
POLR2M	883.51	1000.32	0.179138	0.00510007	0.0347064
FXR1	3224.69	3650.83	0.179065	0.000922884	0.00925534
GABARAP	5575.24	6310.84	0.178799	0.00277953	0.0219169
MDC1	2782.46	3149.47	0.178746	0.00531345	0.0358066
R3HDM2	3418.38	3867.89	0.178235	0.00112094	0.0107543
KCNQ1	5227.59	5912.05	0.177513	0.00219077	0.0181582
SETD5	4424.81	5003.26	0.177253	0.000561935	0.00642708
SLC35A3	2502.22	2827.63	0.176386	0.0053863	0.0362353
ST5	1314.04	1484.92	0.176376	0.00265363	0.0211376
EXOC4	1064.83	1203.27	0.176343	0.00463822	0.0320959
PIGR	151104	170738	0.176243	0.00112481	0.0107717
FNBP1L	2580.2	2915.23	0.176126	0.00784641	0.0487185
PNRC2	6542.52	7390.39	0.175803	9.28441e-05	0.0015456
EDEM2	1601.84	1809.35	0.175742	0.00406694	0.0289588
ENC1	1291.32	1458.22	0.175359	0.00568294	0.0377941
GRAMD1B	1236.33	1395.57	0.174796	0.00623033	0.0406264
TAPT1	876.54	988.67	0.173678	0.00464702	0.0321425
SEC11A	2493.77	2812.37	0.173457	0.00167724	0.0147497
RHOC	1971.67	2223.01	0.173098	0.00384344	0.0277955
LOC101118100	3303.49	3724.39	0.173015	0.00753272	0.0471705
MPP5	1305.84	1472.06	0.172867	0.00651986	0.0420951
PRC1	3377.81	3807.52	0.172763	0.000248282	0.00337521
KIF4A	2568.05	2894.38	0.172579	0.0006745	0.00739691
FAM114A1	1119.52	1261.46	0.172217	0.00561503	0.0375337
MAGT1	3023.86	3406.39	0.171856	0.00715548	0.0453421
RAB5B	3308.85	3727.38	0.171832	0.00512712	0.0348328
KDM4B	1607.7	1810.37	0.17129	0.00424212	0.0298812
OTUD7B	1376.24	1549.69	0.171245	0.00793088	0.0490878
TTC3	2489.37	2802.83	0.171108	0.000889257	0.00898116
CCNF	1860.28	2094.49	0.171078	0.00181145	0.015624
SPAG5	2713.24	3053.21	0.170312	0.00200998	0.0169366
UGP2	2822.72	3175.12	0.169728	0.00335414	0.0251961
TYK2	1751.41	1969.63	0.16941	0.00447341	0.0311623
CLK2	1443.57	1623.38	0.169354	0.00402288	0.0287493
TAGLN2	9365.24	10528.6	0.168931	0.00118058	0.0111967
MARCKS	2603.15	2926.08	0.168709	0.00214627	0.0178837
TMEM50A	981.95	1102.98	0.167684	0.00669075	0.0429866
TTC38	917.71	1030.49	0.167222	0.00577718	0.0383235
EIF4B	20864.2	23426.8	0.167131	0.0002927	0.00384919
TMBIM1	3158.62	3546.25	0.167002	0.000762735	0.00799092
ARHGEF37	2573.3	2888.78	0.166844	0.000460139	0.00548225
ALAS1	2550.16	2862.29	0.166586	0.00100299	0.00989452
RAB11FIP1	1255.71	1408.86	0.166019	0.00666631	0.0428644
LRBA	3571.97	4006.56	0.165644	0.00681652	0.0435454
MAL2	5710.13	6404.07	0.165464	0.000927432	0.00928005
PGM1	3315.28	3714.43	0.164007	0.000344313	0.00437773
PRTFDC1	1334.74	1494.74	0.163339	0.00766038	0.0477899
RLF	1382.86	1547.43	0.162218	0.0078744	0.0488344
LRRC41	2341.79	2620.2	0.162065	0.00421575	0.0297487
PACS1	1177.18	1317.1	0.162023	0.00614727	0.0402854
TSPAN1	16149.5	18067.7	0.161924	0.000729448	0.00779815
2010-09-01	3427.36	3832.4	0.161148	0.00131272	0.0121223
LAMB1	3445.37	3852.47	0.161128	0.00515184	0.0349574
RYBP	1064.61	1190.39	0.161107	0.00710958	0.0450876
EEF1G	67307.7	75240	0.160728	0.00349872	0.0260024
RNF43	1405.09	1570.41	0.160476	0.00390497	0.028124
NDUFC2	2595.6	2899.05	0.15951	0.00622918	0.0406264
AGR2	24275.4	27102.6	0.158934	0.00353294	0.0261641
GMDS	8441.51	9420.08	0.15824	0.00646709	0.041806
RPS2	94701.8	105546	0.156406	0.00158526	0.0141628
VDAC2	16021.3	17842.3	0.155315	0.00184075	0.0158073
PRDX1	30773.1	34185.8	0.151731	0.00236023	0.0192697
STAU1	4844.08	5377.5	0.150713	0.000322372	0.00415934
HSD17B12	4464.5	4955.7	0.150591	0.00590641	0.0389179
CD47	3976.34	4413.33	0.150424	0.00405449	0.0289094
HADH	2936.96	3259.07	0.150135	0.00204585	0.0171875
PAFAH2	1394.3	1546.61	0.149562	0.00480952	0.0331062
GOLGB1	1815.3	2013.18	0.149265	0.00504876	0.0345413
EEF2	137105	151986	0.14865	0.00051036	0.00594097
C20H6orf106	1452.25	1608.89	0.147777	0.00428848	0.0301402
SMIM7	2174.21	2405.42	0.145792	0.00283987	0.0222698
EIF3E	7821.25	8651.02	0.145472	0.00808906	0.0497922
SERP1	3048.59	3367.09	0.14336	0.0054534	0.0366189
NET1	4695.7	5185.62	0.143174	0.00389594	0.0280718
ZKSCAN1	5050.34	5573.06	0.142088	0.00283636	0.0222627
ARFGAP3	2953.37	3258	0.141625	0.00564001	0.0376378
TPX2	4635.62	5109.95	0.140548	0.00379395	0.027539
LOC101122294	7161.07	7884.12	0.138775	0.00784049	0.0487009
ACSS2	11941	13143.6	0.138433	0.00311657	0.0238941
PABPC1	49901.8	54873.5	0.137019	0.00192544	0.0163205
PRDX3	4348.91	4780.19	0.136417	0.001924	0.0163205
SMARCD2	5099.24	5600.28	0.135216	0.00601389	0.0395432
DCTN2	3695.72	4051.63	0.132646	0.00480002	0.0330719
PTTG1IP	8549.66	9363.26	0.131144	0.000884501	0.00894461
ATF4	13320.7	14532	0.125563	0.00670428	0.0430383
FAM213A	11629.5	12648.3	0.121151	0.0019172	0.0162946
IRF2BP2	3936.44	4276.72	0.119612	0.00732948	0.0462141
PGK1	21239.3	23024.6	0.116438	0.00194928	0.016487
TUBB	36348.9	33976.1	-0.0973895	0.00713311	0.0452186
EIF3L	8683.92	8006.48	-0.117179	0.00707573	0.0449455
SERBP1	14670.9	13505.2	-0.119443	0.00409834	0.02912
KPNA2	8252.37	7585.86	-0.121496	0.00747983	0.0469243
OGDH	5314.35	4884.22	-0.121764	0.00340149	0.0254424
TFG	3045.02	2791.33	-0.125495	0.00512783	0.0348328
SF3A1	5763.09	5282.31	-0.125673	0.00581618	0.0384803
DIAPH1	3310.23	3031.01	-0.127136	0.00587975	0.0388073
HSPA5	15425.9	14093.1	-0.130365	0.00533948	0.0359512
LOC101109680	16918.7	15436.2	-0.132295	0.00113692	0.010881
SUSD4	3061.44	2790.85	-0.133507	0.00621979	0.0406082
SAFB	5754.22	5244.31	-0.133866	0.00684236	0.0436395
GPT2	5172.8	4708.17	-0.13578	0.00611974	0.0401217
RNF40	2063.95	1876.79	-0.137136	0.00426443	0.029998
TXLNA	2700.33	2455.35	-0.137204	0.00443213	0.0309285
LOC106990101	42406.3	38555.1	-0.137356	0.00112017	0.0107543
HSPA9	12199.2	11081.5	-0.138629	0.00294911	0.0229546
NARS	6807.22	6183.17	-0.138718	0.00371529	0.0271435
PAPOLA	4898.2	4444.63	-0.140189	0.00447358	0.0311623
DDOST	8993.54	8157.98	-0.140677	0.00358253	0.0263668
TERF2	1929.08	1748.33	-0.141935	0.00351172	0.026056
TAF15	3170.2	2872.84	-0.142095	0.00744436	0.0467578
LOC101113001	4409.33	3993.82	-0.142791	0.0032274	0.0244192
GGA2	2015.39	1825.44	-0.142821	0.00654518	0.0422413
COPS3	2485.96	2248.76	-0.144668	0.00520218	0.0352381
PDCL3	2119.35	1916.52	-0.145134	0.00793868	0.0490982
RAB7A	4569.54	4131.7	-0.145313	0.00639637	0.0415
AARS	6628.32	5985	-0.147292	0.00176829	0.0153613
U2SURP	2485.51	2244.13	-0.147387	0.00790864	0.0489887
MANSC1	4778.51	4312.68	-0.147974	0.0028318	0.0222397
LOC443104	12133.6	10944.3	-0.148835	0.00237627	0.0193588
TXNRD1	4576.97	4127.31	-0.14919	0.000812495	0.00837269
APEX2	1546.24	1394.32	-0.149204	0.00812864	0.0499576
LOC101112071	14686.5	13235.2	-0.150108	0.000809873	0.00835115
HN1L	8408.41	7576.78	-0.150248	0.00154839	0.0138808
IMPAD1	3877.78	3494.03	-0.15034	0.00616912	0.0403781
SRSF10	1699.28	1530.42	-0.151001	0.00606307	0.0397668
PARP1	5014.27	4514.36	-0.151519	0.000485261	0.00569946
GART	2013.68	1812.88	-0.15155	0.00641984	0.0415789
XPNPEP1	2487.02	2237.36	-0.152622	0.00246944	0.0199318
STRBP	2304.45	2072.88	-0.152786	0.00688304	0.0438455
NASP	7136.5	6415.97	-0.153551	0.000633355	0.00703902
HNRNPA0	4082.13	3668.88	-0.153982	0.00221477	0.0183185
CAPRIN1	9796.1	8802.84	-0.154238	0.00748893	0.046944
AK2	5912.95	5313.21	-0.154294	0.0026622	0.0211937
SMC1A	7740.13	6953.72	-0.154573	0.00250575	0.0202042
EXOSC10	1831.97	1645.04	-0.155279	0.00179368	0.0155133
MTHFD1	5116.29	4593.58	-0.155478	0.000783164	0.00815601
U2AF2	5519.05	4953.63	-0.155936	0.0018402	0.0158073
GALNT1	4149.76	3724.37	-0.156029	0.00545497	0.0366189
MRPS27	1381.81	1240.08	-0.156132	0.00435985	0.0304783
USP39	1735.22	1556.51	-0.156803	0.00397682	0.0284978
BAP1	2106.81	1889.13	-0.157343	0.00597004	0.0392713
MAP3K4	2306.04	2067.58	-0.157473	0.00619158	0.0404745
ZFP91	5242.85	4700.15	-0.157644	0.00179534	0.0155192
CAPN2	4065.35	3643.36	-0.158109	0.00281757	0.0221723
CTR9	2092.89	1875.39	-0.15831	0.00418916	0.0295877
AKAP8	1209.08	1083.26	-0.158532	0.00547895	0.0367171
EFTUD1	1146.01	1026.67	-0.158643	0.00583399	0.0385539
TBCD	2944.02	2636.86	-0.158967	0.00320441	0.0243154
SRSF3	7348.72	6580.67	-0.159258	0.00124298	0.0116543
NDUFA9	2559.05	2291.44	-0.159352	0.00130221	0.012059
DLD	2263.89	2027.12	-0.159368	0.00571615	0.0379634
TTL	1337.59	1197.45	-0.159681	0.00506823	0.0346292
ACTN1	3947.04	3533.14	-0.159818	0.00273067	0.0216075
XPO6	3037.12	2718.36	-0.15997	0.00220887	0.0182889
DUSP6	2469	2209.47	-0.160223	0.00449173	0.0312334
SLC25A15	1318.24	1179.61	-0.160302	0.00761845	0.0476039
CS	8970.37	8025.02	-0.160663	0.000127712	0.00201304
TCF20	2548.15	2279.51	-0.160724	0.00205109	0.0172185
SLC38A10	3034.08	2714.03	-0.160821	0.00177359	0.0153819
PRPF3	1321.03	1181.2	-0.16141	0.00589741	0.0388749
SEPHS1	2460.1	2199.48	-0.161552	0.00110177	0.0106072
EPHB3	2842.38	2540.87	-0.161779	0.00602251	0.0395668
CDK6	4037.22	3608.36	-0.162018	0.00581796	0.0384803
TDP1	1212.55	1083.57	-0.162241	0.0062236	0.0406162
CTBP2	1802.26	1610.54	-0.162268	0.00378675	0.0274995
EMC3	1848.66	1651.42	-0.162774	0.00625104	0.0407108
MAPK6	4867.47	4347.76	-0.162901	0.00482908	0.0332119
LOC101110095	7473.11	6674.3	-0.163093	0.00794506	0.0490982
CEBPZ	2448.23	2186.43	-0.163165	0.00438726	0.0306426
NUP214	2092.21	1867.51	-0.163916	0.00245553	0.0198604
POLE	1706.77	1523.1	-0.164254	0.00235768	0.0192672
UCHL5	2669.8	2382.24	-0.164411	0.00427181	0.0300364
UBA1	8643.09	7710.83	-0.164661	0.000169436	0.00252387
SPTLC2	3934.1	3508.72	-0.165088	0.0025372	0.0203845
MCMBP	2736.12	2439.78	-0.16538	0.00543826	0.0365536
LOC101121718	3624.11	3230.41	-0.165912	0.00304598	0.0235222
MED17	1691.38	1506.86	-0.166654	0.00643332	0.0416219
RAB31	1391.24	1239.26	-0.166897	0.00315343	0.0240462
IBTK	2050.86	1826.66	-0.167024	0.00327924	0.0247518
WDR43	1782.69	1587.51	-0.167293	0.00404967	0.0289012
ZMYND11	4014.71	3574.72	-0.167468	0.00171861	0.0149961
RIOK2	1104.81	983.63	-0.167619	0.00787379	0.0488344
FANCI	1859.68	1655.63	-0.16767	0.00386433	0.0279078
NCAPG2	1947.62	1733.79	-0.167783	0.001411	0.0128395
PLS1	4028.2	3585.9	-0.167797	0.00432961	0.0303476
2008-09-01	1081.4	962.54	-0.16798	0.00567289	0.0377592
LOC101111349	8736.39	7775.93	-0.168022	0.0043091	0.030258
LAS1L	1589.04	1414.31	-0.168064	0.00158784	0.01417
DNM1L	2087.09	1857.25	-0.16832	0.00258857	0.0207125
MARS	2968.99	2640.85	-0.168966	0.000760458	0.0079737
TP53	3237.29	2879.02	-0.169211	0.00265245	0.0211376
ERCC2	1186.16	1054.57	-0.169645	0.00676066	0.0432765
CUL4A	4984.44	4431.35	-0.169686	0.000111945	0.00180433
CDV3	3646.76	3241.91	-0.169769	0.000254553	0.00345152
PSMA5	4211.44	3743.88	-0.169778	0.00566954	0.0377529
PSME4	1403.92	1247.96	-0.169894	0.00578978	0.0383909
SF1	4040.1	3591.04	-0.169991	0.00148914	0.0134493
WDR82	5311.53	4720.74	-0.170115	0.00108337	0.01049
TCF3	1118.35	993.28	-0.1711	0.00741049	0.0466196
ZDHHC3	4343.47	3856.8	-0.171441	0.000863674	0.00876219
PPP1CC	3186.94	2829.55	-0.171602	0.000948858	0.00943157
CEP104	976.3	866.71	-0.171774	0.00729957	0.0461064
SF3B3	8884.6	7886.74	-0.171878	0.00022777	0.00316481
SERPINH1	3306.68	2935.25	-0.171897	0.000154243	0.00232846
ATP5B	34354.6	30493.5	-0.172001	2.92994e-05	0.000615562
FAM171A1	1588.89	1410.05	-0.172267	0.00290829	0.0227156
CCAR1	2830.43	2511.83	-0.172285	0.00433981	0.0303651
EIF4G2	23300.8	20676	-0.172428	0.000604929	0.00679518
ELOVL6	5398.1	4789.57	-0.172557	0.00277211	0.0218803
LRRC1	2662.23	2362.09	-0.17257	0.00480123	0.0330719
MIEF1	1953.69	1733.13	-0.172824	0.00299104	0.0232005
PSMD7	2502.16	2218.95	-0.173296	0.00700919	0.0445769
LOC101104574	2801.63	2484.3	-0.173423	0.00104723	0.0102029
RBM3	8961.44	7945.9	-0.17352	0.00173466	0.0151109
DCAF13	1128.67	1000.65	-0.173686	0.00508069	0.0346541
GPS2	1509.75	1338.39	-0.173815	0.00305463	0.0235658
SIGMAR1	3716.45	3294.27	-0.173964	0.00174292	0.0151661
PGM2	1397.52	1238.17	-0.174665	0.00383363	0.0277374
XPO7	3073.55	2722.95	-0.174736	0.00123841	0.0116189
PMPCA	2591.22	2295.27	-0.174971	0.0073643	0.0463662
KIF24	1601.22	1418.05	-0.175271	0.00396757	0.0284445
AATF	1697.72	1503.29	-0.175478	0.00353555	0.026171
UBP1	2934.08	2597.33	-0.175877	0.00269965	0.0214268
SMARCA4	4283.88	3791.41	-0.176183	0.000894903	0.00902658
RHNO1	2324.18	2056.9	-0.176248	0.00318279	0.0241864
SCAF4	1825.05	1615.09	-0.176318	0.00259204	0.0207297
PDHB	4106.31	3633.44	-0.176507	0.00015424	0.00232846
ATXN7L3	2369.64	2096.64	-0.176591	0.00315363	0.0240462
MESDC2	3119	2759.63	-0.176608	0.000305478	0.0039872
AMD1	2734.72	2419.62	-0.176612	0.00185928	0.0159316
SNRNP40	1657.35	1466.37	-0.17663	0.00343114	0.0256032
CANT1	1766.86	1562.65	-0.177193	0.00321437	0.024344
VKORC1L1	1524.16	1347.56	-0.177664	0.00166989	0.0147176
DDX24	2552.04	2255.8	-0.178015	0.000207889	0.00294323
GCN1	5288.32	4674.35	-0.178043	0.00261681	0.0209065
MAP2K2	2744.99	2426.2	-0.178102	0.00283756	0.0222627
PARN	1342.47	1186.43	-0.178271	0.00615403	0.0403129
ETFDH	1230.9	1087.63	-0.178531	0.00469881	0.032458
ZMIZ2	2916.79	2577.22	-0.178561	0.00331085	0.0249459
YTHDF2	2323.98	2053.41	-0.178578	0.000746998	0.00791043
GNL2	1636.65	1446.04	-0.178637	0.00237602	0.0193588
LRRC59	9496.52	8389.75	-0.178771	0.00083235	0.00851587
LOC101115959	3352.62	2961.18	-0.179116	0.000855386	0.00869859
USP24	1805.22	1594.21	-0.179331	0.00218461	0.0181167
PWP1	1919.32	1694.72	-0.179548	0.0029716	0.0230953
SRSF7	3462.81	3056.44	-0.18009	0.00315329	0.0240462
PPP1R8	1903.74	1679.83	-0.180519	0.00318024	0.0241864
DLG5	3316.85	2926.71	-0.180534	0.00213502	0.0177994
CASC3	2993.84	2641.62	-0.180577	0.00168583	0.0147943
CALR	27553.3	24309.7	-0.180695	3.65591e-05	0.000728171
R3HDM1	1862.97	1643.63	-0.180716	0.00100513	0.00990937
BRI3BP	8689.59	7665.21	-0.180963	0.00070242	0.00759184
TIMM8A	1271.45	1121.39	-0.181195	0.00170707	0.0149417
ICK	1158.58	1021.79	-0.181262	0.00520982	0.0352746
C12H1orf112	861.32	759.6	-0.181313	0.00659297	0.0424625
MGAT2	1246.03	1098.87	-0.181317	0.0011967	0.0113219
ACACA	3048.82	2688.61	-0.181391	0.000388576	0.00479315
SNRPC	2073.53	1828.54	-0.181392	0.00295828	0.0230146
PSMD3	4335.57	3823.13	-0.181468	0.00138225	0.0125998
MARK3	1561.24	1376.5	-0.181688	0.00267968	0.0213006
HSD17B10	1984.38	1749.3	-0.181905	0.0080844	0.0497874
CPSF3L	3165.61	2790.47	-0.181972	0.000723777	0.00776633
INTS10	1435.06	1264.79	-0.182217	0.00497637	0.0341347
MRPS5	1249.52	1101.22	-0.182277	0.00180566	0.0155912
DEPDC5	833.73	734.57	-0.182684	0.00468951	0.0324079
DDX23	3328.06	2932.04	-0.182774	0.000458131	0.00546661
DNMT1	7621.36	6713.3	-0.183026	0.000270273	0.00362401
SET	4569.36	4024.89	-0.183043	0.000146228	0.00222456
ATPAF1	1390.02	1224.22	-0.183239	0.00173651	0.0151187
CDYL	891.19	784.84	-0.183334	0.00672613	0.0431257
SSRP1	14100.9	12417.7	-0.183385	0.000793589	0.00824273
TAF9	1798.22	1583.57	-0.183391	0.00073569	0.00783291
EZH2	1651.2	1454.07	-0.183419	0.00128875	0.0119626
SLC25A39	8418.44	7413.26	-0.183444	0.00145991	0.0132157
SF3B4	3374.36	2971.4	-0.183472	0.00308175	0.0236729
ASNA1	2115.09	1862.38	-0.183568	0.00732441	0.0462076
ALDH7A1	3563.7	3137.33	-0.183837	0.000100789	0.00165853
SSB	5107.69	4496.25	-0.183947	0.00672213	0.0431177
SIPA1L1	1821.71	1603.26	-0.184283	0.00313606	0.0239884
CNOT11	1291.65	1136.67	-0.184401	0.001074	0.0104113
COPG1	5276.19	4642.37	-0.184637	6.1223e-05	0.00111099
ULK3	1137.77	1001.08	-0.18465	0.00571546	0.0379634
ALDH18A1	2898.42	2550.16	-0.18468	0.00131304	0.0121223
NSF	1459.17	1283.76	-0.184776	0.00509682	0.0347039
EFR3A	3748.53	3297.83	-0.184808	0.00123086	0.0115619
DAB2IP	1441.54	1267.85	-0.185228	0.00434783	0.0304077
FOCAD	1159.08	1019.4	-0.185261	0.00412868	0.0292526
MRPL34	1497.47	1316.76	-0.185534	0.00512559	0.0348328
KPNB1	11599.8	10197.6	-0.185869	5.35429e-05	0.000992248
VPS36	1902.1	1672.02	-0.185999	0.00137662	0.012563
KIF1C	5335.93	4690.45	-0.186012	0.000136826	0.00211012
FAM98A	1387.7	1219.79	-0.186061	0.00243586	0.0197317
MRPL17	2010.14	1766.74	-0.186206	0.0013297	0.0122339
ATP11A	5262.83	4624.63	-0.186499	0.00507625	0.0346539
ORC1	1291.94	1135.18	-0.186607	0.00328109	0.0247539
YARS	2761.13	2425.47	-0.186996	0.000283142	0.00376127
HLCS	1747.47	1534.49	-0.187505	0.000337399	0.00430375
EPN3	1189.67	1044.63	-0.187572	0.00192535	0.0163205
PSMD12	1806.41	1585.93	-0.187797	0.0010421	0.0101701
LDOC1L	2104.5	1847.48	-0.18792	0.00138117	0.0125973
LARP1	4517.52	3965.79	-0.187921	0.000876247	0.0088744
GIPC1	1592.32	1397.7	-0.188074	0.0074832	0.0469268
POLD3	1772.44	1555.73	-0.18815	0.00053821	0.0062191
LAP3	3985.67	3498.03	-0.188279	0.00135737	0.012442
HNRNPF	17066.2	14978	-0.188294	3.30303e-05	0.000675875
NUTF2	3208.12	2815.29	-0.188442	0.000735255	0.00783291
PROM1	1730.53	1518.61	-0.188464	0.00253185	0.0203728
SCAP	1075.19	943.5	-0.188498	0.00221081	0.0182954
CDCA7L	1494.22	1311.07	-0.188646	0.00306522	0.0236127
ZYX	1563.1	1371.36	-0.188805	0.00289336	0.0226297
SRSF1	9746.26	8550.51	-0.188839	1.85341e-05	0.000428328
SAAL1	893.95	784	-0.189349	0.00342554	0.0255736
HDGF	4437.58	3891.41	-0.189479	0.00104985	0.0102094
SMC6	1121.19	982.92	-0.189884	0.00157001	0.0140425
LOC101121958	2481.27	2175.22	-0.189915	0.00242221	0.0196414
UBA2	4624.22	4053.66	-0.189985	0.000272258	0.0036413
PCNA	4825.8	4230.1	-0.190078	0.000234564	0.00323349
CLPTM1L	2858.13	2505.05	-0.190234	0.000205304	0.0029145
GSR	6026.32	5281.32	-0.19038	3.15339e-05	0.000650336
EHMT1	827.74	725.41	-0.190382	0.00406083	0.0289284
GINS1	2025.28	1774.71	-0.190537	0.000760584	0.0079737
DDHD2	959.24	840.5	-0.190638	0.00348556	0.0259354
POLD1	960.42	841.38	-0.190903	0.00358381	0.0263668
MRS2	1222.7	1070.54	-0.191738	0.00110223	0.0106072
DNAAF5	840.55	735.92	-0.191779	0.00805119	0.0496174
LOC101108984	1581.2	1384.02	-0.192159	0.00290145	0.0226735
STXBP5	915.37	801.22	-0.192163	0.00276227	0.0218245
DAG1	9814.85	8590.45	-0.192232	0.000728889	0.00779815
LOC101104843	2563.67	2243.09	-0.192725	0.0002379	0.00327086
LOC101118019	939.78	822.24	-0.192759	0.00272644	0.0215849
SMG5	2939.28	2571.64	-0.192772	0.000564331	0.00644227
RRP36	918.55	803.62	-0.192848	0.00268181	0.0213067
EPB41L1	927.15	811.11	-0.192921	0.00425745	0.0299757
DNAJA2	2778.27	2430.17	-0.193134	0.000247356	0.00336554
RGS3	1002.57	876.95	-0.193134	0.00127047	0.0118348
NAPG	1747.36	1528.38	-0.193176	0.0009327	0.00930628
CCT2	7864.6	6878.89	-0.193199	0.000116803	0.00186351
WARS	3232.93	2827.65	-0.193241	0.000479847	0.00566222
UNG	1501.3	1312.93	-0.193415	0.00119945	0.0113345
LPAR2	1326.72	1160.23	-0.193447	0.00255082	0.0204625
NUP188	3386.08	2960.87	-0.193595	0.000241272	0.00330854
RNASEH2B	979.99	856.82	-0.193769	0.00671045	0.0430603
NCOA5	1580.3	1381.6	-0.193854	0.00132639	0.0122163
DONSON	802.33	701.12	-0.194538	0.00322699	0.0244192
PMPCB	1182.01	1032.47	-0.195139	0.00210178	0.0175689
SRSF2	3462.85	3023.96	-0.195521	0.000156591	0.00235709
RRM1	5800.12	5064.8	-0.195576	0.000128086	0.00201438
SLC9A2	2910.85	2541.49	-0.195769	0.00137023	0.0125193
SCARB1	3161.07	2759.57	-0.19597	3.21617e-05	0.000659987
CRAT	2640.42	2304.94	-0.196039	0.00270388	0.0214495
NADK	8647.8	7548.68	-0.196109	0.00027733	0.00370283
SREBF1	3212.77	2804.31	-0.196171	1.58546e-05	0.00037808
CLNS1A	1473.83	1286.27	-0.196378	0.000689604	0.00751535
WDR12	1269.7	1107.6	-0.197047	0.00116944	0.011111
CCND1	2125.86	1854.34	-0.197135	0.000580843	0.00658582
RAN	7815.06	6816.46	-0.197234	0.000731804	0.0078074
CPSF3	1377.95	1201.82	-0.1973	0.000800557	0.00828772
PURB	1922.57	1676.68	-0.197429	0.000410577	0.00499784
PITRM1	1174.11	1023.57	-0.197956	0.0011772	0.0111779
ZZEF1	1634.15	1424.15	-0.19844	0.00171426	0.0149748
PANK1	758.11	660.65	-0.198515	0.0064164	0.0415789
E2F3	923.86	805.03	-0.198622	0.00387553	0.0279633
LOC101118928	5827.42	5077.45	-0.198753	0.000230193	0.00319002
PPME1	1511.71	1317.06	-0.198854	0.00244037	0.019758
KAZN	963.79	839.59	-0.199038	0.00167077	0.0147176
ZDHHC5	2004.57	1746.14	-0.199122	0.00142739	0.0129661
ARHGAP10	1861.87	1621.64	-0.199301	0.000375649	0.0046602
MAP2	1307.52	1138.58	-0.199596	0.00246778	0.0199287
IL27RA	2956.66	2574.6	-0.199619	0.000570242	0.00648433
TIMM50	2120.97	1846.5	-0.19993	0.000756913	0.00796177
MFSD4	10910.7	9498.36	-0.199991	0.000282692	0.00375846
POLA1	2101.82	1829.57	-0.200134	0.00112218	0.0107597
EIF5	7073.73	6157.23	-0.200189	5.12444e-05	0.00095564
TEX10	776.45	675.78	-0.200337	0.00566227	0.0377365
EIF2B2	965.76	840.31	-0.200755	0.00378423	0.0274938
UBLCP1	1015.5	883.57	-0.200763	0.00216126	0.01798
TXNDC5	6342.36	5518.38	-0.200774	1.59858e-05	0.000380631
PSMD2	11783.8	10252.1	-0.200876	2.6027e-06	8.34241e-05
STRIP1	889.93	774.21	-0.20097	0.00697805	0.0443968
ABR	2336.32	2032.18	-0.201211	0.0012571	0.0117452
ASF1B	2831.41	2462.46	-0.201419	0.000445758	0.00535967
DLAT	3517.68	3058.87	-0.201624	0.00104835	0.0102074
SLC6A8	1958.39	1702.84	-0.201727	0.00065038	0.00719262
DNAJB12	1297.59	1128.16	-0.201853	0.000771306	0.00805922
TOP3A	1807.73	1571.65	-0.201899	0.000915597	0.00918813
ACTN4	5423.09	4714.24	-0.202091	0.00189129	0.0161093
DHX15	4580.66	3979.83	-0.202849	0.00128282	0.0119146
LARS	2565.14	2228.64	-0.202874	0.00262261	0.0209422
DHCR24	5261.3	4570.88	-0.202946	4.15211e-05	0.000812583
GTF3A	661.05	574.29	-0.202996	0.00459194	0.0318036
SOCS6	1115.69	969.2	-0.203065	0.00413734	0.0293007
FER1L6	9904.12	8602.98	-0.203193	0.000540058	0.00623128
ANKRD28	999.94	868.34	-0.203571	0.0030282	0.0234309
SMARCC1	5387.48	4677.71	-0.203808	0.00232293	0.0190427
CNDP2	1508.66	1309.74	-0.203989	0.00411602	0.0292024
ARHGEF40	951.63	826.08	-0.204118	0.00205728	0.0172612
BCLAF1	4195.38	3641.31	-0.204342	0.0002905	0.00383631
AACS	5302.66	4602.27	-0.204372	1.82934e-05	0.000424639
ITLN2	1662.91	1443.02	-0.204614	0.000931821	0.00930628
EMC1	4677.19	4058.23	-0.20479	0.000341479	0.00434874
RIPK1	1183.09	1026.43	-0.204915	0.000363736	0.00455105
ELOVL5	1517.83	1316.84	-0.204924	0.000256801	0.003473
CDK2AP2	1295.31	1123.74	-0.204983	0.00725614	0.0459429
PPFIA1	1419.48	1231.34	-0.205133	0.00170393	0.0149343
DDX47	1760.9	1527.28	-0.205347	0.00065985	0.00726667
MTX1	679.94	589.67	-0.205507	0.00513696	0.0348714
ACSL3	3544.46	3073.4	-0.205727	0.000628482	0.00699476
HNRNPH1	9971.11	8645.45	-0.205814	7.07827e-07	2.85218e-05
GNA11	910.5	789.45	-0.205821	0.00144889	0.0131387
UCK2	1062.43	921.03	-0.206047	0.000510281	0.00594097
PPP2R1B	3961.15	3433.86	-0.206089	0.00022404	0.00311574
POR	1647.22	1427.79	-0.206256	6.97801e-05	0.00123285
DTX4	5258.26	4557.44	-0.206362	0.000755721	0.00796177
TWF1	2269.88	1967.18	-0.206483	0.00419159	0.0295916
ARSB	1354	1173.37	-0.206575	0.0031565	0.0240565
FASTKD5	656.29	568.73	-0.206601	0.00376895	0.0274444
NKIRAS2	1229.42	1065.17	-0.206889	0.000466772	0.00555286
DCTN5	743.56	644.2	-0.206939	0.0029306	0.0228444
NUP160	2019.48	1749.61	-0.206951	0.000355129	0.00446111
C24H7orf26	851.28	737.5	-0.207002	0.00762542	0.0476096
LOC101117269	2220.57	1923.55	-0.207155	0.00186697	0.0159714
SLC16A1	6311.24	5466.4	-0.207331	0.00159926	0.0142408
TCOF1	1744.44	1510.86	-0.207394	0.000477349	0.00565049
DUSP5	789.66	683.88	-0.207499	0.00499402	0.0342263
PPARG	595.93	515.95	-0.20791	0.00571276	0.0379634
ATIC	2761.6	2390.75	-0.208043	3.14207e-05	0.000649706
TUBA4A	7298.93	6318.54	-0.208095	0.000281502	0.00375216
GRHL1	1322.33	1144.62	-0.208217	0.000813224	0.00837472
PRPS1	2394.52	2072.7	-0.208222	0.000120799	0.00191753
KRI1	884.41	765.51	-0.208287	0.00185755	0.0159316
ELP6	703.54	608.93	-0.208363	0.00190751	0.0162211
EIF3A	12242.4	10595.6	-0.208418	0.000373455	0.00464675
EFTUD2	4929.43	4266.05	-0.208519	1.27459e-05	0.000314939
PSMG2	1690.39	1462.55	-0.208873	0.00200582	0.0169197
MOGS	1361.51	1177.96	-0.208927	0.000612264	0.00685797
CDK4	2714.56	2348.58	-0.208929	2.46989e-05	0.000542857
AHCTF1	1990.49	1721.91	-0.209114	0.00483121	0.0332119
CSTF2	929.74	804.24	-0.209203	0.000826684	0.00847446
ACTR8	546.71	472.9	-0.209247	0.00704318	0.0447568
ZW10	1257.85	1088.01	-0.209263	0.00094785	0.00942751
YWHAB	9779.12	8457.77	-0.209428	1.3798e-06	4.93931e-05
NDUFAF4	569.24	492.26	-0.209611	0.00323735	0.0244826
RRP1	946.69	818.66	-0.209614	0.00393531	0.0282907
UNC45A	1362.41	1178.17	-0.209616	0.00130812	0.0120995
PAK1IP1	1050.41	908.18	-0.20989	0.00314126	0.0239937
LOC101111247	6327.99	5469.81	-0.210257	6.90526e-06	0.000190379
TMX3	2250.44	1944.53	-0.210781	0.0037343	0.0272698
PANX1	1257.41	1086.43	-0.210871	0.00166733	0.0147038
PLEKHM1	573.01	495.02	-0.21107	0.00503893	0.034489
SCPEP1	1118.37	966.13	-0.21111	0.000532887	0.0061712
MYB	1041.09	899.35	-0.211151	0.00164475	0.0145536
RBM28	1225.12	1058.27	-0.211212	0.000778965	0.00812845
LOC101113508	3233.22	2792.63	-0.211349	2.00482e-05	0.000458599
DTL	758.36	654.84	-0.211744	0.00354705	0.0262068
NEK9	2429.48	2097.72	-0.211824	0.000171625	0.00254767
ARHGDIA	10741.3	9273.83	-0.211932	0.000641948	0.00710938
ELAVL1	1818.02	1569.45	-0.21211	8.09537e-05	0.00137908
XPOT	3944.28	3404.76	-0.212207	0.000505549	0.00589808
LOC101115969	1908.53	1647.41	-0.212259	0.000544843	0.00627728
SLC17A9	1505.91	1299.79	-0.212361	0.0015979	0.0142408
KIAA0196	1438.45	1241.2	-0.212782	0.000315911	0.00409615
LOC101120595	780.68	673.62	-0.212787	0.00813741	0.0499919
STARD4	2352.66	2029.56	-0.213125	0.00272084	0.0215623
DKC1	4557.86	3931.85	-0.213149	0.00029661	0.0038876
UBTF	2259.06	1948.76	-0.213167	0.000224028	0.00311574
TRAP1	2308.34	1991.13	-0.213264	0.000193359	0.00279287
TSN	1341.05	1156.62	-0.213457	0.000787427	0.00819498
POLR2A	4584.12	3953.04	-0.213683	0.0074102	0.0466196
DICER1	2202.01	1898.69	-0.213813	0.000238755	0.00327688
FIGNL1	789.77	680.8	-0.214204	0.002774	0.0218843
INTS7	1530.67	1319.2	-0.2145	0.000170509	0.00253506
NDUFS1	4576.67	3943.33	-0.214884	4.95559e-05	0.000929322
KANK4	2412.33	2078.36	-0.214983	0.000130096	0.00202713
FAM189A2	1244.37	1071.97	-0.215149	0.000345663	0.0043878
DDX20	1190.06	1025.02	-0.215379	0.000258446	0.00348924
MIPEP	1004.99	865.52	-0.215548	0.00222707	0.0183912
TRRAP	2507.49	2159.46	-0.215573	0.000898406	0.00904449
TRMT6	584.54	503.36	-0.215697	0.00395072	0.028362
DPH2	966.25	831.96	-0.215878	0.000753602	0.00795357
DLST	5531.11	4762.28	-0.215918	1.1662e-05	0.000295432
VRK1	1419.36	1221.87	-0.216147	0.00025503	0.003455
KIAA0040	1067.61	918.85	-0.216476	0.00239869	0.0194963
INTS5	853.67	734.42	-0.217073	0.00515742	0.0349801
SLC44A3	614.69	528.78	-0.217199	0.0077686	0.0483398
GMIP	732.72	630.31	-0.217209	0.00280933	0.0221186
RFK	2116.29	1820.3	-0.217363	0.000184571	0.00268568
FBL	5861.89	5041.81	-0.217422	0.000789356	0.00820961
ILF2	4800.97	4129.25	-0.217444	0.000259838	0.00349902
POLR3A	1101.35	947.12	-0.217655	0.000455993	0.00544938
GTPBP1	1144.93	984.57	-0.217703	0.00106723	0.0103592
PITPNA	2117.65	1820.95	-0.217772	7.40431e-05	0.00129001
LOC101105107	1741.56	1497.44	-0.217888	0.000196758	0.00282122
PPP1R14B	1705.45	1466.16	-0.218113	0.00269602	0.0214088
DHX57	895.62	769.95	-0.218115	0.000479284	0.00566222
RNPEP	4846.17	4165.44	-0.218378	0.00159847	0.0142408
SEC14L1	1652.53	1420.01	-0.218774	0.000149094	0.0022616
LYPLA2	2084.16	1790.69	-0.218951	0.000383847	0.00474599
SRXN1	2141.55	1839.97	-0.218974	0.000157373	0.00236436
RAI14	1316.1	1130.69	-0.219073	0.000731485	0.0078074
LMNB1	7230.45	6210.86	-0.219293	1.5193e-05	0.000364919
TRIP13	4161.72	3574	-0.219642	0.000179901	0.0026299
GLTP	2584.26	2219.29	-0.219653	9.7446e-06	0.000253957
MRPL43	1183.13	1016.03	-0.219667	0.00524364	0.0354204
MTCH2	5960.56	5118.13	-0.219831	3.46371e-05	0.000696063
SNIP1	529.91	455.01	-0.219844	0.00603185	0.039595
NOL8	802.5	688.93	-0.220142	0.000840241	0.00858542
NUP93	2715.73	2331.33	-0.220186	6.22456e-06	0.000175303
CHAF1A	1894.73	1626.42	-0.220291	0.00034486	0.00438114
SEC23B	3865.4	3317.8	-0.22039	0.000129548	0.00202713
PINK1	1197.58	1027.85	-0.220492	0.00314216	0.0239937
MRPL44	561.68	482.01	-0.220701	0.00729484	0.0460951
RAB11FIP5	529.18	454.05	-0.220906	0.00385669	0.0278785
PRKAR2A	9112.24	7818.43	-0.220926	2.32006e-05	0.000514969
SLC9A3R1	11186	9595.71	-0.221233	0.000366686	0.00457702
GPN1	682.76	585.64	-0.221354	0.00320744	0.0243267
GID4	603.43	517.59	-0.221375	0.00188909	0.0160992
ATP2A2	6277.74	5384.69	-0.221382	0.000346815	0.00439178
DNAJA3	2910.16	2496.07	-0.22144	0.000155879	0.00235091
SLC39A10	919.22	788.41	-0.221456	0.00547541	0.0367091
RALBP1	1746.55	1498.01	-0.221459	0.000697168	0.0075663
TGFBRAP1	1971.64	1690.72	-0.221762	0.00015304	0.00231698
PITPNM1	1007.68	864.07	-0.221828	0.00293243	0.0228474
NDUFA10	2020.63	1732.62	-0.22185	0.00522182	0.0353254
DAXX	1410.69	1209.53	-0.221961	0.000137567	0.00211948
PLCB3	2843.53	2437.99	-0.221994	0.000300881	0.0039325
LMNB2	2171.41	1861.53	-0.222143	0.000782734	0.00815601
NOM1	958.83	821.94	-0.222246	0.00216871	0.0180134
LYPLA1	2142.06	1836.21	-0.222268	0.000495125	0.00578505
MFSD9	1014.15	869.32	-0.222312	0.000640491	0.00709825
LTBR	1095.95	939.36	-0.22243	0.000384594	0.00475149
PRKACA	1263.47	1082.9	-0.222483	0.000242302	0.00331687
PA2G4	9210.8	7893.11	-0.222733	1.51238e-07	8.25866e-06
MTOR	2510.34	2150.87	-0.222962	8.39052e-05	0.00142241
LRRFIP2	1016.35	870.79	-0.222997	0.000696542	0.00756473
RBM14	3310.99	2836.4	-0.223199	0.000179329	0.0026247
DDX18	1756.75	1504.88	-0.223265	0.000111274	0.0017972
AFG3L2	5046.96	4323.1	-0.22335	6.34034e-06	0.000177926
IMMT	5718.8	4898.36	-0.223414	1.51645e-06	5.36735e-05
ANAPC4	910.84	780.16	-0.223424	0.000306051	0.00398805
RPP30	462.12	395.82	-0.223448	0.0050056	0.0342758
NOL11	1495.32	1280.75	-0.223464	6.19001e-05	0.00112198
LGALS4	17075.8	14624.9	-0.22353	2.58012e-05	0.000564207
DOCK9	1714.85	1468.68	-0.223556	2.63604e-05	0.000573759
PNPLA2	621.8	532.52	-0.223609	0.00422331	0.0297888
SF3A3	3980.36	3408.58	-0.223727	0.000105745	0.00172384
RARS	2826.84	2420.66	-0.223788	0.000116766	0.00186351
POLR2D	1120.93	959.78	-0.223916	0.0002962	0.00388546
EXO1	677.39	579.98	-0.223997	0.00100106	0.00989338
CDCA7	1637.01	1401.58	-0.224006	0.00197578	0.0167022
TK1	1088.94	932.27	-0.2241	0.0029824	0.0231563
PFAS	656.3	561.79	-0.224324	0.00351397	0.0260604
EIF3J	1751.29	1499.03	-0.224392	0.000661363	0.00727315
PITPNM2	681.76	583.43	-0.224701	0.0050645	0.0346292
ABHD12	1103.3	943.97	-0.225006	0.00101535	0.00996016
MRPL48	600.26	513.5	-0.225242	0.00433537	0.0303476
MTA2	4135.06	3537.22	-0.22529	2.86627e-05	0.000606237
CHST12	456.33	390.35	-0.225312	0.00480243	0.0330719
PCNXL3	2073.52	1773.6	-0.225403	0.000198701	0.0028413
THOP1	1563.71	1337.24	-0.225711	0.00164392	0.0145536
STEAP1	469.76	401.72	-0.225726	0.00376893	0.0274444
FAM118B	746.5	638.36	-0.225773	0.00409885	0.02912
BRMS1	834.8	713.77	-0.22597	0.00533091	0.0359088
ARPC5L	1033.91	883.99	-0.226014	0.00115903	0.0110456
GCLM	671.19	573.86	-0.226024	0.00805009	0.0496174
GBA2	1529.79	1307.92	-0.226063	2.83224e-05	0.000600656
PLBD2	950.56	812.7	-0.226066	0.00131042	0.0121137
CAAP1	607.21	518.88	-0.226788	0.00178185	0.0154327
POLD2	900.52	769.4	-0.227023	0.000485712	0.0057005
ZNF507	579.04	494.69	-0.227126	0.00510162	0.0347064
PRICKLE4	1400.04	1196.1	-0.227137	0.00418321	0.0295589
C20H6orf132	763.16	651.97	-0.227177	0.00543517	0.0365485
PRPS2	617.99	527.86	-0.227415	0.00375073	0.0273643
SURF4	3276.84	2798.38	-0.227714	7.36868e-07	2.95405e-05
NMT1	1706.51	1457.27	-0.227785	0.000194038	0.00279753
UBQLN4	3557.07	3037.44	-0.227834	3.48947e-06	0.000108374
CCDC115	2257.31	1927.4	-0.227955	4.79116e-05	0.000909214
C1H1orf123	494.22	421.95	-0.228071	0.0068766	0.0438223
ASH2L	1510.67	1289.6	-0.228262	3.21699e-05	0.000659987
HSP90AA1	37173.5	31733.5	-0.228268	2.63013e-07	1.26787e-05
PTDSS1	3350.49	2860.12	-0.228297	2.40061e-05	0.000530894
DUSP7	815.58	696.01	-0.228718	0.00221615	0.0183188
TRIM35	481.13	410.47	-0.229157	0.00449905	0.0312705
C8H6orf120	1678.76	1432.03	-0.229334	5.1215e-05	0.00095564
E2F8	1428.58	1218.15	-0.229888	0.000301037	0.0039325
TAP1	957.51	816.4	-0.230002	0.000351927	0.00443634
BLM	736.97	628.24	-0.230296	0.00207433	0.0173682
ACSL5	1231.2	1049.46	-0.230415	4.56826e-05	0.000878705
GAK	4572.04	3896.36	-0.230712	9.82131e-05	0.00161784
MLH1	511.26	435.56	-0.231191	0.00326997	0.0247055
USP31	563.38	479.94	-0.231254	0.00297783	0.0231323
TMEM131	1401.14	1193.44	-0.231479	0.0045813	0.0317453
SYNCRIP	10172.4	8663.35	-0.23166	1.81561e-05	0.000422075
CLASP2	1285.56	1094.74	-0.23181	0.000258772	0.00349065
PSPC1	1214.29	1033.62	-0.232419	0.000147333	0.00223921
RCC1	2281.16	1941.62	-0.232503	1.13313e-05	0.000288588
PTGS1	658.92	560.76	-0.232722	0.00358324	0.0263668
CDC25A	652.34	555.13	-0.232799	0.000753056	0.00795357
FARSB	3206.41	2727.58	-0.233339	6.56009e-05	0.00117685
TSFM	997.64	848.56	-0.233503	0.000752131	0.00795357
ANKRD40	566.23	481.51	-0.233815	0.00292028	0.0227866
RHBDL3	384.82	327.21	-0.233931	0.00744764	0.0467597
NUP205	1892.46	1609.11	-0.233994	0.000120446	0.00191386
JMJD6	500.16	425.13	-0.234498	0.00338385	0.0253451
PRKCA	954.84	811.53	-0.234621	0.000584427	0.00661652
G3BP1	4602.74	3911.64	-0.23472	4.86823e-05	0.000917719
RRP15	1008.22	856.75	-0.234863	0.000805212	0.00831947
EPHB2	636.17	540.5	-0.235123	0.00177151	0.0153724
WRB	652.76	554.53	-0.23529	0.00170623	0.0149417
NFKB1	994	844.23	-0.235618	0.000288045	0.0038135
UBN1	2345.82	1992.25	-0.235696	4.71239e-05	0.000899278
STK38	565.89	480.58	-0.235759	0.00218245	0.0181084
KCNE3	6763.95	5744.08	-0.235789	9.55405e-07	3.67095e-05
PROSC	1356.28	1151.76	-0.235814	0.000130062	0.00202713
NOB1	2646.3	2247.13	-0.235892	6.96589e-05	0.00123276
RQCD1	1470.13	1248.29	-0.235992	6.83969e-05	0.00121453
MALL	556.84	472.7	-0.236326	0.00160483	0.0142734
RAB23	672.07	570.5	-0.236393	0.00074027	0.00785656
BCCIP	2190.93	1859.75	-0.236437	2.76686e-05	0.000594817
STARD7	4484.8	3806.69	-0.236505	2.15975e-06	7.22136e-05
NACC1	1055.15	895.54	-0.236614	0.00307149	0.0236263
BMP7	1059.92	899.53	-0.236705	0.000498225	0.00581694
PIK3R5	468.51	397.56	-0.236932	0.00239403	0.0194732
MAP3K6	715.68	607.24	-0.237044	0.00147512	0.0133457
LRRC8D	1232.32	1045.49	-0.237196	0.000578746	0.00656678
ATP6V0D1	1597.22	1355.07	-0.237196	0.000210222	0.00296291
KPNA1	1232.16	1045.29	-0.237283	0.000203303	0.00289553
RPP40	437.22	370.86	-0.237515	0.00300725	0.0232802
SCAND1	3294.68	2794.56	-0.237518	0.000354093	0.00445166
MOCS3	568.06	481.78	-0.237696	0.00729153	0.0460926
VPS52	1018.78	864.02	-0.237703	0.000305754	0.00398748
MYO19	1160.35	984	-0.237835	0.000283445	0.00376211
RANBP1	2410.76	2044	-0.238094	0.00252733	0.0203468
PBDC1	659.56	559.21	-0.238095	0.00313689	0.0239884
ZNHIT6	584.82	495.69	-0.238564	0.00258115	0.0206637
SRPRA	2167.21	1836.87	-0.238594	1.33903e-06	4.8153e-05
KTN1	2790.99	2364.63	-0.239164	3.14207e-05	0.000649706
HEATR5A	443.82	376	-0.23924	0.00794453	0.0490982
TSNAX	887.4	751.68	-0.239455	0.00212411	0.0177273
NPM3	2271.46	1924.02	-0.2395	0.00121169	0.0114227
HNRNPR	4463.29	3780.52	-0.239524	9.61469e-05	0.00159047
SMYD5	986.51	835.31	-0.240018	0.000724001	0.00776633
MCM2	4295.57	3637.2	-0.240018	7.23717e-05	0.0012665
MCM7	6572.61	5565	-0.240084	6.79304e-06	0.000187945
BAK1	1776.52	1504.13	-0.240126	0.000282432	0.00375819
FAM111B	1020.72	863.92	-0.240613	0.00194521	0.0164615
ZNF746	696.11	589.17	-0.240633	0.00162683	0.0144357
DHX29	1536.29	1299.93	-0.241019	1.32958e-05	0.000325457
DDX10	838.28	709.3	-0.241041	0.000725618	0.00777837
TIMM44	1895.9	1604.06	-0.241156	0.000318721	0.00412239
LIPG	5014.26	4241.87	-0.241338	0.000324401	0.00417865
SEMA4D	1972.15	1668.3	-0.241386	7.3749e-05	0.00128631
TLN2	821.62	695.04	-0.241387	0.000361961	0.00453968
FAM135A	634.94	537.1	-0.241438	0.00433475	0.0303476
NAB2	471.05	398.36	-0.241778	0.00336621	0.0252506
RECQL4	944.95	799.13	-0.241818	0.00293641	0.022867
VPRBP	1650.69	1395.46	-0.242323	0.000721055	0.00774531
GBGT1	517.79	437.73	-0.242324	0.00179683	0.0155234
CDC45	468.35	395.9	-0.242448	0.00348243	0.0259354
LEO1	1427.44	1206.47	-0.242641	2.74176e-05	0.000592665
FAM83F	1863.81	1575.26	-0.242657	0.000206617	0.00292806
BYSL	1233.63	1042.59	-0.242736	8.41575e-05	0.00142502
MED14	1203.67	1017.22	-0.242814	0.00198621	0.0167814
E2F7	962.75	813.61	-0.242815	0.00112437	0.0107717
SMN2	335.41	283.41	-0.243046	0.00760509	0.0475394
CSTF3	1053.45	889.96	-0.243311	7.92375e-05	0.00135793
SH2D7	1239.25	1046.84	-0.243425	0.00162629	0.0144357
IPO9	3036.85	2565.14	-0.243542	1.47817e-05	0.00035628
E2F2	1006.28	849.93	-0.243624	0.000212543	0.00299026
RIN1	422.34	356.69	-0.243727	0.00581425	0.0384803
WBSCR16	942.27	795.66	-0.244002	0.000448531	0.00538066
NSMAF	1248.09	1053.83	-0.244083	9.21429e-05	0.00153691
EXOSC7	1420.69	1199.43	-0.24425	0.000128404	0.00201585
PLCG2	773.62	653.13	-0.244262	0.00685614	0.0437097
HSPA8	44441.8	37515.5	-0.244431	9.74796e-08	5.55033e-06
RAB35	437.35	369.19	-0.244437	0.00340583	0.0254627
CHORDC1	1558.7	1315.73	-0.244476	0.00042638	0.00515996
ZNF326	1237.07	1044.21	-0.244525	3.43078e-05	0.00069264
PCDH1	1249.82	1054.95	-0.244538	5.53112e-05	0.00102096
MRPL15	2117.38	1786.85	-0.244865	2.40532e-05	0.000530894
TTC13	445.65	376.02	-0.245109	0.00758907	0.0474581
GSPT1	3965.34	3345.33	-0.245293	5.05869e-07	2.16614e-05
DOPEY1	466.89	393.86	-0.24538	0.00682251	0.0435482
EPHA1	600.21	506.15	-0.245883	0.00125341	0.0117246
AXIN2	582.09	490.7	-0.246379	0.00155759	0.0139473
POLE2	353.35	297.84	-0.246541	0.00633238	0.0411893
B4GALNT3	369.04	311.02	-0.246751	0.00521796	0.0353145
FAM206A	603.5	508.49	-0.247125	0.00418045	0.0295528
PSMD11	3084.74	2598.87	-0.247261	7.46465e-06	0.000203196
TRNT1	650.49	547.87	-0.247697	0.00286072	0.0223997
ST3GAL1	488.88	411.74	-0.247736	0.00393114	0.0282736
SRF	616.42	519.16	-0.247736	0.00412582	0.0292496
USP36	1086.5	915.05	-0.247767	0.000395322	0.00486491
XPO5	3228.92	2719.19	-0.247879	4.51348e-06	0.000135361
FRAT2	554.58	466.95	-0.248107	0.00108705	0.0105062
IRAK1	2777.98	2339.04	-0.248118	0.000104805	0.00171207
LOC101111607	670.29	564.28	-0.248377	0.0018382	0.0158027
ZNF623	393.97	331.66	-0.248396	0.00617709	0.0404134
MYBL2	7288.31	6135.33	-0.248443	0.000324897	0.00418162
GLYR1	3177.18	2674.45	-0.248504	4.78099e-07	2.08125e-05
SEC14L2	1071.31	901.68	-0.248686	6.98468e-05	0.00123285
LOC101111215	1424.04	1198.55	-0.248705	0.000944862	0.00940374
AP5B1	634.86	534.3	-0.248787	0.00141392	0.0128587
C22H10orf76	707.36	595.3	-0.248826	0.000269454	0.00361612
CUL1	2080.48	1750.86	-0.24885	9.812e-06	0.000255291
CLPTM1	1816.1	1528.36	-0.248862	0.00010446	0.00170821
LOC101118597	745.84	627.66	-0.248894	0.000961066	0.00953482
DBR1	800.07	673.26	-0.24895	0.000835903	0.00854666
LSS	5407.78	4549.26	-0.249405	2.10344e-06	7.04811e-05
ERCC6L	741.83	624.01	-0.249529	0.00114785	0.0109656
LOC101111335	587.84	494.38	-0.249804	0.00178239	0.0154327
TRMT2A	890.99	749.23	-0.250004	0.00531076	0.0358038
AHSA1	3461.1	2910.41	-0.250008	8.51463e-06	0.000226792
TSR1	2047.99	1721.66	-0.250413	1.28967e-06	4.68063e-05
MKRN1	669.03	562.39	-0.250497	0.000623545	0.00694965
TMEM62	1237.52	1040.12	-0.250702	0.000134584	0.00208168
IRF2BP1	1072.44	901.18	-0.251014	0.0011143	0.0107102
MRAS	446.67	375.27	-0.251274	0.0015144	0.0136461
NCL	28225.2	23706.2	-0.25172	1.84824e-07	9.54178e-06
TTC27	961.71	807.68	-0.251814	5.33478e-05	0.000989801
F2RL1	539.36	452.9	-0.252041	0.00127844	0.0118809
TMEM168	455.39	382.37	-0.252152	0.00733205	0.0462141
ABCE1	3879.12	3256.55	-0.252386	3.53185e-06	0.000109473
TAP2	1134.56	952.4	-0.252487	2.75305e-05	0.000593473
UBXN2B	1063.22	892.37	-0.252732	0.00245402	0.0198583
ZFX	836.88	702.3	-0.25294	0.00452477	0.0314076
PTBP1	15627	13113.6	-0.252977	2.49132e-07	1.20837e-05
HYAL2	824	691.15	-0.253644	0.00029915	0.00391436
ETF1	4335.03	3636.07	-0.253661	1.31965e-06	4.7565e-05
NDUFV1	5305.9	4450.32	-0.253687	0.000129323	0.00202624
HEXIM1	1293.46	1084.85	-0.253737	4.71527e-05	0.000899278
PHKA1	802.61	673.05	-0.253973	0.00048137	0.00566222
TUBGCP4	931.94	781.28	-0.254402	0.000130154	0.00202713
MINA	901.25	755.44	-0.254607	0.000134523	0.00208168
SLC29A1	2689.52	2253.28	-0.255324	2.31375e-05	0.000514294
C1QBP	4133.28	3461.84	-0.255745	3.89208e-06	0.000119228
CCDC137	1018.23	852.78	-0.255813	0.000256043	0.00346573
HACD3	989.12	828.26	-0.256071	5.19156e-05	0.000966651
FAM208A	1035.18	866.66	-0.256345	0.000760491	0.0079737
PDXK	740.26	619.75	-0.256346	0.000928974	0.00928679
MICAL2	867.4	726.17	-0.256393	0.00378411	0.0274938
TTC19	446.19	373.52	-0.25647	0.00216466	0.0179926
DIS3	1165.12	975.36	-0.256472	0.000448436	0.00538066
PRPF19	5135.74	4298.74	-0.256659	2.38692e-07	1.16855e-05
TFAP4	454.75	380.63	-0.256692	0.00272227	0.0215627
BLMH	3180.34	2661.86	-0.256749	5.81751e-06	0.000167127
NR2F6	1251.08	1047.04	-0.256855	0.0004221	0.00511829
MBD3	3291.96	2754.6	-0.257102	0.000405227	0.00494805
SRP19	645.01	539.72	-0.257112	0.0042978	0.0301922
HNRNPU	14063.5	11767.4	-0.257154	2.6065e-06	8.34241e-05
AGPAT3	2599.63	2175.1	-0.257224	1.30197e-06	4.7144e-05
ME1	1350.13	1129.48	-0.257429	6.78742e-05	0.00120798
WDR75	1288.68	1077.66	-0.257994	9.5179e-05	0.00158112
FTSJ2	421.26	352.26	-0.258081	0.00449054	0.0312334
CLSPN	1321.93	1105.22	-0.258314	2.79002e-05	0.000596536
RNF115	1133	947.05	-0.258636	8.06505e-05	0.00137614
PDHA1	2496.29	2086.59	-0.258639	0.00018293	0.00266427
TUBGCP3	2035.29	1701.24	-0.258642	0.00016364	0.00245381
FERMT1	2000.42	1671.99	-0.258732	6.04427e-06	0.000171145
GNL3	2438	2037.14	-0.25915	3.4202e-05	0.00069264
TBRG4	3261.18	2724.44	-0.259434	3.95685e-05	0.000775335
PGP	2063.07	1723.18	-0.259715	4.19769e-05	0.000818182
RCC2	2111.87	1763.81	-0.25983	9.67738e-06	0.000252625
C18H15orf39	811.56	677.74	-0.25997	0.00104916	0.010209
ACTB	45117.1	37676.6	-0.260007	1.50534e-07	8.25866e-06
MUL1	1045.21	872.75	-0.260147	0.00142136	0.0129188
JPH1	360.45	300.95	-0.260312	0.0055717	0.037291
FAAP100	628.55	524.78	-0.260325	0.00228308	0.0187944
FOXK2	2663.06	2223.23	-0.26043	1.28267e-06	4.66599e-05
HEATR1	1680.1	1402.28	-0.260769	1.58133e-06	5.52234e-05
PHAX	1523.86	1271.66	-0.261015	0.000896041	0.00902917
PSD4	365.77	305.21	-0.261151	0.0033113	0.0249459
STK39	958.32	799.63	-0.261171	0.000237535	0.00326871
GEMIN6	433.66	361.75	-0.261559	0.00361191	0.0265239
LOC101113127	1213.3	1012	-0.261725	0.00033125	0.00423909
CCDC149	898.75	749.57	-0.261844	0.000158399	0.0023775
RALGAPB	3046.11	2540.42	-0.2619	6.20666e-05	0.00112371
LRP8	1221.07	1018.33	-0.261944	9.22245e-05	0.00153691
ICE1	600.49	500.73	-0.262091	0.000325338	0.00418387
SAMD1	1526.61	1272.83	-0.262292	1.23617e-05	0.00030768
ELP3	820.76	684.25	-0.26244	0.000185944	0.00270316
QPCTL	747.73	623.34	-0.262498	0.000238412	0.00327504
WWC3	1066.15	888.36	-0.263197	0.000598652	0.00674395
GAR1	843.83	703	-0.263417	0.00280814	0.0221186
2011-09-01	3171.96	2641.97	-0.263761	5.68792e-07	2.35846e-05
AKR1B1	575.74	479.53	-0.263789	0.000515827	0.0059913
ID3	583.97	486.27	-0.264124	0.00132539	0.0122162
SEC61A1	11230.9	9351.06	-0.264271	2.21691e-06	7.36549e-05
GMPS	2257.69	1879.73	-0.26432	6.81605e-06	0.00018825
ERLIN1	2735.29	2277.04	-0.264537	7.85391e-08	4.64001e-06
SENP3	1615.89	1345.12	-0.264591	2.02643e-05	0.000462198
CTSA	2336.18	1944.42	-0.264812	1.4044e-06	5.01593e-05
NUP85	1891.46	1574.18	-0.264896	2.04086e-05	0.000464814
SURF6	658.62	548.04	-0.26517	0.00278413	0.0219421
THOC1	523.47	435.54	-0.265293	0.00224923	0.0185353
MTMR10	1239.55	1031.33	-0.265313	2.76239e-05	0.00059467
ATP2A3	2715.18	2259.06	-0.265328	2.99501e-05	0.000626718
YTHDF1	831.99	692.2	-0.265367	8.11347e-05	0.0013799
LOC101103408	331.75	276	-0.265443	0.00446251	0.0311128
SLC25A5	4666.92	3882.52	-0.265477	1.23906e-08	1.01416e-06
COQ6	498.7	414.83	-0.265669	0.00231494	0.0190069
SAE1	5790.02	4813.88	-0.266367	1.46158e-06	5.20833e-05
NDUFAF6	359.34	298.76	-0.266391	0.00317835	0.0241864
PAXIP1	424.52	352.92	-0.266497	0.00331467	0.0249474
ZNF48	532.96	443.04	-0.26657	0.00100777	0.00991582
ACTR1A	2829.53	2351.62	-0.266902	4.97893e-07	2.14367e-05
KCNK1	746.02	619.96	-0.267048	0.000261964	0.00352463
EIF4A1	19593.1	16281.4	-0.267121	3.86476e-05	0.000761087
USP5	2367.59	1967.04	-0.267395	6.88685e-07	2.78935e-05
NAE1	776.58	645.18	-0.267427	0.00327265	0.0247139
RUFY1	476.89	396.15	-0.2676	0.00128964	0.0119638
GMPPB	1393.72	1157.76	-0.267601	5.86488e-05	0.00107295
MOB3A	698.83	580.44	-0.267796	0.00069109	0.00752632
FBP1	2919.61	2424.43	-0.268126	1.00421e-06	3.79355e-05
DDX51	745.3	618.83	-0.268277	0.000616015	0.00688526
POLR1A	2807.63	2330.91	-0.268458	3.27189e-07	1.53486e-05
[truncated: 560 more rows]
