# Supplementary material for: A secreted helminth microRNA suppresses gastrointestinal cell differentiation required for innate immunity
Source: Front Immunol. 2025 Mar 27;16:1558132. doi: 10.3389/fimmu.2025.1558132 (PMC11983496; doi:10.3389/fimmu.2025.1558132)
Supplement: Supplementary Table 8 — Abomasal genes with opposite direction of regulation in ovine abomasal organoids treated with IL-13 versus no treatment, compared to IL-13 plus Hco-miR-5352 mimic versus IL-13 plus control mimic. [file Table8.xlsx]

## Sheet: Supplementary_TableS4
Supplementary Table S8. Abomasal genes with opposite direction of regulation in abomasal organoids treated with IL-13 versus no-treatment, compared to IL-13 plus miR-5352 mimic versus IL-13 plus control mimic (qvalue<0.05).
Gene	log2 (IL13 / CONTROL)	log2 (MIMIC / CONTROL_MIMIC)	Qvalue (IL13 / CONTROL)	Qvalue (MIMIC / CONTROL_MIMIC)
ITLN2	13.3394	-0.204614	5.76599e-37	0.00930628
CLCA1	6.50373	-0.559676	0	0.00034714
COL6A1	6.00167	-0.880558	2.44352e-17	1.80803e-05
SH2D7	4.56907	-0.243425	4.43393e-255	0.0144357
PIK3R5	4.51285	-0.236932	1.23567e-111	0.0194732
FCGBP	4.49734	0.536211	0	5.19204e-11
LRMP	4.46716	-0.319163	5.54818e-234	0.00059253
FAM131B	4.21568	-0.341741	2.56056e-84	0.00993541
KANK4	4.09786	-0.214983	0	0.00202713
PTGS1	4.0642	-0.232722	1.24047e-178	0.0263668
BMX	3.90335	-0.315305	1.43328e-121	0.00384484
SLC26A9	3.60037	-0.607668	1.19704e-123	2.34734e-11
COL6A2	3.3083	-0.695578	6.5027e-57	1.0322e-07
ST3GAL4	2.98578	-0.400858	2.08351e-154	1.20389e-05
SLC39A8	2.81313	-0.508244	9.08949e-49	0.0006918
SSTR2	2.51689	-0.505647	3.01114e-63	2.41915e-06
FYB	2.33419	-0.290669	1.96444e-84	0.0140692
KRT23	2.17113	-0.512133	9.37141e-54	4.40613e-06
LOC101115959	2.08812	-0.179116	0	0.00869859
CDH2	1.74441	-0.502032	5.48585e-75	5.11719e-06
C7H15orf48	1.58239	-0.632018	1.27778e-06	0.0218803
CCDC64	1.38806	-0.293022	1.67773e-52	0.00844331
RGS3	1.33896	-0.193134	2.12927e-52	0.0118348
HS3ST1	1.32783	-0.273497	1.79243e-72	0.00441044
ZYX	1.13706	-0.188805	2.36458e-54	0.0226297
AIF1L	1.12667	-0.398279	2.36622e-64	3.08591e-09
EPB41L1	1.10739	-0.192921	1.40419e-45	0.0299757
GPX2	1.10029	-0.283169	1.00103e-83	4.29927e-06
TNS4	1.06268	-0.353648	7.56304e-54	4.20089e-09
FSCN1	1.0375	-0.352485	1.34098e-14	0.00544071
MRAS	1.01381	-0.251274	1.37026e-25	0.0136461
CDK6	0.954169	-0.162018	4.02453e-45	0.0384803
PLCG2	0.930394	-0.244262	5.06979e-33	0.0437097
FURIN	0.928285	-0.271441	1.77812e-27	0.00252733
DUSP5	0.918287	-0.207499	5.97153e-32	0.0342263
PPARGC1B	0.916487	-0.297841	4.15362e-33	0.00152821
FER1L6	0.907544	-0.203193	4.25313e-132	0.00623128
DAB2	0.875803	-0.522114	1.74092e-05	0.0149417
HMGCS2	0.855414	-0.898634	0.000981527	4.66599e-05
MAP2	0.843673	-0.199596	1.10212e-35	0.0199287
FAM101B	0.800955	-0.470445	1.55896e-07	0.00065686
SLC9A2	0.800129	-0.195769	8.45277e-43	0.0125193
IL1RN	0.768327	-0.431457	0.000206031	0.0209599
DCLK2	0.760406	-0.355396	1.372e-06	0.0236263
NR4A2	0.751976	-0.400226	3.4296e-07	0.00796448
PNPLA2	0.726334	-0.223609	7.3048e-18	0.0297888
SLCO4A1	0.678527	-0.330496	1.87101e-14	0.000616164
SYNJ2	0.669735	-0.311788	4.2402e-08	0.0495081
MARS	0.645833	-0.168966	6.12757e-23	0.0079737
LOC106990092	0.61127	-0.359265	8.98948e-26	4.54223e-05
GRHL1	0.587103	-0.208217	5.81413e-21	0.00837472
TNFRSF1B	0.572518	-0.492004	4.06142e-07	2.13292e-05
EPHA1	0.555511	-0.245883	1.61296e-09	0.0117246
DEPDC5	0.547934	-0.182684	2.06636e-12	0.0324079
CLEC16A	0.52741	-0.280685	3.47834e-09	0.000185079
OLFML2A	0.524576	-0.88033	0.0395301	0.00180433
ANXA3	0.511475	-0.282239	9.06117e-23	2.36342e-06
NKAIN1	0.508462	-0.308056	8.27805e-10	0.00265875
GOT1	0.503715	-0.281311	7.63962e-11	0.000761201
ELF4	0.494119	-0.376043	1.55051e-05	0.0102348
BDH1	0.491273	-0.47275	3.24492e-05	9.76014e-09
EPN3	0.480721	-0.187572	9.54027e-12	0.0163205
BAK1	0.472132	-0.240126	8.87343e-10	0.00375819
LOC101106728	0.452201	-0.286982	7.44553e-05	0.0241646
DNASE1L1	0.450755	-0.306527	1.00265e-12	8.23284e-05
ATP2A3	0.427328	-0.265328	7.59814e-09	0.000626718
DUSP6	0.410517	-0.160223	1.80652e-13	0.0312334
KIAA0040	0.410004	-0.216476	3.6696e-09	0.0194963
SOCS6	0.406537	-0.203065	7.9879e-09	0.0293007
TOMM34	0.398248	-0.45015	5.06923e-05	6.08678e-07
GPRC5A	0.386142	-0.471257	0.000487766	7.30519e-05
SPIRE2	0.372569	-0.545834	0.0360411	6.89278e-05
F2RL1	0.371125	-0.252041	4.0235e-05	0.0118809
RBM38	0.364418	-0.396463	0.00170177	0.000677405
C7H15orf62	0.358733	-0.318303	0.0148999	0.0136866
IDH3A	0.347673	-0.277606	2.23824e-07	6.84753e-05
TXNRD1	0.343569	-0.14919	9.10005e-13	0.00837269
ATP11A	0.341746	-0.186499	3.52188e-14	0.0346539
TMX3	0.336608	-0.210781	1.27654e-05	0.0272698
AARS	0.332357	-0.147292	9.51887e-07	0.0153613
PDHA1	0.330709	-0.258639	1.64278e-07	0.00266427
RIN1	0.32518	-0.243727	0.00860305	0.0384803
DLAT	0.324569	-0.201624	6.5854e-09	0.0102074
WARS	0.323834	-0.193241	1.21985e-06	0.00566222
ST3GAL1	0.315455	-0.247736	0.000686578	0.0282736
HERC6	0.311756	-0.343546	0.014169	0.00771895
EFNB2	0.29692	-0.353491	0.0363812	0.0117673
LOC101121718	0.296579	-0.165912	5.98493e-05	0.0235222
RRM2	0.296055	-0.361484	3.92293e-08	1.10799e-08
ABR	0.29421	-0.201211	3.79779e-06	0.0117452
MFSD4	0.292775	-0.199991	8.11749e-09	0.00375846
STARD4	0.288443	-0.213125	1.16796e-05	0.0215623
CACYBP	0.286541	-0.26862	0.000117092	0.00726205
LGALS4	0.283937	-0.22353	3.02758e-05	0.000564207
NARS	0.280933	-0.138718	1.36482e-09	0.0271435
KPNA2	0.279381	-0.121496	2.01082e-10	0.0469243
CAPN2	0.278749	-0.158109	2.02605e-05	0.0221723
RAB11FIP5	0.277895	-0.220906	0.0274543	0.0278785
PITPNM1	0.27267	-0.221828	0.0113068	0.0228474
MYBL2	0.268419	-0.248443	0.00256508	0.00418162
MIEF1	0.253933	-0.172824	5.77674e-06	0.0232005
ACTR1A	0.25188	-0.266902	0.00204448	2.14367e-05
LOC101118248	0.250397	-0.341703	0.0169345	0.00281213
ENDOD1	0.245247	-0.387829	0.000340087	4.55318e-09
AP5B1	0.245075	-0.248787	0.00682069	0.0128587
SLC17A9	0.241205	-0.212361	0.00133643	0.0142408
YARS	0.24064	-0.186996	0.00098764	0.00376127
E2F7	0.23957	-0.242815	0.00661016	0.0107717
LRP8	0.234439	-0.261944	0.00432062	0.00153691
GOT2	0.230423	-0.296127	0.000237524	6.6668e-06
CTH	0.229542	-0.469878	0.0156238	1.0322e-07
STIP1	0.22936	-0.291203	0.000992011	4.7565e-05
TTL	0.227639	-0.159681	0.000816117	0.0346292
RRM1	0.227054	-0.195576	8.41812e-05	0.00201438
ATP5B	0.226348	-0.172001	0.000133052	0.000615562
LOC101113001	0.226021	-0.142791	0.000235026	0.0244192
TK1	0.225981	-0.2241	0.00652229	0.0231563
FAM135A	0.225894	-0.241438	0.00882469	0.0303476
KCNK1	0.22383	-0.267048	0.00486273	0.00352463
LRRC8B	0.221961	-0.342853	0.0146132	0.000732121
E2F2	0.218203	-0.243624	0.0156678	0.00299026
KIF24	0.216624	-0.175271	0.00144746	0.0284445
DCAF13	0.215461	-0.173686	0.00150933	0.0346541
ACTN4	0.213261	-0.202091	0.000451241	0.0161093
ERCC6L	0.212689	-0.249529	0.0125425	0.0109656
MFSD2A	0.21168	-0.370664	0.0443419	9.23822e-06
SLC16A1	0.210606	-0.207331	0.00243941	0.0142408
MCMBP	0.208423	-0.16538	0.00130037	0.0365536
RFK	0.207835	-0.217363	0.000654251	0.00268568
NDUFS1	0.207087	-0.214884	0.000795469	0.000929322
C12H1orf112	0.205187	-0.181313	0.00560588	0.0424625
COPS3	0.199538	-0.144668	0.000322648	0.0352381
PANX1	0.195427	-0.210871	0.00278602	0.0147038
ACACA	0.193824	-0.181391	0.00355865	0.00479315
DLD	0.193433	-0.159368	0.00233954	0.0379634
SEPT11	0.191127	-0.263761	0.000523019	2.35846e-05
CRAT	0.18453	-0.196039	0.0291629	0.0214495
IMPAD1	0.184416	-0.15034	0.0077462	0.0403781
SERPINH1	0.184123	-0.171897	0.00170177	0.00232846
TRIP13	0.182566	-0.219642	0.00888546	0.0026299
HSPH1	0.178942	-0.551362	0.0266845	8.13526e-11
DNM1L	0.176443	-0.16832	0.00168291	0.0207125
HSPA9	0.169815	-0.138629	0.000433327	0.0229546
TUBB	0.169379	-0.0973895	0.000130815	0.0452186
WDR12	0.169251	-0.197047	0.0159335	0.011111
CDYL	0.168979	-0.183334	0.0319409	0.0431257
ATP1A1	0.168946	-0.311635	0.00148825	6.03712e-07
DOCK9	0.163002	-0.223556	0.0338204	0.000573759
WWC3	0.159512	-0.263197	0.0377136	0.00674395
ACTL6A	0.15902	-0.290675	0.047106	0.00445087
HSP90AA1	0.156786	-0.228268	0.000644662	1.26787e-05
PREP	0.15206	-0.278434	0.0381933	0.000425045
CCNYL1	0.150404	-0.296795	0.0256591	0.00110482
IBTK	0.145219	-0.167024	0.0202622	0.0247518
ATIC	0.143577	-0.208043	0.00498338	0.000649706
SIPA1L1	0.142772	-0.184283	0.0198686	0.0239884
LMNB1	0.139237	-0.219293	0.00920067	0.000364919
CSE1L	0.136417	-0.272012	0.0233474	1.03653e-05
PPP2R1B	0.132838	-0.206089	0.0325054	0.00311574
DCBLD1	0.13066	-0.334223	0.0445701	3.29731e-07
AACS	0.130119	-0.204372	0.0290091	0.000424639
XPNPEP1	0.128237	-0.152622	0.0409108	0.0199318
PCNA	0.124625	-0.190078	0.0450771	0.00323349
SPTLC2	0.122702	-0.165088	0.0145822	0.0203845
IDE	0.119921	-0.335103	0.0361457	1.96507e-06
CS	0.11591	-0.160663	0.0275841	0.00201304
TSPAN1	-0.0984889	0.161924	0.0399271	0.00779815
EIF2S3	-0.120154	0.19504	0.0159932	0.00338051
SPINT2	-0.125358	0.199226	0.0100137	0.000317576
ATP5G2	-0.137173	0.195445	0.00443378	0.0143106
PAFAH2	-0.138971	0.149562	0.0218542	0.0331062
HEXB	-0.146173	0.292352	0.0197244	3.284e-05
GMDS	-0.146889	0.15824	0.0246475	0.041806
ST5	-0.147408	0.176376	0.0328705	0.0211376
GABARAP	-0.147419	0.178799	0.00735336	0.0219169
NEIL2	-0.149338	0.192844	0.0190773	0.00803798
RPL30	-0.153058	0.258922	0.0497631	0.0145982
GM2A	-0.153655	0.252581	0.0341555	0.000151731
SYNE2	-0.156421	0.220492	0.0044064	0.022187
SIDT1	-0.160767	0.210164	0.0403681	0.00201438
RPS18	-0.161323	0.248846	0.0473845	0.000742671
SYNRG	-0.161613	0.225042	0.0104186	0.00706477
EIF4B	-0.163698	0.167131	0.00229932	0.00384919
RPS10	-0.164846	0.256671	0.0239139	0.00768556
PABPC1	-0.16532	0.137019	1.75802e-05	0.0163205
GNB2L1	-0.167465	0.304119	0.00418271	9.41955e-05
ACSS2	-0.16759	0.138433	0.000838204	0.0238941
BTBD2	-0.168342	0.210652	0.00962243	0.0125153
RPS13	-0.169664	0.276383	0.00584077	0.00151175
EEF2	-0.169676	0.14865	0.00375427	0.00594097
SMIM7	-0.170931	0.145792	0.000734177	0.0222698
PFDN5	-0.174491	0.253661	0.0132291	0.00531143
NUMA1	-0.179644	0.194135	0.000627766	0.0237232
BET1L	-0.183191	0.257444	0.0200611	0.00591698
TMEM50A	-0.184182	0.167684	0.0073726	0.0429866
CD82	-0.184553	0.207735	0.00437237	0.0207477
RPL4	-0.185363	0.205198	0.00559387	0.00495115
RPS4X	-0.185369	0.261386	0.000154895	0.000167127
HPN	-0.186492	0.23665	0.000556778	0.00202713
RPL9	-0.187571	0.238825	0.00975757	0.0243154
RPS14	-0.188043	0.37078	0.0269863	5.8648e-05
UTRN	-0.189014	0.224421	0.0263703	0.0262159
MAGED1	-0.189767	0.201353	0.00423274	0.0161244
RPL10A	-0.191792	0.219286	0.0153968	0.0203845
RPL3	-0.192376	0.214938	0.00559968	0.00133044
gene-RPL10-2	-0.193141	0.269687	0.00128419	0.000549513
LRBA	-0.193223	0.165644	0.0008728	0.0435454
RPL15	-0.193541	0.185815	0.0053962	0.00898116
RPL11	-0.193968	0.182482	0.0105655	0.0347016
RPL23A	-0.19462	0.224506	0.0438663	0.0328994
RPL13A	-0.194711	0.314928	0.0257281	0.00308236
ANXA10	-0.196732	0.225078	0.000747247	0.000127001
KARS	-0.19704	0.220337	7.71429e-06	0.000424817
GRAMD1B	-0.197099	0.174796	0.0154588	0.0406264
RPL19	-0.198156	0.232553	0.000908395	0.0145063
RPS23	-0.199124	0.248106	0.0274718	0.0418505
HEBP1	-0.199134	0.186969	0.0225472	0.0351231
PACS1	-0.200332	0.162023	0.000616019	0.0402854
LOC101113219	-0.202748	0.269357	0.00903987	0.0117449
POMT1	-0.202952	0.241293	0.0327042	0.0273661
EEF1G	-0.20341	0.160728	0.000816117	0.0260024
RPL28	-0.206168	0.246613	0.00345826	0.00688044
BSCL2	-0.206828	0.217365	0.00471991	0.0191103
INSR	-0.208091	0.303065	0.0158431	0.000596536
LOC101102096	-0.210841	0.22356	0.00413285	0.0374512
EEF1D	-0.213732	0.188946	0.000646595	0.0288196
RPS5	-0.214997	0.2894	0.00179237	0.000288588
LOC101114283	-0.21604	0.252021	0.00179942	0.0190069
RPL6	-0.216841	0.273992	0.0327733	0.0063986
IDUA	-0.218596	0.376217	0.0168363	0.000196576
NSMCE1	-0.218712	0.292878	0.0216674	0.00411494
RPL13	-0.219261	0.266621	0.000798404	0.00305795
LOC101115154	-0.220719	0.358419	0.000865896	0.0415789
RPS6	-0.221026	0.239321	2.18469e-05	0.00197685
CREG1	-0.221043	0.215834	0.0194963	0.0121223
LOC101115486	-0.224082	0.2774	0.0390378	0.00255898
RPSA	-0.225207	0.219706	3.67666e-05	0.0069049
UNC119	-0.225754	0.286698	0.00023709	0.000172593
TSPAN7	-0.226182	0.531671	0.00386754	1.5302e-06
RPL12	-0.226243	0.303983	0.0153088	0.00183178
RPS20	-0.227561	0.289631	0.000129336	0.00145
ACVR2B	-0.228126	0.303038	0.0131386	0.0102128
TTC3	-0.22877	0.171108	6.47894e-05	0.00898116
PTTG1IP	-0.229124	0.131144	1.17863e-07	0.00894461
RPL18A	-0.229449	0.266656	0.000150775	0.00172964
PIGL	-0.229916	0.187173	0.00562701	0.0329718
RBM5	-0.23102	0.17989	0.00901551	0.00643823
LOC101107675	-0.231279	0.947563	0.0132656	1.28734e-05
SCP2	-0.232345	0.182783	0.000233849	0.00566222
NHSL1	-0.233163	0.243617	0.00160563	0.00403285
PPP1R3B	-0.235769	0.25776	0.000172535	4.3867e-05
ERGIC3	-0.237939	0.289178	0.000302312	2.64079e-06
RPLP1	-0.2381	0.274878	0.000652422	0.00260838
BPHL	-0.246087	0.266263	0.0118821	0.0158953
UTP14A	-0.246756	0.196705	1.5793e-07	0.00358589
LOC101123279	-0.246875	0.233389	0.00125646	0.025202
RPL35A	-0.248838	0.264994	0.00779141	0.0105014
ELF3	-0.248999	0.234061	4.25337e-06	0.0013309
RPS9	-0.251313	0.213669	0.000298783	0.0249474
TNFAIP3	-0.25176	0.209573	0.00424285	0.0235222
HEBP2	-0.25253	0.249823	0.000201481	0.0074394
SUMF2	-0.255103	0.224118	0.000767644	0.0147861
STAU1	-0.259796	0.150713	1.13278e-08	0.00415934
PTGR1	-0.262839	0.207466	4.39385e-05	0.0107543
CALCOCO1	-0.263671	0.755276	0.0462996	1.34061e-08
RAB26	-0.264034	0.302509	0.00792208	0.00786107
EEF1B2	-0.266807	0.211925	0.000161397	0.0190427
ASXL1	-0.268047	0.192668	0.00162848	0.00454367
LOC101109380	-0.26842	0.273145	0.000498329	0.000272593
CCPG1	-0.271605	0.226282	0.00725633	0.026306
PIK3IP1	-0.272633	0.682826	0.0271016	2.70038e-08
FCHSD2	-0.272844	0.19264	0.00201218	0.0289094
ALDH9A1	-0.275526	0.241318	4.17839e-06	0.000298926
RPLP0	-0.278117	0.215085	0.000451078	0.0105508
RPL29	-0.279839	0.181782	0.000122483	0.0366001
RPS2	-0.28013	0.156406	1.26432e-07	0.0141628
NUPR1	-0.280489	0.802587	0.000109817	7.71764e-05
TSPAN6	-0.281914	0.249182	0.000466979	0.00279798
AP3S1	-0.28863	0.246301	0.000602003	0.0178904
OS9	-0.28996	0.270552	1.74771e-06	8.3426e-06
CDK19	-0.291849	0.275283	0.000983979	0.0008806
PAK1	-0.29806	0.265007	0.00129753	0.029118
MAP2K6	-0.309535	0.217755	7.65662e-05	0.0273729
HYI	-0.311152	0.277982	0.000102049	0.00993541
RPS12	-0.311542	0.27302	0.00216718	0.00110359
LOC101110176	-0.313878	0.440043	0.00028374	7.54102e-07
ACSM3	-0.317043	0.343095	1.27126e-05	1.80448e-06
ATG2A	-0.323457	0.301952	0.00372017	0.0010474
SUMF1	-0.326759	0.234165	1.11896e-06	0.0021973
DPP4	-0.326966	0.336791	0.000527418	0.000275293
NOXA1	-0.329225	0.266174	0.00515791	0.0396492
ADSSL1	-0.33172	0.379878	7.71165e-08	4.42245e-06
GHR	-0.334812	0.315611	0.00618119	0.00779728
LOC100125610	-0.341364	0.179342	1.40264e-08	0.00423747
ZBED5	-0.344786	0.315897	0.0158784	0.000596536
C15H11orf52	-0.345417	0.318407	2.35431e-05	0.00493969
SIRT3	-0.346545	0.371582	5.90739e-05	3.13878e-05
CCDC109B	-0.356221	0.272181	2.83307e-05	0.0109317
GDPD5	-0.3608	0.180128	2.50751e-09	0.0275971
RORC	-0.362268	0.378338	5.55075e-06	9.02391e-06
DECR2	-0.367723	0.448801	0.0258898	0.00844266
RPL22L1	-0.368147	0.264485	0.00285187	0.0483398
LOC106991767	-0.377128	0.297157	0.00221991	0.0125068
DTX3	-0.381205	0.383362	0.00114001	0.00423909
FGFR1	-0.381477	0.200192	1.27366e-10	0.0250714
GLB1L	-0.387872	0.518593	0.00202137	1.11441e-05
INSM1	-0.398922	0.664203	0.0350418	0.00218806
LOC101118202	-0.3992	0.367727	3.02372e-06	0.000170955
LYPD6B	-0.399925	0.256886	1.23517e-11	0.00122091
GRN	-0.401617	0.23524	1.16008e-17	0.00209268
MEGF8	-0.40701	0.278404	2.0316e-06	0.00782056
PRTFDC1	-0.407548	0.163339	1.61468e-07	0.0477899
VWA5A	-0.408067	0.577684	0.0194282	0.00182034
HABP2	-0.417072	0.727714	8.65761e-08	1.14805e-11
PTK2B	-0.422424	0.521309	0.00101849	0.000322243
ARHGEF28	-0.425519	0.207376	5.53642e-15	0.000600656
ANTXR2	-0.4292	0.346444	0.000512257	0.0423312
LOC101116800	-0.435884	0.198437	6.3955e-18	0.0123118
GAPT	-0.438895	0.433876	0.00119724	0.00669451
LOC101113619	-0.440747	0.638088	0.0215601	0.00488207
TMBIM1	-0.442708	0.167002	9.52004e-30	0.00799092
ZNF362	-0.443249	0.51439	0.0356994	0.0499252
PDCD4	-0.443288	0.277521	1.33479e-16	9.54178e-06
FAM46C	-0.447014	0.274913	6.3955e-18	0.0002453
SMOC2	-0.451523	0.936205	0.000252751	2.26371e-09
YPEL2	-0.451582	0.432952	2.01273e-10	5.34383e-08
TMEM220	-0.456651	0.334763	0.000285919	0.0215143
ZSWIM7	-0.456746	0.229965	1.1889e-09	0.0253451
LOC101116024	-0.460198	0.41276	2.15169e-06	0.000375857
LOC443162	-0.465623	0.371557	3.68147e-05	0.00129618
NEDD9	-0.466254	0.390619	2.46119e-05	0.00288447
SLC28A3	-0.476689	0.423197	8.84353e-05	0.0261563
SH2D4A	-0.477709	0.233327	5.13312e-13	0.0163205
LOC101122329	-0.480193	0.293097	1.22704e-05	0.000862911
GGT7	-0.48234	0.896456	4.86482e-05	2.7809e-08
CAMKK1	-0.489973	0.424937	0.0121128	0.0460091
LOC101109746	-0.504415	0.313315	5.1018e-06	0.0258935
ENPP3	-0.507916	0.486502	6.78454e-07	5.37793e-07
HPGD	-0.523052	0.543909	0.00618356	0.0259354
PDE2A	-0.524539	0.729532	0.00312346	0.00206889
LOC101117657	-0.533347	0.512849	1.4783e-11	3.24275e-09
TMEM116	-0.540517	0.399211	2.39036e-06	0.0280073
STX10	-0.542732	0.339699	0.000202033	0.0462141
NEUROG3	-0.545581	0.807155	0.00497979	0.0077129
LRP1	-0.546271	0.305311	5.53382e-11	0.0117579
FAM214A	-0.547259	0.304432	2.2038e-08	0.0232802
FRY	-0.576275	0.266702	9.23168e-14	0.0116543
TBC1D16	-0.580381	0.453834	8.29177e-18	2.66394e-07
CCL20	-0.597395	0.881446	0.00226082	8.33234e-05
RNASE4	-0.602332	0.741705	1.63864e-11	1.47851e-12
PDK4	-0.603032	0.613562	0.000247836	0.00846392
STAMBPL1	-0.615536	0.600115	9.55958e-06	0.000363088
LOC101110657	-0.618867	0.539554	3.11521e-08	1.58456e-05
PAPSS2	-0.632289	0.621013	1.25464e-08	2.05703e-06
RAB40B	-0.640365	0.751273	0.000338271	0.000859325
TCN2	-0.65691	0.520804	2.27742e-15	8.69532e-06
P2RX5	-0.663029	0.627566	0.0294185	0.025989
GMPR	-0.669029	0.380893	2.94904e-08	0.0333907
LOC101103343	-0.689806	0.583113	2.03377e-06	4.50002e-05
GRB10	-0.699844	0.233346	1.17777e-25	0.00915163
LOC101119620	-0.702176	0.406234	5.83e-23	2.28192e-05
MEGF11	-0.708002	0.491173	1.3014e-05	0.0292496
SEPP1	-0.708532	0.597146	1.27127e-29	1.20299e-14
GNPTAB	-0.710166	0.227818	6.57016e-33	0.021271
RAMP1	-0.728281	0.755063	0.00035593	0.0038445
POF1B	-0.730396	0.449952	6.09086e-09	0.00192864
NFKBIZ	-0.731103	0.342277	9.21204e-16	0.00454367
KIAA1324	-0.732414	0.226789	2.60007e-38	0.00720035
BCAS1	-0.757988	0.303273	9.67444e-18	0.0138799
LOC443322	-0.785327	0.49419	8.80459e-45	1.66488e-07
RGMB	-0.798756	0.186676	4.4812e-35	0.00426425
SARDH	-0.830417	0.650347	1.38301e-07	0.00283339
LOC443320	-0.890936	0.575655	1.1162e-44	0.00023569
PROS1	-0.90245	0.186398	6.8813e-27	0.046162
ASB9	-0.930394	0.350901	5.00633e-19	0.0163205
ARSG	-1.00913	0.401237	6.80467e-16	0.0164461
SERPINA1	-1.02006	0.386292	2.21784e-78	2.92137e-06
PLEKHS1	-1.03173	0.310822	4.4579e-30	0.00305795
SCTR	-1.05653	0.859122	6.59613e-24	1.38922e-09
CFI	-1.11205	0.554975	2.47241e-27	0.000268284
SCML4	-1.11313	0.287952	9.69026e-55	0.00489923
CYM	-1.19611	1.15438	4.76876e-12	0.000135739
GIMD1	-1.34405	0.459029	1.69882e-35	0.00869859
CX3CL1	-1.44543	0.487113	2.31329e-40	0.00784858
COL27A1	-1.4558	0.298772	1.74771e-37	0.0412506
PRSS35	-1.60013	0.340045	5.67493e-47	0.0054793
AHSG	-2.05028	0.329652	9.35358e-288	9.28222e-05
DIRAS2	-2.78407	1.54318	1.39743e-24	0.0236843
LOC105601930	-3.91031	0.579127	3.06415e-287	0.0204627
OLFM4	-4.1795	1.1571	0	2.34734e-11
