# Supplementary material for: A secreted helminth microRNA suppresses gastrointestinal cell differentiation required for innate immunity
Source: Front Immunol. 2025 Mar 27;16:1558132. doi: 10.3389/fimmu.2025.1558132 (PMC11983496; doi:10.3389/fimmu.2025.1558132)
Supplement: Supplementary Table 9 — Gene set enrichment analysis (GSEA) for Biological Process domain (GO: BP) terms (ranked by NES value) of ovine abomasal organoids treated with IL-13 relative to control with no stimulation, after 48 h of culture. Relevant terms are highlight in grey. [file Table9.xlsx]

## Sheet: IL-13
Supplementary Table S9. Gene set enrichment analysis (GSEA) for Biological Process domain (GO:BP) terms (ranked by NES value) of ovine abomasal organoids treated with IL-13 relative to control with no stimulation, after 48 h of culture. Relevant terms are highlight in grey.
NAME	GO_P Term Desc	Original size	GO_P Term Level2	GO_P Term Level1	Size (after restricting to dataset)	ES	NES	NOM p-val	FDR q-val	RANK AT MAX	LEADING EDGE
GO:0008360	regulation of cell shape	81	regulation of biological process	biological_process	76	0.593161	2.03949	0	0.033593	1853	tags=33%, list=12%, signal=37%
GO:0006821	chloride transport	70	localization	biological_process	47	0.630925	2.0078	0	0.028195	592	tags=23%, list=4%, signal=24%
GO:0001649	osteoblast differentiation	54	multicellular organismal process	biological_process	46	0.639587	2.00253	0.00156	0.021191	1746	tags=33%, list=11%, signal=37%
GO:0010718	positive regulation of epithelial to mesenchymal transition	29	regulation of biological process	biological_process	26	0.714292	1.99879	0	0.017105	2188	tags=54%, list=14%, signal=62%
GO:0001938	positive regulation of endothelial cell proliferation	40	regulation of biological process	biological_process	33	0.664633	1.96637	0	0.027916	2440	tags=45%, list=15%, signal=54%
GO:0097193	intrinsic apoptotic signaling pathway	16	signaling	biological_process	16	0.761414	1.92453	0	0.043722	885	tags=25%, list=6%, signal=26%
GO:0072593	reactive oxygen species metabolic process	31	metabolic process	biological_process	27	0.676289	1.90429	0.003396	0.050854	720	tags=37%, list=5%, signal=39%
GO:0016525	negative regulation of angiogenesis	56	regulation of biological process	biological_process	47	0.600786	1.89791	0.001555	0.049272	1216	tags=23%, list=8%, signal=25%
GO:0071407	cellular response to organic cyclic compound	33	response to stimulus	biological_process	30	0.630589	1.8253	0.005068	0.12085	2425	tags=53%, list=15%, signal=63%
GO:0040008	regulation of growth	24	regulation of biological process	biological_process	22	0.666859	1.8183	0.001736	0.119986	1445	tags=36%, list=9%, signal=40%
GO:0030216	keratinocyte differentiation	37	multicellular organismal process	biological_process	28	0.64541	1.81702	0	0.110397	3831	tags=61%, list=24%, signal=80%
GO:0060325	face morphogenesis	25	developmental process	biological_process	22	0.675658	1.81508	0.003236	0.103588	1933	tags=41%, list=12%, signal=47%
GO:0048146	positive regulation of fibroblast proliferation	34	regulation of biological process	biological_process	27	0.644838	1.81383	0	0.097843	1992	tags=44%, list=13%, signal=51%
GO:0050728	negative regulation of inflammatory response	70	response to stimulus	biological_process	61	0.53655	1.782	0.001536	0.137572	1446	tags=26%, list=9%, signal=29%
GO:0008652	cellular amino acid biosynthetic process	18	metabolic process	biological_process	17	0.703552	1.76207	0.003448	0.163104	790	tags=35%, list=5%, signal=37%
GO:0090200	positive regulation of release of cytochrome c from mitochondria	16	signaling	biological_process	16	0.702479	1.76028	0.001664	0.156053	1228	tags=38%, list=8%, signal=41%
GO:0030036	actin cytoskeleton organization	97	cellular process	biological_process	91	0.508679	1.75862	0	0.15084	2531	tags=36%, list=16%, signal=43%
GO:1900182	positive regulation of protein localization to nucleus	24	regulation of biological process	biological_process	24	0.650566	1.75843	0.00471	0.142723	502	tags=21%, list=3%, signal=21%
GO:0007010	cytoskeleton organization	82	cellular process	biological_process	74	0.518924	1.7497	0.001471	0.150474	1728	tags=28%, list=11%, signal=32%
GO:0043406	positive regulation of MAP kinase activity	36	signaling	biological_process	29	0.621219	1.74686	0.004862	0.147218	2094	tags=45%, list=13%, signal=52%
GO:0002062	chondrocyte differentiation	29	multicellular organismal process	biological_process	25	0.643947	1.74621	0.003306	0.141119	652	tags=24%, list=4%, signal=25%
GO:0000082	G1/S transition of mitotic cell cycle	36	cellular process	biological_process	35	0.594301	1.74273	0.009585	0.139506	2816	tags=37%, list=18%, signal=45%
GO:0071363	cellular response to growth factor stimulus	25	response to stimulus	biological_process	22	0.656534	1.72951	0.005199	0.153306	3085	tags=45%, list=20%, signal=56%
GO:0070527	platelet aggregation	18	response to stimulus	biological_process	15	0.697563	1.72701	0.00726	0.150856	2589	tags=53%, list=16%, signal=64%
GO:0001516	prostaglandin biosynthetic process	15	metabolic process	biological_process	15	0.698992	1.71017	0.008651	0.173434	1636	tags=47%, list=10%, signal=52%
GO:0007346	regulation of mitotic cell cycle	30	regulation of biological process	biological_process	30	0.59429	1.70989	0.011745	0.167222	2425	tags=37%, list=15%, signal=43%
GO:0001932	regulation of protein phosphorylation	50	regulation of biological process	biological_process	47	0.539962	1.70642	0.006135	0.167469	1498	tags=17%, list=10%, signal=19%
GO:0097192	extrinsic apoptotic signaling pathway in absence of ligand	16	signaling	biological_process	16	0.668298	1.70225	0.016275	0.168318	2935	tags=56%, list=19%, signal=69%
GO:0001958	endochondral ossification	26	multicellular organismal process	biological_process	21	0.636881	1.69992	0.008666	0.166708	511	tags=19%, list=3%, signal=20%
GO:0009953	dorsal/ventral pattern formation	26	multicellular organismal process	biological_process	21	0.631369	1.69836	0.011844	0.163484	1746	tags=38%, list=11%, signal=43%
GO:0030336	negative regulation of cell migration	76	regulation of biological process	biological_process	65	0.500284	1.69097	0.004601	0.171536	2266	tags=34%, list=14%, signal=39%
GO:0000281	mitotic cytokinesis	34	cellular process	biological_process	34	0.567058	1.68995	0.010067	0.168619	3524	tags=53%, list=22%, signal=68%
GO:0007193	adenylate cyclase-inhibiting G protein-coupled receptor signaling pathway	30	signaling	biological_process	23	0.621717	1.68887	0.011925	0.16508	3161	tags=48%, list=20%, signal=60%
GO:0045740	positive regulation of DNA replication	15	regulation of biological process	biological_process	15	0.687033	1.68858	0.007143	0.160686	463	tags=13%, list=3%, signal=14%
GO:0072659	protein localization to plasma membrane	92	localization	biological_process	84	0.488877	1.68783	0.001471	0.157391	1347	tags=24%, list=9%, signal=26%
GO:0001501	skeletal system development	59	multicellular organismal process	biological_process	45	0.540486	1.68716	0.003195	0.153984	1281	tags=27%, list=8%, signal=29%
GO:0043154	negative regulation of cysteine-type endopeptidase activity involved in apoptotic process	40	regulation of biological process	biological_process	36	0.553345	1.67826	0.006452	0.164003	1358	tags=31%, list=9%, signal=33%
GO:2000179	positive regulation of neural precursor cell proliferation	16	regulation of biological process	biological_process	16	0.656439	1.66615	0.014388	0.180465	1730	tags=38%, list=11%, signal=42%
GO:0032331	negative regulation of chondrocyte differentiation	16	regulation of biological process	biological_process	15	0.672841	1.65664	0.013652	0.191484	799	tags=33%, list=5%, signal=35%
GO:0008104	protein localization	55	localization	biological_process	52	0.517165	1.65219	0.012085	0.194298	1498	tags=17%, list=10%, signal=19%
GO:0006096	glycolytic process	28	metabolic process	biological_process	26	0.600171	1.65152	0.015126	0.190878	2250	tags=50%, list=14%, signal=58%
GO:0048741	skeletal muscle fiber development	21	multicellular organismal process	biological_process	17	0.644545	1.65061	0.022968	0.188185	3605	tags=53%, list=23%, signal=69%
GO:0048709	oligodendrocyte differentiation	22	multicellular organismal process	biological_process	18	0.652567	1.6473	0.019469	0.1905	1300	tags=39%, list=8%, signal=42%
GO:0006633	fatty acid biosynthetic process	43	metabolic process	biological_process	37	0.551076	1.64526	0.011966	0.18981	1171	tags=19%, list=7%, signal=20%
GO:0045595	regulation of cell differentiation	19	regulation of biological process	biological_process	18	0.636543	1.64519	0.0199	0.185617	1604	tags=50%, list=10%, signal=56%
GO:0033209	tumor necrosis factor-mediated signaling pathway	32	signaling	biological_process	25	0.597476	1.63929	0.010417	0.192196	895	tags=28%, list=6%, signal=30%
GO:0034765	regulation of ion transmembrane transport	102	regulation of biological process	biological_process	72	0.484904	1.63413	0.004418	0.196855	1653	tags=26%, list=10%, signal=29%
GO:0034605	cellular response to heat	25	response to stimulus	biological_process	22	0.612723	1.63183	0.016949	0.196961	1603	tags=27%, list=10%, signal=30%
GO:0007059	chromosome segregation	44	cellular process	biological_process	43	0.52514	1.63143	0.021417	0.193867	4621	tags=58%, list=29%, signal=82%
GO:0045879	negative regulation of smoothened signaling pathway	21	signaling	biological_process	20	0.606316	1.62864	0.024955	0.19416	407	tags=20%, list=3%, signal=21%
GO:0001569	branching involved in blood vessel morphogenesis	24	multicellular organismal process	biological_process	22	0.599965	1.62525	0.013817	0.19735	2187	tags=36%, list=14%, signal=42%
GO:0016477	cell migration	122	locomotion	biological_process	112	0.450184	1.62342	0.002853	0.196677	2956	tags=37%, list=19%, signal=45%
GO:0042102	positive regulation of T cell proliferation	35	regulation of biological process	biological_process	23	0.58835	1.6172	0.020619	0.203876	2529	tags=39%, list=16%, signal=47%
GO:1904707	positive regulation of vascular smooth muscle cell proliferation	19	regulation of biological process	biological_process	16	0.658494	1.61436	0.02773	0.205195	1382	tags=31%, list=9%, signal=34%
GO:0008542	visual learning	36	response to stimulus	biological_process	32	0.553755	1.61208	0.021922	0.20626	868	tags=19%, list=6%, signal=20%
GO:0030217	T cell differentiation	32	multicellular organismal process	biological_process	25	0.573724	1.59927	0.022801	0.225286	578	tags=16%, list=4%, signal=17%
GO:0051028	mRNA transport	27	localization	biological_process	25	0.579223	1.59884	0.015228	0.222282	2622	tags=24%, list=17%, signal=29%
GO:0051260	protein homooligomerization	96	cellular process	biological_process	77	0.460181	1.59765	0.007246	0.220506	1778	tags=19%, list=11%, signal=22%
GO:0048675	axon extension	18	multicellular organismal process	biological_process	16	0.637989	1.59724	0.028961	0.217501	182	tags=13%, list=1%, signal=13%
GO:0007623	circadian rhythm	47	rhythmic process	biological_process	44	0.516791	1.59582	0.011111	0.216222	2403	tags=43%, list=15%, signal=51%
GO:0009408	response to heat	22	response to stimulus	biological_process	18	0.629112	1.59351	0.022847	0.216412	1201	tags=39%, list=8%, signal=42%
GO:0008284	positive regulation of cell proliferation	289	regulation of biological process	biological_process	241	0.395308	1.59315	0.001259	0.213638	2436	tags=24%, list=15%, signal=29%
GO:0048705	skeletal system morphogenesis	34	multicellular organismal process	biological_process	29	0.552936	1.59238	0.021036	0.21137	2178	tags=34%, list=14%, signal=40%
GO:0097191	extrinsic apoptotic signaling pathway	32	signaling	biological_process	28	0.55837	1.59001	0.018182	0.211347	3803	tags=50%, list=24%, signal=66%
GO:0042127	regulation of cell proliferation	117	regulation of biological process	biological_process	109	0.442554	1.58894	0.001416	0.210108	2578	tags=33%, list=16%, signal=39%
GO:0048754	branching morphogenesis of an epithelial tube	19	multicellular organismal process	biological_process	17	0.624186	1.5888	0.032149	0.207197	511	tags=24%, list=3%, signal=24%
GO:2001240	negative regulation of extrinsic apoptotic signaling pathway in absence of ligand	19	signaling	biological_process	15	0.658612	1.5884	0.030303	0.20459	2008	tags=33%, list=13%, signal=38%
GO:0001558	regulation of cell growth	27	regulation of biological process	biological_process	27	0.564348	1.58264	0.027642	0.21152	1362	tags=30%, list=9%, signal=32%
GO:1902895	positive regulation of pri-miRNA transcription by RNA polymerase II	32	regulation of biological process	biological_process	31	0.542559	1.58006	0.021452	0.213137	2188	tags=32%, list=14%, signal=37%
GO:0006915	apoptotic process	178	cellular process	biological_process	166	0.414494	1.57981	0	0.210612	3085	tags=31%, list=20%, signal=39%
GO:0071773	cellular response to BMP stimulus	27	response to stimulus	biological_process	22	0.583907	1.57762	0.029361	0.211581	652	tags=23%, list=4%, signal=24%
GO:0010595	positive regulation of endothelial cell migration	43	regulation of biological process	biological_process	38	0.519246	1.57314	0.018634	0.215911	1418	tags=29%, list=9%, signal=32%
GO:0070374	positive regulation of ERK1 and ERK2 cascade	114	signaling	biological_process	92	0.444883	1.57285	0.007321	0.213448	2167	tags=29%, list=14%, signal=34%
GO:0043066	negative regulation of apoptotic process	291	regulation of biological process	biological_process	248	0.392339	1.57247	0.001294	0.211118	2934	tags=28%, list=19%, signal=34%
GO:0048863	stem cell differentiation	23	developmental process	biological_process	20	0.594319	1.57089	0.036484	0.210918	103	tags=10%, list=1%, signal=10%
GO:0030198	extracellular matrix organization	71	cellular process	biological_process	67	0.468791	1.57067	0.00753	0.208427	1107	tags=22%, list=7%, signal=24%
GO:0090023	positive regulation of neutrophil chemotaxis	19	response to stimulus	biological_process	15	0.631334	1.56906	0.042048	0.208558	391	tags=20%, list=2%, signal=20%
GO:0006820	anion transport	17	localization	biological_process	16	0.631865	1.56752	0.033688	0.208619	1762	tags=38%, list=11%, signal=42%
GO:0043065	positive regulation of apoptotic process	172	regulation of biological process	biological_process	161	0.414187	1.56313	0	0.212973	3170	tags=35%, list=20%, signal=44%
GO:0000086	G2/M transition of mitotic cell cycle	22	cellular process	biological_process	21	0.58564	1.56312	0.043253	0.210326	2131	tags=33%, list=14%, signal=38%
GO:0035914	skeletal muscle cell differentiation	40	multicellular organismal process	biological_process	33	0.535916	1.56271	0.024155	0.208334	2278	tags=30%, list=14%, signal=35%
GO:0048008	platelet-derived growth factor receptor signaling pathway	24	signaling	biological_process	24	0.584551	1.56251	0.020797	0.206073	2032	tags=46%, list=13%, signal=53%
GO:0006813	potassium ion transport	113	localization	biological_process	85	0.452862	1.56121	0.008929	0.205606	1826	tags=24%, list=12%, signal=26%
GO:0007095	mitotic G2 DNA damage checkpoint	25	response to stimulus	biological_process	25	0.560766	1.56026	0.022807	0.204571	758	tags=12%, list=5%, signal=13%
GO:0030168	platelet activation	26	response to stimulus	biological_process	21	0.594274	1.55821	0.02	0.205541	681	tags=24%, list=4%, signal=25%
GO:0071526	semaphorin-plexin signaling pathway	21	signaling	biological_process	21	0.569382	1.5537	0.045455	0.210376	2074	tags=33%, list=13%, signal=38%
GO:0009966	regulation of signal transduction	34	signaling	biological_process	32	0.520878	1.55239	0.022838	0.210079	2797	tags=38%, list=18%, signal=46%
GO:0030833	regulation of actin filament polymerization	26	regulation of biological process	biological_process	26	0.562717	1.55027	0.033278	0.211348	1834	tags=23%, list=12%, signal=26%
GO:0048589	developmental growth	22	growth	biological_process	21	0.566035	1.54947	0.034862	0.210261	2247	tags=29%, list=14%, signal=33%
GO:0098656	anion transmembrane transport	30	localization	biological_process	26	0.556723	1.54906	0.027444	0.208672	2174	tags=35%, list=14%, signal=40%
GO:0032481	positive regulation of type I interferon production	17	regulation of biological process	biological_process	17	0.602408	1.54404	0.057391	0.214554	2257	tags=59%, list=14%, signal=69%
GO:2001243	negative regulation of intrinsic apoptotic signaling pathway	19	signaling	biological_process	19	0.594069	1.54366	0.04712	0.212719	2078	tags=32%, list=13%, signal=36%
GO:0050909	sensory perception of taste	36	multicellular organismal process	biological_process	15	0.631451	1.54294	0.038596	0.211818	3102	tags=53%, list=20%, signal=66%
GO:0045597	positive regulation of cell differentiation	29	regulation of biological process	biological_process	26	0.564083	1.54187	0.028526	0.211283	1369	tags=35%, list=9%, signal=38%
GO:0043410	positive regulation of MAPK cascade	119	signaling	biological_process	107	0.428648	1.54183	0.012766	0.209134	2440	tags=31%, list=15%, signal=36%
GO:0061436	establishment of skin barrier	24	multicellular organismal process	biological_process	19	0.591342	1.54141	0.027027	0.207731	2391	tags=42%, list=15%, signal=50%
GO:0006351	transcription, DNA-templated	80	metabolic process	biological_process	75	0.446857	1.54038	0.013453	0.206867	2368	tags=23%, list=15%, signal=27%
GO:0006487	protein N-linked glycosylation	22	metabolic process	biological_process	22	0.579323	1.54032	0.033727	0.204867	572	tags=14%, list=4%, signal=14%
GO:0071260	cellular response to mechanical stimulus	40	response to stimulus	biological_process	38	0.501225	1.5324	0.028286	0.215287	3523	tags=50%, list=22%, signal=64%
GO:0045444	fat cell differentiation	53	developmental process	biological_process	49	0.477885	1.52208	0.02	0.230242	876	tags=18%, list=6%, signal=19%
GO:0010906	regulation of glucose metabolic process	21	regulation of biological process	biological_process	21	0.579051	1.52083	0.038194	0.229953	2282	tags=38%, list=14%, signal=44%
GO:0045669	positive regulation of osteoblast differentiation	46	regulation of biological process	biological_process	39	0.502111	1.52011	0.032258	0.228784	652	tags=18%, list=4%, signal=19%
GO:0030335	positive regulation of cell migration	147	regulation of biological process	biological_process	133	0.413736	1.51889	0.007102	0.228697	2375	tags=30%, list=15%, signal=35%
GO:0031668	cellular response to extracellular stimulus	15	response to stimulus	biological_process	15	0.614102	1.51866	0.045369	0.226888	2343	tags=47%, list=15%, signal=55%
GO:0042475	odontogenesis of dentin-containing tooth	43	multicellular organismal process	biological_process	29	0.527991	1.51705	0.035354	0.227315	1746	tags=28%, list=11%, signal=31%
GO:0006672	ceramide metabolic process	16	metabolic process	biological_process	15	0.618447	1.51606	0.052632	0.226693	1991	tags=33%, list=13%, signal=38%
GO:0035855	megakaryocyte development	17	multicellular organismal process	biological_process	16	0.619276	1.51581	0.048276	0.224936	1226	tags=25%, list=8%, signal=27%
GO:0006885	regulation of pH	19	biological regulation	biological_process	17	0.583871	1.50755	0.067454	0.236196	564	tags=24%, list=4%, signal=24%
GO:0050714	positive regulation of protein secretion	28	regulation of biological process	biological_process	25	0.542059	1.50557	0.041667	0.237844	2409	tags=36%, list=15%, signal=42%
GO:0032956	regulation of actin cytoskeleton organization	40	regulation of biological process	biological_process	37	0.497284	1.49521	0.034215	0.253495	2396	tags=30%, list=15%, signal=35%
GO:0031532	actin cytoskeleton reorganization	45	cellular process	biological_process	40	0.494449	1.4951	0.033557	0.251447	2343	tags=25%, list=15%, signal=29%
GO:0008344	adult locomotory behavior	34	multicellular organismal process	biological_process	28	0.520641	1.49111	0.05137	0.256301	2069	tags=25%, list=13%, signal=29%
GO:0006631	fatty acid metabolic process	82	metabolic process	biological_process	71	0.440229	1.48524	0.023077	0.26483	1363	tags=14%, list=9%, signal=15%
GO:0050804	modulation of chemical synaptic transmission	47	signaling	biological_process	40	0.494469	1.48309	0.047923	0.266128	2266	tags=28%, list=14%, signal=32%
GO:0051491	positive regulation of filopodium assembly	19	regulation of biological process	biological_process	18	0.57749	1.48178	0.056261	0.266248	3069	tags=50%, list=19%, signal=62%
GO:0071346	cellular response to interferon-gamma	40	response to stimulus	biological_process	34	0.497832	1.47638	0.052365	0.274483	2322	tags=24%, list=15%, signal=28%
GO:0048167	regulation of synaptic plasticity	21	signaling	biological_process	17	0.585187	1.47229	0.058824	0.279955	1527	tags=35%, list=10%, signal=39%
GO:0045736	negative regulation of cyclin-dependent protein serine/threonine kinase activity	20	regulation of biological process	biological_process	19	0.570781	1.47207	0.053691	0.278118	939	tags=21%, list=6%, signal=22%
GO:0007015	actin filament organization	63	cellular process	biological_process	54	0.453092	1.47174	0.031847	0.276498	2040	tags=30%, list=13%, signal=34%
GO:0050918	positive chemotaxis	22	response to stimulus	biological_process	19	0.556027	1.47107	0.061667	0.275462	2032	tags=37%, list=13%, signal=42%
GO:0031069	hair follicle morphogenesis	22	multicellular organismal process	biological_process	16	0.582785	1.46952	0.047187	0.276212	186	tags=13%, list=1%, signal=13%
GO:0030324	lung development	71	multicellular organismal process	biological_process	64	0.442864	1.462	0.033742	0.288594	1005	tags=16%, list=6%, signal=17%
GO:0048872	homeostasis of number of cells	23	biological regulation	biological_process	20	0.557437	1.46181	0.057566	0.286589	1264	tags=25%, list=8%, signal=27%
GO:0032743	positive regulation of interleukin-2 production	28	regulation of biological process	biological_process	25	0.529756	1.46135	0.057047	0.285143	2367	tags=40%, list=15%, signal=47%
GO:0008643	carbohydrate transport	25	localization	biological_process	22	0.541866	1.46008	0.053333	0.285144	1476	tags=32%, list=9%, signal=35%
GO:0051496	positive regulation of stress fiber assembly	34	regulation of biological process	biological_process	31	0.509176	1.45951	0.040336	0.283978	2937	tags=39%, list=19%, signal=47%
GO:0007265	Ras protein signal transduction	27	signaling	biological_process	27	0.524513	1.45723	0.072027	0.285721	1243	tags=26%, list=8%, signal=28%
GO:0030866	cortical actin cytoskeleton organization	22	cellular process	biological_process	22	0.547046	1.45619	0.072289	0.285496	1571	tags=27%, list=10%, signal=30%
GO:0007094	mitotic spindle assembly checkpoint	17	regulation of biological process	biological_process	17	0.571448	1.45473	0.058219	0.286244	4625	tags=53%, list=29%, signal=75%
GO:0034614	cellular response to reactive oxygen species	24	response to stimulus	biological_process	22	0.541454	1.45304	0.079585	0.287373	2278	tags=23%, list=14%, signal=27%
GO:0051894	positive regulation of focal adhesion assembly	18	regulation of biological process	biological_process	16	0.583667	1.45044	0.062167	0.290212	2688	tags=31%, list=17%, signal=38%
GO:0048661	positive regulation of smooth muscle cell proliferation	23	regulation of biological process	biological_process	19	0.548783	1.44911	0.068677	0.29033	1369	tags=37%, list=9%, signal=40%
GO:0050729	positive regulation of inflammatory response	42	response to stimulus	biological_process	34	0.483962	1.44876	0.061905	0.288762	1796	tags=26%, list=11%, signal=30%
GO:0007163	establishment or maintenance of cell polarity	15	cellular process	biological_process	15	0.586776	1.44856	0.068841	0.286948	2594	tags=40%, list=16%, signal=48%
GO:0051017	actin filament bundle assembly	17	cellular process	biological_process	17	0.574283	1.44806	0.075214	0.285829	1706	tags=29%, list=11%, signal=33%
GO:0097150	neuronal stem cell population maintenance	16	multicellular organismal process	biological_process	16	0.594639	1.44627	0.051786	0.286883	124	tags=13%, list=1%, signal=13%
GO:0071310	cellular response to organic substance	18	response to stimulus	biological_process	16	0.577747	1.44623	0.074074	0.284921	1667	tags=38%, list=11%, signal=42%
GO:0006811	ion transport	459	localization	biological_process	343	0.352806	1.44519	0.003636	0.284628	1762	tags=18%, list=11%, signal=20%
GO:0043488	regulation of mRNA stability	23	regulation of biological process	biological_process	22	0.549767	1.44329	0.075175	0.28615	1408	tags=18%, list=9%, signal=20%
GO:0001934	positive regulation of protein phosphorylation	128	regulation of biological process	biological_process	116	0.396595	1.4381	0.017808	0.293577	2269	tags=23%, list=14%, signal=27%
GO:0097503	sialylation	21	metabolic process	biological_process	17	0.564259	1.43195	0.084715	0.303626	1232	tags=24%, list=8%, signal=25%
GO:0030513	positive regulation of BMP signaling pathway	30	signaling	biological_process	27	0.515145	1.43124	0.065327	0.303054	2529	tags=37%, list=16%, signal=44%
GO:0050731	positive regulation of peptidyl-tyrosine phosphorylation	66	regulation of biological process	biological_process	53	0.440925	1.42918	0.039024	0.305051	2135	tags=32%, list=14%, signal=37%
GO:0043491	protein kinase B signaling	29	signaling	biological_process	28	0.506494	1.42879	0.071192	0.303737	2092	tags=32%, list=13%, signal=37%
GO:0045766	positive regulation of angiogenesis	89	regulation of biological process	biological_process	75	0.418326	1.42782	0.034848	0.303417	2092	tags=35%, list=13%, signal=40%
GO:0034198	cellular response to amino acid starvation	28	response to stimulus	biological_process	28	0.501056	1.42689	0.069847	0.303098	1242	tags=18%, list=8%, signal=19%
GO:0045596	negative regulation of cell differentiation	34	regulation of biological process	biological_process	21	0.53041	1.42192	0.079077	0.310633	2946	tags=43%, list=19%, signal=53%
GO:0035556	intracellular signal transduction	285	signaling	biological_process	258	0.353454	1.41623	0.006297	0.319678	2339	tags=21%, list=15%, signal=24%
GO:0006469	negative regulation of protein kinase activity	44	regulation of biological process	biological_process	42	0.467571	1.4154	0.068254	0.319243	2589	tags=33%, list=16%, signal=40%
GO:0042060	wound healing	46	response to stimulus	biological_process	38	0.463539	1.4144	0.067545	0.319287	738	tags=11%, list=5%, signal=11%
GO:0014065	phosphatidylinositol 3-kinase signaling	23	signaling	biological_process	19	0.543837	1.4094	0.071313	0.326877	2206	tags=26%, list=14%, signal=31%
GO:0048469	cell maturation	29	developmental process	biological_process	21	0.529969	1.40898	0.085106	0.325561	1251	tags=24%, list=8%, signal=26%
GO:0055001	muscle cell development	17	developmental process	biological_process	15	0.571959	1.4072	0.093805	0.326756	1912	tags=33%, list=12%, signal=38%
GO:0042307	positive regulation of protein import into nucleus	30	regulation of biological process	biological_process	27	0.495193	1.40118	0.084936	0.33683	1919	tags=26%, list=12%, signal=29%
GO:0090141	positive regulation of mitochondrial fission	15	regulation of biological process	biological_process	15	0.573005	1.39943	0.112299	0.338523	3959	tags=47%, list=25%, signal=62%
GO:0070059	intrinsic apoptotic signaling pathway in response to endoplasmic reticulum stress	24	signaling	biological_process	24	0.516533	1.39645	0.089141	0.342414	1333	tags=25%, list=8%, signal=27%
GO:0070588	calcium ion transmembrane transport	90	localization	biological_process	70	0.409605	1.39518	0.053846	0.342827	2538	tags=29%, list=16%, signal=34%
GO:0010628	positive regulation of gene expression	298	regulation of biological process	biological_process	249	0.350844	1.39329	0.011613	0.344495	2167	tags=22%, list=14%, signal=25%
GO:0045494	photoreceptor cell maintenance	30	multicellular organismal process	biological_process	27	0.491093	1.39275	0.084859	0.343483	1537	tags=30%, list=10%, signal=33%
GO:0007141	male meiosis I	20	reproductive process	biological_process	16	0.550201	1.39268	0.114695	0.341449	1539	tags=25%, list=10%, signal=28%
GO:2000352	negative regulation of endothelial cell apoptotic process	23	regulation of biological process	biological_process	19	0.534138	1.38925	0.089965	0.346072	604	tags=21%, list=4%, signal=22%
GO:0030308	negative regulation of cell growth	75	regulation of biological process	biological_process	68	0.410237	1.38919	0.054252	0.344047	1852	tags=19%, list=12%, signal=22%
GO:0051301	cell division	128	cellular process	biological_process	126	0.370667	1.38793	0.031792	0.344352	4285	tags=40%, list=27%, signal=55%
GO:0051497	negative regulation of stress fiber assembly	22	regulation of biological process	biological_process	18	0.529812	1.38618	0.10935	0.34597	4248	tags=56%, list=27%, signal=76%
GO:0006694	steroid biosynthetic process	26	metabolic process	biological_process	21	0.518077	1.38569	0.110553	0.344946	3119	tags=43%, list=20%, signal=53%
GO:0009411	response to UV	34	response to stimulus	biological_process	34	0.468644	1.38519	0.098865	0.343858	1385	tags=15%, list=9%, signal=16%
GO:0008361	regulation of cell size	17	cellular process	biological_process	15	0.558456	1.38369	0.103387	0.344933	999	tags=20%, list=6%, signal=21%
GO:0042752	regulation of circadian rhythm	42	rhythmic process	biological_process	40	0.458775	1.37859	0.093596	0.35334	2403	tags=28%, list=15%, signal=32%
GO:0045785	positive regulation of cell adhesion	40	regulation of biological process	biological_process	37	0.463059	1.37495	0.084859	0.358566	1608	tags=22%, list=10%, signal=24%
GO:0001678	cellular glucose homeostasis	21	cellular process	biological_process	19	0.533385	1.37355	0.122625	0.359459	1435	tags=21%, list=9%, signal=23%
GO:1902600	proton transmembrane transport	72	localization	biological_process	65	0.412786	1.37339	0.06735	0.35771	730	tags=12%, list=5%, signal=13%
GO:0071479	cellular response to ionizing radiation	27	response to stimulus	biological_process	27	0.495595	1.37253	0.099662	0.357649	2424	tags=30%, list=15%, signal=35%
GO:0051897	positive regulation of protein kinase B signaling	67	signaling	biological_process	59	0.419616	1.37091	0.069659	0.358956	2094	tags=24%, list=13%, signal=27%
GO:0030879	mammary gland development	22	multicellular organismal process	biological_process	18	0.543691	1.37045	0.117547	0.357866	407	tags=11%, list=3%, signal=11%
GO:0035329	hippo signaling	18	signaling	biological_process	18	0.529886	1.36959	0.116319	0.357548	1990	tags=33%, list=13%, signal=38%
GO:0001666	response to hypoxia	68	response to stimulus	biological_process	62	0.409676	1.36809	0.066865	0.35886	2188	tags=24%, list=14%, signal=28%
GO:0002040	sprouting angiogenesis	20	multicellular organismal process	biological_process	16	0.546641	1.36345	0.127178	0.366649	135	tags=13%, list=1%, signal=13%
GO:0043536	positive regulation of blood vessel endothelial cell migration	28	regulation of biological process	biological_process	27	0.492481	1.36273	0.108247	0.366031	3018	tags=44%, list=19%, signal=55%
GO:0055085	transmembrane transport	547	localization	biological_process	411	0.32896	1.36224	0.005807	0.365046	1422	tags=16%, list=9%, signal=17%
GO:0010592	positive regulation of lamellipodium assembly	19	regulation of biological process	biological_process	16	0.54146	1.35739	0.11449	0.373438	3709	tags=44%, list=24%, signal=57%
GO:0043087	regulation of GTPase activity	63	biological regulation	biological_process	61	0.41646	1.35638	0.082459	0.373359	1120	tags=20%, list=7%, signal=21%
GO:0008285	negative regulation of cell proliferation	231	regulation of biological process	biological_process	207	0.350219	1.35626	0.017926	0.371571	3170	tags=29%, list=20%, signal=35%
GO:0030890	positive regulation of B cell proliferation	30	regulation of biological process	biological_process	23	0.498226	1.35409	0.109612	0.374114	2092	tags=30%, list=13%, signal=35%
GO:0030097	hemopoiesis	47	multicellular organismal process	biological_process	41	0.436746	1.35278	0.108553	0.374926	2414	tags=32%, list=15%, signal=37%
GO:0045599	negative regulation of fat cell differentiation	31	regulation of biological process	biological_process	29	0.467561	1.35178	0.116776	0.375161	2300	tags=28%, list=15%, signal=32%
GO:0048286	lung alveolus development	30	multicellular organismal process	biological_process	28	0.483125	1.34467	0.09901	0.388302	2049	tags=32%, list=13%, signal=37%
GO:0045746	negative regulation of Notch signaling pathway	23	signaling	biological_process	21	0.510601	1.34433	0.112263	0.386906	736	tags=24%, list=5%, signal=25%
GO:0001764	neuron migration	83	multicellular organismal process	biological_process	68	0.403993	1.34301	0.082043	0.387744	1162	tags=18%, list=7%, signal=19%
GO:0060391	positive regulation of SMAD protein signal transduction	15	signaling	biological_process	15	0.547127	1.33883	0.137566	0.394601	2797	tags=33%, list=18%, signal=40%
GO:0008584	male gonad development	59	reproductive process	biological_process	42	0.436983	1.33789	0.0896	0.394479	2667	tags=21%, list=17%, signal=26%
GO:0071805	potassium ion transmembrane transport	122	localization	biological_process	91	0.375613	1.33648	0.07891	0.395405	1826	tags=21%, list=12%, signal=23%
GO:0051209	release of sequestered calcium ion into cytosol	24	regulation of biological process	biological_process	19	0.516713	1.33611	0.126214	0.394134	578	tags=21%, list=4%, signal=22%
GO:0060326	cell chemotaxis	63	response to stimulus	biological_process	43	0.433005	1.33532	0.104	0.393727	1087	tags=21%, list=7%, signal=22%
GO:0008585	female gonad development	22	reproductive process	biological_process	18	0.528241	1.33527	0.117241	0.391785	1933	tags=22%, list=12%, signal=25%
GO:0006816	calcium ion transport	95	localization	biological_process	73	0.395659	1.33459	0.072948	0.39099	1333	tags=18%, list=8%, signal=19%
GO:0045860	positive regulation of protein kinase activity	48	regulation of biological process	biological_process	44	0.433218	1.33171	0.098592	0.395231	2945	tags=39%, list=19%, signal=47%
GO:0032869	cellular response to insulin stimulus	44	response to stimulus	biological_process	40	0.436863	1.33127	0.107261	0.394065	1193	tags=23%, list=8%, signal=24%
GO:0030501	positive regulation of bone mineralization	32	regulation of biological process	biological_process	28	0.477152	1.32746	0.123539	0.400068	1748	tags=29%, list=11%, signal=32%
GO:0030032	lamellipodium assembly	24	cellular process	biological_process	23	0.496549	1.32719	0.130068	0.39868	49	tags=9%, list=0%, signal=9%
GO:0009611	response to wounding	35	response to stimulus	biological_process	31	0.455528	1.32309	0.12693	0.4054	2639	tags=42%, list=17%, signal=50%
GO:0019221	cytokine-mediated signaling pathway	75	signaling	biological_process	57	0.412083	1.32248	0.097598	0.404704	1195	tags=23%, list=8%, signal=25%
GO:0006919	activation of cysteine-type endopeptidase activity involved in apoptotic process	46	regulation of biological process	biological_process	41	0.432413	1.32103	0.117925	0.405621	2039	tags=32%, list=13%, signal=36%
GO:0034446	substrate adhesion-dependent cell spreading	32	developmental process	biological_process	32	0.457056	1.3181	0.12	0.41028	2284	tags=28%, list=14%, signal=33%
GO:0006812	cation transport	62	localization	biological_process	53	0.40939	1.3169	0.091049	0.410889	705	tags=11%, list=4%, signal=12%
GO:0043086	negative regulation of catalytic activity	96	biological regulation	biological_process	79	0.383268	1.31616	0.099407	0.410536	2554	tags=28%, list=16%, signal=33%
GO:0042149	cellular response to glucose starvation	25	response to stimulus	biological_process	25	0.482034	1.31341	0.154882	0.414652	1426	tags=24%, list=9%, signal=26%
GO:0007098	centrosome cycle	33	cellular process	biological_process	33	0.450176	1.31332	0.123377	0.412893	3725	tags=45%, list=24%, signal=59%
GO:0001837	epithelial to mesenchymal transition	26	multicellular organismal process	biological_process	23	0.483453	1.31285	0.154459	0.411927	2688	tags=39%, list=17%, signal=47%
GO:0035019	somatic stem cell population maintenance	26	multicellular organismal process	biological_process	23	0.484262	1.30692	0.133898	0.422441	3228	tags=39%, list=20%, signal=49%
GO:0007026	negative regulation of microtubule depolymerization	17	regulation of biological process	biological_process	16	0.515015	1.30539	0.158273	0.42375	3278	tags=56%, list=21%, signal=71%
GO:0008217	regulation of blood pressure	37	multicellular organismal process	biological_process	27	0.463667	1.30358	0.156863	0.425492	227	tags=11%, list=1%, signal=11%
GO:0048854	brain morphogenesis	18	multicellular organismal process	biological_process	15	0.52375	1.30079	0.157143	0.429594	368	tags=13%, list=2%, signal=14%
GO:0018105	peptidyl-serine phosphorylation	83	metabolic process	biological_process	82	0.379754	1.30065	0.098981	0.427933	1088	tags=16%, list=7%, signal=17%
GO:0045765	regulation of angiogenesis	23	regulation of biological process	biological_process	21	0.489733	1.29923	0.149007	0.4292	2038	tags=38%, list=13%, signal=44%
GO:0006629	lipid metabolic process	249	metabolic process	biological_process	216	0.332399	1.29858	0.042471	0.428624	3584	tags=32%, list=23%, signal=41%
GO:0010629	negative regulation of gene expression	165	regulation of biological process	biological_process	141	0.349941	1.29754	0.066486	0.429009	2188	tags=23%, list=14%, signal=26%
GO:0035690	cellular response to drug	31	response to stimulus	biological_process	24	0.470577	1.29672	0.164686	0.428993	1426	tags=29%, list=9%, signal=32%
GO:0051726	regulation of cell cycle	156	regulation of biological process	biological_process	144	0.346854	1.29156	0.0625	0.438268	3176	tags=30%, list=20%, signal=37%
GO:0050727	regulation of inflammatory response	54	response to stimulus	biological_process	48	0.405807	1.28812	0.118462	0.444102	1895	tags=25%, list=12%, signal=28%
GO:0051881	regulation of mitochondrial membrane potential	21	biological regulation	biological_process	18	0.498326	1.28435	0.172232	0.450554	1434	tags=22%, list=9%, signal=24%
GO:0030534	adult behavior	25	multicellular organismal process	biological_process	21	0.487984	1.27831	0.162587	0.462347	3405	tags=38%, list=22%, signal=49%
GO:0007017	microtubule-based process	30	cellular process	biological_process	27	0.440039	1.27638	0.147157	0.464685	5024	tags=59%, list=32%, signal=87%
GO:0015698	inorganic anion transport	33	localization	biological_process	27	0.462134	1.27594	0.162479	0.463683	2100	tags=30%, list=13%, signal=34%
GO:0071364	cellular response to epidermal growth factor stimulus	24	response to stimulus	biological_process	22	0.487292	1.27439	0.156627	0.46519	799	tags=18%, list=5%, signal=19%
GO:0006979	response to oxidative stress	73	response to stimulus	biological_process	67	0.382744	1.27434	0.131902	0.463256	1702	tags=13%, list=11%, signal=15%
GO:0042531	positive regulation of tyrosine phosphorylation of STAT protein	36	signaling	biological_process	24	0.467068	1.27192	0.172131	0.466572	725	tags=17%, list=5%, signal=17%
GO:0000187	activation of MAPK activity	20	signaling	biological_process	15	0.519401	1.27145	0.168174	0.465452	2013	tags=27%, list=13%, signal=31%
GO:0043433	negative regulation of DNA-binding transcription factor activity	46	regulation of biological process	biological_process	38	0.426694	1.26953	0.153322	0.467714	841	tags=16%, list=5%, signal=17%
GO:0010466	negative regulation of peptidase activity	32	regulation of biological process	biological_process	22	0.464894	1.26936	0.180743	0.466061	2406	tags=36%, list=15%, signal=43%
GO:0070373	negative regulation of ERK1 and ERK2 cascade	41	signaling	biological_process	38	0.418312	1.26883	0.152488	0.465215	2467	tags=29%, list=16%, signal=34%
GO:0048701	embryonic cranial skeleton morphogenesis	29	multicellular organismal process	biological_process	26	0.457302	1.26678	0.175676	0.468067	511	tags=12%, list=3%, signal=12%
GO:0001578	microtubule bundle formation	25	cellular process	biological_process	25	0.453947	1.26643	0.162872	0.466785	2977	tags=40%, list=19%, signal=49%
GO:1902476	chloride transmembrane transport	24	localization	biological_process	15	0.524794	1.26637	0.194545	0.464912	226	tags=13%, list=1%, signal=14%
GO:0031032	actomyosin structure organization	16	cellular process	biological_process	15	0.51694	1.266	0.189338	0.463751	3409	tags=47%, list=22%, signal=59%
GO:1900745	positive regulation of p38MAPK cascade	22	signaling	biological_process	18	0.488469	1.26106	0.211864	0.472993	3228	tags=44%, list=20%, signal=56%
GO:0050680	negative regulation of epithelial cell proliferation	44	regulation of biological process	biological_process	40	0.414645	1.25864	0.14404	0.476661	2425	tags=28%, list=15%, signal=32%
GO:0043547	positive regulation of GTPase activity	135	biological regulation	biological_process	124	0.342256	1.25852	0.081461	0.47499	2971	tags=27%, list=19%, signal=33%
GO:0051216	cartilage development	45	multicellular organismal process	biological_process	38	0.408882	1.2577	0.16	0.474988	2639	tags=26%, list=17%, signal=32%
GO:0007599	hemostasis	24	biological regulation	biological_process	21	0.469014	1.25485	0.190801	0.479651	570	tags=24%, list=4%, signal=25%
GO:0032435	negative regulation of proteasomal ubiquitin-dependent protein catabolic process	22	regulation of biological process	biological_process	22	0.468922	1.25295	0.193202	0.482054	2496	tags=23%, list=16%, signal=27%
GO:0046777	protein autophosphorylation	125	metabolic process	biological_process	121	0.344921	1.25161	0.111111	0.482982	1689	tags=15%, list=11%, signal=17%
GO:0034644	cellular response to UV	38	response to stimulus	biological_process	37	0.422562	1.25123	0.175824	0.481923	2573	tags=27%, list=16%, signal=32%
GO:0007596	blood coagulation	48	response to stimulus	biological_process	42	0.407243	1.24788	0.177814	0.487752	1961	tags=26%, list=12%, signal=30%
GO:0007229	integrin-mediated signaling pathway	124	signaling	biological_process	102	0.350437	1.24669	0.12069	0.488591	450	tags=9%, list=3%, signal=9%
GO:0006954	inflammatory response	146	response to stimulus	biological_process	111	0.350825	1.24444	0.117647	0.491666	1964	tags=25%, list=12%, signal=29%
GO:1900087	positive regulation of G1/S transition of mitotic cell cycle	18	regulation of biological process	biological_process	16	0.502821	1.24108	0.216458	0.497555	1554	tags=19%, list=10%, signal=21%
GO:0016358	dendrite development	29	multicellular organismal process	biological_process	24	0.467383	1.24083	0.204117	0.496136	2135	tags=25%, list=14%, signal=29%
GO:0001707	mesoderm formation	29	multicellular organismal process	biological_process	24	0.448032	1.23764	0.191011	0.501747	1890	tags=21%, list=12%, signal=24%
GO:0046854	phosphatidylinositol phosphorylation	34	metabolic process	biological_process	34	0.421788	1.23659	0.179795	0.502362	1445	tags=18%, list=9%, signal=19%
GO:0048666	neuron development	37	multicellular organismal process	biological_process	32	0.424276	1.23641	0.186869	0.500789	2436	tags=28%, list=15%, signal=33%
GO:0006139	nucleobase-containing compound metabolic process	29	metabolic process	biological_process	29	0.438553	1.23472	0.170654	0.502567	1976	tags=24%, list=13%, signal=28%
GO:0071480	cellular response to gamma radiation	19	response to stimulus	biological_process	19	0.469753	1.23389	0.197952	0.502479	2084	tags=16%, list=13%, signal=18%
GO:0045786	negative regulation of cell cycle	23	regulation of biological process	biological_process	21	0.471089	1.2323	0.21558	0.504285	2167	tags=33%, list=14%, signal=39%
GO:0071320	cellular response to cAMP	25	response to stimulus	biological_process	21	0.466008	1.23202	0.222973	0.502947	3362	tags=43%, list=21%, signal=54%
GO:0009968	negative regulation of signal transduction	30	signaling	biological_process	28	0.434763	1.23108	0.185059	0.503221	3149	tags=39%, list=20%, signal=49%
GO:0045666	positive regulation of neuron differentiation	46	regulation of biological process	biological_process	35	0.40519	1.2299	0.187086	0.50398	2370	tags=29%, list=15%, signal=34%
GO:0007283	spermatogenesis	193	reproductive process	biological_process	153	0.328305	1.22809	0.119792	0.506463	2852	tags=24%, list=18%, signal=28%
GO:0032465	regulation of cytokinesis	28	regulation of biological process	biological_process	28	0.429305	1.22758	0.20339	0.505632	2364	tags=29%, list=15%, signal=34%
GO:0016239	positive regulation of macroautophagy	21	regulation of biological process	biological_process	20	0.463206	1.22729	0.196246	0.504406	2322	tags=30%, list=15%, signal=35%
GO:0045662	negative regulation of myoblast differentiation	20	regulation of biological process	biological_process	16	0.498188	1.22323	0.211806	0.511958	1748	tags=31%, list=11%, signal=35%
GO:2000379	positive regulation of reactive oxygen species metabolic process	19	regulation of biological process	biological_process	17	0.499242	1.22068	0.25	0.515916	1216	tags=24%, list=8%, signal=25%
GO:0031334	positive regulation of protein complex assembly	31	regulation of biological process	biological_process	27	0.441543	1.21731	0.206169	0.521972	3699	tags=48%, list=23%, signal=63%
GO:0060173	limb development	31	multicellular organismal process	biological_process	24	0.43969	1.21693	0.205342	0.520945	1912	tags=21%, list=12%, signal=24%
GO:0045892	negative regulation of transcription, DNA-templated	354	regulation of biological process	biological_process	320	0.295619	1.21511	0.089049	0.523171	2069	tags=17%, list=13%, signal=19%
GO:0034599	cellular response to oxidative stress	50	response to stimulus	biological_process	50	0.379071	1.21457	0.178404	0.522359	2507	tags=22%, list=16%, signal=26%
GO:0007389	pattern specification process	40	multicellular organismal process	biological_process	28	0.417653	1.2145	0.218182	0.520543	679	tags=14%, list=4%, signal=15%
GO:0030334	regulation of cell migration	51	regulation of biological process	biological_process	46	0.382485	1.21361	0.186603	0.520689	3524	tags=35%, list=22%, signal=45%
GO:0006006	glucose metabolic process	31	metabolic process	biological_process	27	0.431941	1.21279	0.214777	0.520556	4136	tags=41%, list=26%, signal=55%
GO:1990830	cellular response to leukemia inhibitory factor	78	response to stimulus	biological_process	74	0.358084	1.21113	0.157492	0.522433	3635	tags=38%, list=23%, signal=49%
GO:0007159	leukocyte cell-cell adhesion	18	biological adhesion	biological_process	15	0.490688	1.20806	0.25913	0.527957	578	tags=13%, list=4%, signal=14%
GO:0043029	T cell homeostasis	24	immune system process	biological_process	22	0.456848	1.2066	0.234007	0.529452	1748	tags=18%, list=11%, signal=20%
GO:0034220	ion transmembrane transport	177	localization	biological_process	120	0.330956	1.20562	0.144444	0.529793	1615	tags=19%, list=10%, signal=21%
GO:1901223	negative regulation of NIK/NF-kappaB signaling	18	signaling	biological_process	16	0.47751	1.2054	0.231687	0.528278	3228	tags=44%, list=20%, signal=55%
GO:2001237	negative regulation of extrinsic apoptotic signaling pathway	32	signaling	biological_process	29	0.419992	1.20361	0.233937	0.530781	2284	tags=21%, list=14%, signal=24%
GO:0019216	regulation of lipid metabolic process	24	regulation of biological process	biological_process	23	0.447388	1.20008	0.249186	0.537216	1759	tags=26%, list=11%, signal=29%
GO:0030154	cell differentiation	184	developmental process	biological_process	143	0.322304	1.19891	0.144022	0.538264	2507	tags=24%, list=16%, signal=29%
GO:0034260	negative regulation of GTPase activity	20	regulation of biological process	biological_process	19	0.464622	1.19746	0.255732	0.539676	2467	tags=32%, list=16%, signal=37%
GO:0030593	neutrophil chemotaxis	25	response to stimulus	biological_process	21	0.447856	1.19643	0.245033	0.540119	826	tags=24%, list=5%, signal=25%
GO:0045893	positive regulation of transcription, DNA-templated	491	regulation of biological process	biological_process	435	0.286799	1.19612	0.076471	0.538879	1892	tags=15%, list=12%, signal=17%
GO:0043085	positive regulation of catalytic activity	26	biological regulation	biological_process	26	0.434852	1.19399	0.21366	0.541977	559	tags=12%, list=4%, signal=12%
GO:0000278	mitotic cell cycle	52	cellular process	biological_process	50	0.373868	1.19218	0.211974	0.544398	5522	tags=54%, list=35%, signal=83%
GO:0019722	calcium-mediated signaling	34	signaling	biological_process	27	0.425981	1.1916	0.240323	0.5439	705	tags=19%, list=4%, signal=19%
GO:0035307	positive regulation of protein dephosphorylation	19	regulation of biological process	biological_process	18	0.466691	1.1912	0.271647	0.542944	2475	tags=33%, list=16%, signal=39%
GO:0010976	positive regulation of neuron projection development	50	regulation of biological process	biological_process	43	0.392311	1.19088	0.213729	0.541827	1907	tags=23%, list=12%, signal=26%
GO:0007018	microtubule-based movement	69	cellular process	biological_process	64	0.352826	1.18841	0.21203	0.545886	3722	tags=38%, list=24%, signal=49%
GO:0001892	embryonic placenta development	16	reproductive process	biological_process	16	0.485764	1.18744	0.27957	0.54649	4201	tags=44%, list=27%, signal=60%
GO:0048514	blood vessel morphogenesis	21	multicellular organismal process	biological_process	18	0.459881	1.18524	0.258407	0.550014	2414	tags=39%, list=15%, signal=46%
GO:0006541	glutamine metabolic process	16	metabolic process	biological_process	15	0.47063	1.18367	0.294014	0.551834	1740	tags=27%, list=11%, signal=30%
GO:0032733	positive regulation of interleukin-10 production	26	regulation of biological process	biological_process	18	0.466447	1.18186	0.277409	0.55418	691	tags=28%, list=4%, signal=29%
GO:0001974	blood vessel remodeling	22	multicellular organismal process	biological_process	15	0.471473	1.18094	0.258845	0.554418	3415	tags=40%, list=22%, signal=51%
GO:0007049	cell cycle	155	cellular process	biological_process	150	0.31403	1.18089	0.17456	0.552652	5072	tags=41%, list=32%, signal=59%
GO:0007218	neuropeptide signaling pathway	57	signaling	biological_process	24	0.423654	1.17979	0.261168	0.553358	3515	tags=46%, list=22%, signal=59%
GO:0035023	regulation of Rho protein signal transduction	16	signaling	biological_process	16	0.465454	1.17938	0.270364	0.552312	2487	tags=38%, list=16%, signal=44%
GO:0000226	microtubule cytoskeleton organization	71	cellular process	biological_process	68	0.348834	1.17889	0.21142	0.55159	2875	tags=28%, list=18%, signal=34%
GO:0022900	electron transport chain	31	metabolic process	biological_process	30	0.414264	1.17857	0.247191	0.55036	3897	tags=40%, list=25%, signal=53%
GO:0001701	in utero embryonic development	189	multicellular organismal process	biological_process	172	0.307776	1.17766	0.165997	0.550696	2956	tags=24%, list=19%, signal=29%
GO:0018108	peptidyl-tyrosine phosphorylation	103	metabolic process	biological_process	92	0.334905	1.17513	0.205021	0.554371	1451	tags=15%, list=9%, signal=17%
GO:0006099	tricarboxylic acid cycle	23	metabolic process	biological_process	22	0.43081	1.17357	0.268761	0.556079	6311	tags=77%, list=40%, signal=129%
GO:0007050	cell cycle arrest	24	regulation of biological process	biological_process	20	0.456186	1.17286	0.261698	0.55591	3803	tags=55%, list=24%, signal=72%
GO:0006418	tRNA aminoacylation for protein translation	33	metabolic process	biological_process	33	0.398081	1.17285	0.224283	0.554081	2850	tags=30%, list=18%, signal=37%
GO:0035924	cellular response to vascular endothelial growth factor stimulus	17	response to stimulus	biological_process	16	0.466697	1.17176	0.28223	0.554743	2871	tags=38%, list=18%, signal=46%
GO:0001541	ovarian follicle development	23	reproductive process	biological_process	18	0.461844	1.17152	0.253497	0.553409	833	tags=11%, list=5%, signal=12%
GO:0010468	regulation of gene expression	166	regulation of biological process	biological_process	146	0.309949	1.16894	0.169014	0.557567	2487	tags=23%, list=16%, signal=27%
GO:0045184	establishment of protein localization	26	localization	biological_process	26	0.422049	1.16744	0.269815	0.559019	1007	tags=19%, list=6%, signal=21%
GO:0048873	homeostasis of number of cells within a tissue	28	multicellular organismal process	biological_process	23	0.432634	1.16533	0.264901	0.562317	1746	tags=26%, list=11%, signal=29%
GO:0035725	sodium ion transmembrane transport	68	localization	biological_process	56	0.362386	1.16497	0.228788	0.561354	1870	tags=29%, list=12%, signal=32%
GO:0043542	endothelial cell migration	19	multicellular organismal process	biological_process	17	0.45975	1.16455	0.289982	0.560501	2630	tags=41%, list=17%, signal=49%
GO:0007186	G protein-coupled receptor signaling pathway	1290	signaling	biological_process	274	0.288845	1.1618	0.140415	0.565154	3515	tags=30%, list=22%, signal=38%
GO:2000134	negative regulation of G1/S transition of mitotic cell cycle	23	regulation of biological process	biological_process	23	0.430074	1.15967	0.273345	0.568315	1243	tags=17%, list=8%, signal=19%
GO:0070507	regulation of microtubule cytoskeleton organization	28	regulation of biological process	biological_process	27	0.412776	1.1589	0.280423	0.568344	2938	tags=30%, list=19%, signal=36%
GO:0048015	phosphatidylinositol-mediated signaling	25	signaling	biological_process	23	0.436482	1.15821	0.289703	0.568323	257	tags=9%, list=2%, signal=9%
GO:0006955	immune response	194	response to stimulus	biological_process	121	0.31411	1.15433	0.203994	0.575458	2036	tags=24%, list=13%, signal=27%
GO:0045668	negative regulation of osteoblast differentiation	37	regulation of biological process	biological_process	30	0.39793	1.15416	0.252459	0.574036	2536	tags=30%, list=16%, signal=36%
GO:0098869	cellular oxidant detoxification	51	response to stimulus	biological_process	44	0.380581	1.15325	0.27541	0.574366	313	tags=9%, list=2%, signal=9%
GO:0032728	positive regulation of interferon-beta production	26	regulation of biological process	biological_process	25	0.421523	1.15091	0.287695	0.578216	2509	tags=28%, list=16%, signal=33%
GO:0006935	chemotaxis	70	response to stimulus	biological_process	45	0.369234	1.14712	0.25817	0.585269	863	tags=18%, list=5%, signal=19%
GO:0007399	nervous system development	128	multicellular organismal process	biological_process	109	0.319495	1.14336	0.241867	0.592382	2323	tags=23%, list=15%, signal=27%
GO:2001234	negative regulation of apoptotic signaling pathway	26	signaling	biological_process	22	0.429156	1.14179	0.291737	0.594179	2983	tags=27%, list=19%, signal=34%
GO:0050790	regulation of catalytic activity	385	biological regulation	biological_process	365	0.276301	1.14102	0.158824	0.594058	2238	tags=16%, list=14%, signal=18%
GO:0002244	hematopoietic progenitor cell differentiation	56	multicellular organismal process	biological_process	51	0.35456	1.14085	0.274295	0.592662	2009	tags=20%, list=13%, signal=22%
GO:0010862	positive regulation of pathway-restricted SMAD protein phosphorylation	23	signaling	biological_process	19	0.441957	1.13797	0.314783	0.597592	3293	tags=37%, list=21%, signal=47%
GO:0009617	response to bacterium	84	response to stimulus	biological_process	66	0.342089	1.13657	0.2737	0.598929	2295	tags=27%, list=15%, signal=32%
GO:0014032	neural crest cell development	17	multicellular organismal process	biological_process	15	0.459265	1.13424	0.304124	0.602626	799	tags=20%, list=5%, signal=21%
GO:0006807	nitrogen compound metabolic process	18	metabolic process	biological_process	15	0.467218	1.13405	0.305903	0.601183	884	tags=20%, list=6%, signal=21%
GO:0042391	regulation of membrane potential	46	biological regulation	biological_process	32	0.386434	1.13091	0.3	0.607068	1384	tags=19%, list=9%, signal=21%
GO:0016042	lipid catabolic process	85	metabolic process	biological_process	66	0.338538	1.13075	0.26963	0.605681	1662	tags=20%, list=11%, signal=22%
GO:0010811	positive regulation of cell-substrate adhesion	27	regulation of biological process	biological_process	24	0.405995	1.12921	0.308458	0.607458	3113	tags=38%, list=20%, signal=47%
GO:0043122	regulation of I-kappaB kinase/NF-kappaB signaling	17	signaling	biological_process	15	0.454434	1.12499	0.323374	0.615582	2407	tags=33%, list=15%, signal=39%
GO:0006874	cellular calcium ion homeostasis	66	cellular process	biological_process	49	0.354862	1.12428	0.279279	0.615427	1750	tags=18%, list=11%, signal=21%
GO:0050766	positive regulation of phagocytosis	28	regulation of biological process	biological_process	22	0.419455	1.12427	0.280069	0.613565	940	tags=27%, list=6%, signal=29%
GO:0086091	regulation of heart rate by cardiac conduction	26	signaling	biological_process	23	0.413726	1.12351	0.310287	0.613388	755	tags=22%, list=5%, signal=23%
GO:0035115	embryonic forelimb morphogenesis	24	multicellular organismal process	biological_process	16	0.45258	1.12335	0.316071	0.611904	1604	tags=31%, list=10%, signal=35%
GO:0022604	regulation of cell morphogenesis	22	regulation of biological process	biological_process	21	0.422538	1.12313	0.312715	0.610569	1571	tags=24%, list=10%, signal=26%
GO:0006909	phagocytosis	41	localization	biological_process	38	0.369021	1.1219	0.279743	0.61165	1553	tags=18%, list=10%, signal=20%
GO:0003281	ventricular septum development	27	multicellular organismal process	biological_process	24	0.406801	1.12184	0.313559	0.609925	5350	tags=54%, list=34%, signal=82%
GO:0007286	spermatid development	59	reproductive process	biological_process	45	0.358479	1.12114	0.304762	0.609877	2522	tags=24%, list=16%, signal=29%
GO:0060070	canonical Wnt signaling pathway	40	signaling	biological_process	34	0.383637	1.12101	0.304976	0.608353	1547	tags=21%, list=10%, signal=23%
GO:0016925	protein sumoylation	19	metabolic process	biological_process	18	0.434155	1.12051	0.330935	0.607624	1589	tags=22%, list=10%, signal=25%
GO:0046330	positive regulation of JNK cascade	61	signaling	biological_process	53	0.346383	1.11964	0.320189	0.607788	1724	tags=21%, list=11%, signal=23%
GO:0045600	positive regulation of fat cell differentiation	34	regulation of biological process	biological_process	29	0.400405	1.11941	0.300527	0.606552	2696	tags=28%, list=17%, signal=33%
GO:1903078	positive regulation of protein localization to plasma membrane	33	regulation of biological process	biological_process	30	0.392586	1.11405	0.305825	0.617351	3743	tags=33%, list=24%, signal=44%
GO:0007405	neuroblast proliferation	16	multicellular organismal process	biological_process	15	0.44711	1.11365	0.327055	0.616466	2723	tags=33%, list=17%, signal=40%
GO:0007173	epidermal growth factor receptor signaling pathway	23	signaling	biological_process	23	0.4128	1.1117	0.326279	0.619197	463	tags=13%, list=3%, signal=13%
GO:0042476	odontogenesis	21	multicellular organismal process	biological_process	17	0.437306	1.1105	0.335689	0.620219	1612	tags=24%, list=10%, signal=26%
GO:0010977	negative regulation of neuron projection development	37	regulation of biological process	biological_process	35	0.373225	1.10986	0.315789	0.619977	4241	tags=43%, list=27%, signal=59%
GO:0032735	positive regulation of interleukin-12 production	26	regulation of biological process	biological_process	17	0.437893	1.10737	0.347902	0.623872	787	tags=24%, list=5%, signal=25%
GO:0019882	antigen processing and presentation	42	immune system process	biological_process	34	0.367378	1.10654	0.320847	0.623962	4723	tags=53%, list=30%, signal=75%
GO:0001503	ossification	49	multicellular organismal process	biological_process	39	0.356434	1.10428	0.311774	0.627651	1912	tags=23%, list=12%, signal=26%
GO:0000122	negative regulation of transcription by RNA polymerase II	533	regulation of biological process	biological_process	481	0.263797	1.10399	0.219069	0.626554	2873	tags=20%, list=18%, signal=24%
GO:0032727	positive regulation of interferon-alpha production	18	regulation of biological process	biological_process	17	0.433846	1.10046	0.35272	0.632907	417	tags=12%, list=3%, signal=12%
GO:0001570	vasculogenesis	42	multicellular organismal process	biological_process	40	0.366323	1.09997	0.323124	0.63234	1933	tags=30%, list=12%, signal=34%
GO:0007160	cell-matrix adhesion	60	biological adhesion	biological_process	54	0.33991	1.09844	0.303125	0.633921	2442	tags=24%, list=15%, signal=28%
GO:0046488	phosphatidylinositol metabolic process	22	metabolic process	biological_process	20	0.41723	1.09719	0.328767	0.635127	3940	tags=50%, list=25%, signal=67%
GO:0007417	central nervous system development	43	multicellular organismal process	biological_process	36	0.370636	1.09717	0.322061	0.633391	2267	tags=25%, list=14%, signal=29%
GO:0042177	negative regulation of protein catabolic process	27	regulation of biological process	biological_process	25	0.396531	1.09482	0.357737	0.636844	756	tags=12%, list=5%, signal=13%
GO:0045747	positive regulation of Notch signaling pathway	27	signaling	biological_process	23	0.404719	1.09387	0.359932	0.63712	4188	tags=43%, list=27%, signal=59%
GO:0055088	lipid homeostasis	20	biological regulation	biological_process	17	0.434461	1.09349	0.371528	0.636265	1991	tags=24%, list=13%, signal=27%
GO:0050852	T cell receptor signaling pathway	48	signaling	biological_process	44	0.357916	1.09311	0.299051	0.635362	844	tags=14%, list=5%, signal=14%
GO:0035024	negative regulation of Rho protein signal transduction	19	signaling	biological_process	18	0.426158	1.09231	0.33871	0.635525	4019	tags=39%, list=26%, signal=52%
GO:0008630	intrinsic apoptotic signaling pathway in response to DNA damage	30	signaling	biological_process	28	0.386791	1.09223	0.347611	0.633954	3988	tags=39%, list=25%, signal=53%
GO:0009058	biosynthetic process	38	metabolic process	biological_process	32	0.376883	1.09194	0.335052	0.632859	3436	tags=38%, list=22%, signal=48%
GO:0050769	positive regulation of neurogenesis	21	regulation of biological process	biological_process	18	0.424773	1.09145	0.360281	0.632249	1275	tags=22%, list=8%, signal=24%
GO:0007267	cell-cell signaling	27	signaling	biological_process	18	0.426259	1.09121	0.332136	0.631059	1966	tags=28%, list=12%, signal=32%
GO:0008625	extrinsic apoptotic signaling pathway via death domain receptors	18	signaling	biological_process	18	0.425214	1.09094	0.355263	0.629952	2573	tags=33%, list=16%, signal=40%
GO:0002931	response to ischemia	19	response to stimulus	biological_process	18	0.422433	1.09058	0.354892	0.629016	885	tags=17%, list=6%, signal=18%
GO:0021766	hippocampus development	41	multicellular organismal process	biological_process	36	0.361912	1.09008	0.341385	0.628393	4711	tags=42%, list=30%, signal=59%
GO:0006865	amino acid transport	22	localization	biological_process	17	0.433521	1.09008	0.357143	0.626684	1279	tags=29%, list=8%, signal=32%
GO:0030316	osteoclast differentiation	27	multicellular organismal process	biological_process	20	0.417139	1.08577	0.371025	0.635181	1748	tags=30%, list=11%, signal=34%
GO:0006749	glutathione metabolic process	42	metabolic process	biological_process	38	0.361779	1.08037	0.338658	0.645968	906	tags=13%, list=6%, signal=14%
GO:0051321	meiotic cell cycle	32	reproductive process	biological_process	24	0.397055	1.07847	0.373928	0.648331	4710	tags=50%, list=30%, signal=71%
GO:0030514	negative regulation of BMP signaling pathway	39	signaling	biological_process	30	0.375952	1.0756	0.334454	0.653087	4860	tags=47%, list=31%, signal=67%
GO:0051091	positive regulation of DNA-binding transcription factor activity	79	regulation of biological process	biological_process	70	0.317562	1.07559	0.352324	0.651351	1043	tags=11%, list=7%, signal=12%
GO:0010951	negative regulation of endopeptidase activity	121	regulation of biological process	biological_process	74	0.317034	1.07553	0.332353	0.649753	2067	tags=28%, list=13%, signal=33%
GO:0090307	mitotic spindle assembly	26	cellular process	biological_process	26	0.385165	1.07479	0.360656	0.649623	3994	tags=38%, list=25%, signal=51%
GO:0045165	cell fate commitment	32	developmental process	biological_process	26	0.393471	1.07478	0.350605	0.647929	3101	tags=46%, list=20%, signal=57%
GO:0071902	positive regulation of protein serine/threonine kinase activity	37	regulation of biological process	biological_process	33	0.364711	1.07451	0.367622	0.646812	3884	tags=36%, list=25%, signal=48%
GO:0060425	lung morphogenesis	18	multicellular organismal process	biological_process	15	0.436803	1.07412	0.383585	0.646083	2049	tags=40%, list=13%, signal=46%
GO:0045930	negative regulation of mitotic cell cycle	20	regulation of biological process	biological_process	18	0.424373	1.07321	0.381625	0.646567	1930	tags=28%, list=12%, signal=32%
GO:0021987	cerebral cortex development	40	multicellular organismal process	biological_process	36	0.359801	1.073	0.367521	0.645279	808	tags=14%, list=5%, signal=15%
GO:0048704	embryonic skeletal system morphogenesis	37	multicellular organismal process	biological_process	20	0.407877	1.07168	0.372792	0.646624	3478	tags=40%, list=22%, signal=51%
GO:0018107	peptidyl-threonine phosphorylation	42	metabolic process	biological_process	41	0.350395	1.06985	0.354232	0.649105	2337	tags=17%, list=15%, signal=20%
GO:0042771	intrinsic apoptotic signaling pathway in response to DNA damage by p53 class mediator	22	signaling	biological_process	21	0.3986	1.06736	0.389079	0.653033	684	tags=10%, list=4%, signal=10%
GO:0090316	positive regulation of intracellular protein transport	15	regulation of biological process	biological_process	15	0.438762	1.06462	0.388489	0.65768	2296	tags=27%, list=15%, signal=31%
GO:0031047	gene silencing by RNA	29	regulation of biological process	biological_process	25	0.382952	1.06366	0.386667	0.658266	2986	tags=32%, list=19%, signal=39%
GO:0006814	sodium ion transport	75	localization	biological_process	60	0.321428	1.06335	0.351767	0.657256	1384	tags=22%, list=9%, signal=24%
GO:0001525	angiogenesis	109	multicellular organismal process	biological_process	90	0.30374	1.06276	0.365193	0.656903	2086	tags=20%, list=13%, signal=23%
GO:0044458	motile cilium assembly	18	cellular process	biological_process	15	0.428819	1.06202	0.38704	0.656933	1075	tags=20%, list=7%, signal=21%
GO:1901224	positive regulation of NIK/NF-kappaB signaling	50	signaling	biological_process	46	0.340114	1.05916	0.368585	0.661857	895	tags=13%, list=6%, signal=14%
GO:0031175	neuron projection development	78	multicellular organismal process	biological_process	68	0.313994	1.05319	0.385779	0.673935	3081	tags=26%, list=20%, signal=33%
GO:0050796	regulation of insulin secretion	28	signaling	biological_process	20	0.402293	1.05242	0.401372	0.673824	2300	tags=25%, list=15%, signal=29%
GO:0007204	positive regulation of cytosolic calcium ion concentration	36	cellular process	biological_process	21	0.389308	1.05231	0.39523	0.672307	863	tags=24%, list=5%, signal=25%
GO:0030512	negative regulation of transforming growth factor beta receptor signaling pathway	52	signaling	biological_process	49	0.336425	1.04895	0.372392	0.678314	2715	tags=33%, list=17%, signal=39%
GO:0007566	embryo implantation	22	reproductive process	biological_process	20	0.399236	1.04676	0.405745	0.681502	975	tags=15%, list=6%, signal=16%
GO:0006986	response to unfolded protein	17	response to stimulus	biological_process	16	0.42125	1.04582	0.398564	0.682071	5185	tags=56%, list=33%, signal=84%
GO:0016226	iron-sulfur cluster assembly	18	metabolic process	biological_process	18	0.406719	1.04455	0.409091	0.683459	4621	tags=56%, list=29%, signal=79%
GO:0014068	positive regulation of phosphatidylinositol 3-kinase signaling	49	signaling	biological_process	39	0.345814	1.04243	0.408517	0.686515	720	tags=10%, list=5%, signal=11%
GO:0008654	phospholipid biosynthetic process	25	metabolic process	biological_process	25	0.374022	1.04227	0.382653	0.685171	3267	tags=40%, list=21%, signal=50%
GO:0030218	erythrocyte differentiation	41	multicellular organismal process	biological_process	38	0.342865	1.04084	0.396667	0.686714	1226	tags=8%, list=8%, signal=9%
GO:0046326	positive regulation of glucose import	22	regulation of biological process	biological_process	20	0.390247	1.03641	0.416235	0.695226	3264	tags=35%, list=21%, signal=44%
GO:0016311	dephosphorylation	175	metabolic process	biological_process	160	0.273719	1.03483	0.389271	0.697219	2090	tags=16%, list=13%, signal=18%
GO:0033138	positive regulation of peptidyl-serine phosphorylation	60	regulation of biological process	biological_process	52	0.324629	1.03309	0.414201	0.699578	3104	tags=31%, list=20%, signal=38%
GO:0071222	cellular response to lipopolysaccharide	73	response to stimulus	biological_process	58	0.314998	1.02976	0.425532	0.705551	1549	tags=17%, list=10%, signal=19%
GO:0021915	neural tube development	33	multicellular organismal process	biological_process	30	0.357994	1.02709	0.407176	0.710133	1748	tags=23%, list=11%, signal=26%
GO:0046856	phosphatidylinositol dephosphorylation	22	metabolic process	biological_process	22	0.38514	1.02578	0.42517	0.711332	3133	tags=36%, list=20%, signal=45%
GO:0035987	endodermal cell differentiation	24	multicellular organismal process	biological_process	22	0.379416	1.02505	0.454225	0.711265	2284	tags=23%, list=14%, signal=27%
GO:0070372	regulation of ERK1 and ERK2 cascade	19	signaling	biological_process	19	0.390084	1.02264	0.425993	0.715097	702	tags=16%, list=4%, signal=17%
GO:0009749	response to glucose	23	response to stimulus	biological_process	22	0.382556	1.02102	0.424544	0.717258	2511	tags=32%, list=16%, signal=38%
GO:0050890	cognition	30	multicellular organismal process	biological_process	26	0.37142	1.02088	0.430769	0.715776	2195	tags=23%, list=14%, signal=27%
GO:0008544	epidermis development	26	developmental process	biological_process	20	0.376557	1.01862	0.439236	0.719114	855	tags=15%, list=5%, signal=16%
GO:0001819	positive regulation of cytokine production	51	regulation of biological process	biological_process	36	0.345468	1.01822	0.439683	0.718295	2056	tags=31%, list=13%, signal=35%
GO:0032755	positive regulation of interleukin-6 production	70	regulation of biological process	biological_process	56	0.313748	1.01788	0.414977	0.717276	895	tags=16%, list=6%, signal=17%
GO:0007166	cell surface receptor signaling pathway	108	signaling	biological_process	80	0.294588	1.01787	0.427907	0.715561	928	tags=13%, list=6%, signal=13%
GO:0032757	positive regulation of interleukin-8 production	43	regulation of biological process	biological_process	35	0.338579	1.01708	0.439863	0.715542	1948	tags=31%, list=12%, signal=36%
GO:0032091	negative regulation of protein binding	50	biological regulation	biological_process	46	0.323682	1.0165	0.429038	0.715186	1379	tags=15%, list=9%, signal=17%
GO:0040014	regulation of multicellular organism growth	24	regulation of biological process	biological_process	21	0.378303	1.01591	0.455959	0.714687	5152	tags=43%, list=33%, signal=64%
GO:0071897	DNA biosynthetic process	24	metabolic process	biological_process	24	0.377467	1.01524	0.465849	0.714393	1867	tags=17%, list=12%, signal=19%
GO:0071277	cellular response to calcium ion	39	response to stimulus	biological_process	35	0.345385	1.01437	0.435593	0.714672	3672	tags=37%, list=23%, signal=48%
GO:0006611	protein export from nucleus	15	localization	biological_process	15	0.398972	1.01352	0.431776	0.714897	2617	tags=27%, list=17%, signal=32%
GO:0007416	synapse assembly	21	multicellular organismal process	biological_process	17	0.402224	1.01306	0.455516	0.714267	2255	tags=35%, list=14%, signal=41%
GO:0032922	circadian regulation of gene expression	47	rhythmic process	biological_process	46	0.327215	1.01257	0.435897	0.713644	2403	tags=24%, list=15%, signal=28%
GO:0001822	kidney development	91	multicellular organismal process	biological_process	79	0.293246	1.01204	0.413139	0.713275	1933	tags=16%, list=12%, signal=19%
GO:0032729	positive regulation of interferon-gamma production	52	regulation of biological process	biological_process	37	0.336688	1.00921	0.443018	0.717979	2283	tags=27%, list=14%, signal=32%
GO:0050808	synapse organization	35	cellular process	biological_process	28	0.357809	1.00551	0.45	0.724481	3782	tags=32%, list=24%, signal=42%
GO:0040018	positive regulation of multicellular organism growth	27	regulation of biological process	biological_process	22	0.369898	1.00425	0.439222	0.725736	4187	tags=32%, list=27%, signal=43%
GO:0007339	binding of sperm to zona pellucida	22	reproductive process	biological_process	18	0.393254	1.00312	0.460838	0.726456	3793	tags=39%, list=24%, signal=51%
GO:0042327	positive regulation of phosphorylation	20	regulation of biological process	biological_process	18	0.382758	1.00151	0.457192	0.728309	2032	tags=33%, list=13%, signal=38%
GO:0006464	cellular protein modification process	34	metabolic process	biological_process	33	0.340539	1.00097	0.454545	0.727843	4441	tags=45%, list=28%, signal=63%
GO:0042130	negative regulation of T cell proliferation	20	regulation of biological process	biological_process	15	0.406947	0.999287	0.470175	0.729886	2339	tags=27%, list=15%, signal=31%
GO:0000165	MAPK cascade	65	signaling	biological_process	61	0.305369	0.998809	0.475591	0.729307	2157	tags=21%, list=14%, signal=25%
GO:0042908	xenobiotic transport	18	localization	biological_process	16	0.396684	0.99839	0.46633	0.728512	3041	tags=38%, list=19%, signal=46%
GO:0060395	SMAD protein signal transduction	38	signaling	biological_process	35	0.332329	0.996527	0.461039	0.730805	2946	tags=29%, list=19%, signal=35%
GO:0009615	response to virus	56	response to stimulus	biological_process	51	0.312591	0.9962	0.457447	0.729842	2094	tags=22%, list=13%, signal=25%
GO:0050829	defense response to Gram-negative bacterium	30	response to stimulus	biological_process	21	0.37166	0.996003	0.467601	0.72858	2369	tags=24%, list=15%, signal=28%
GO:0010971	positive regulation of G2/M transition of mitotic cell cycle	16	regulation of biological process	biological_process	16	0.396397	0.994939	0.49063	0.729224	1723	tags=19%, list=11%, signal=21%
GO:0008283	cell proliferation	100	cell proliferation	biological_process	91	0.280856	0.993845	0.468886	0.730047	1991	tags=16%, list=13%, signal=19%
GO:2000378	negative regulation of reactive oxygen species metabolic process	19	regulation of biological process	biological_process	18	0.38147	0.993124	0.484404	0.730133	3947	tags=39%, list=25%, signal=52%
GO:0032731	positive regulation of interleukin-1 beta production	36	regulation of biological process	biological_process	26	0.35331	0.993028	0.494932	0.728639	1821	tags=23%, list=12%, signal=26%
GO:0007275	multicellular organism development	78	multicellular organismal process	biological_process	48	0.314715	0.990231	0.47557	0.733361	3478	tags=29%, list=22%, signal=37%
GO:0006357	regulation of transcription by RNA polymerase II	424	regulation of biological process	biological_process	310	0.24034	0.987824	0.482843	0.737169	3506	tags=24%, list=22%, signal=30%
GO:2001238	positive regulation of extrinsic apoptotic signaling pathway	21	signaling	biological_process	20	0.37416	0.987653	0.494881	0.735818	2020	tags=25%, list=13%, signal=29%
GO:0043473	pigmentation	30	pigmentation	biological_process	25	0.364944	0.984743	0.482471	0.740571	940	tags=12%, list=6%, signal=13%
GO:0008610	lipid biosynthetic process	17	metabolic process	biological_process	17	0.384761	0.984496	0.476603	0.73943	4373	tags=47%, list=28%, signal=65%
GO:0018230	peptidyl-L-cysteine S-palmitoylation	15	metabolic process	biological_process	15	0.398158	0.981981	0.500901	0.743435	3995	tags=47%, list=25%, signal=62%
GO:0030001	metal ion transport	27	localization	biological_process	26	0.350874	0.981559	0.478992	0.742741	282	tags=8%, list=2%, signal=8%
GO:0046718	viral entry into host cell	31	multi-organism process	biological_process	26	0.35879	0.979287	0.495667	0.746058	2284	tags=23%, list=14%, signal=27%
GO:0030900	forebrain development	47	multicellular organismal process	biological_process	39	0.322799	0.977715	0.505529	0.747847	511	tags=10%, list=3%, signal=11%
GO:0061098	positive regulation of protein tyrosine kinase activity	24	regulation of biological process	biological_process	22	0.366327	0.975446	0.5	0.751189	4901	tags=55%, list=31%, signal=79%
GO:0043525	positive regulation of neuron apoptotic process	17	regulation of biological process	biological_process	15	0.400623	0.975165	0.515789	0.750188	2947	tags=47%, list=19%, signal=57%
GO:0007178	transmembrane receptor protein serine/threonine kinase signaling pathway	17	signaling	biological_process	16	0.397655	0.97503	0.491289	0.748798	2437	tags=25%, list=15%, signal=30%
GO:0051276	chromosome organization	26	cellular process	biological_process	25	0.353988	0.974421	0.501761	0.748505	2911	tags=28%, list=18%, signal=34%
GO:0007224	smoothened signaling pathway	55	signaling	biological_process	54	0.306614	0.972695	0.476621	0.750646	1075	tags=11%, list=7%, signal=12%
GO:0051592	response to calcium ion	21	response to stimulus	biological_process	20	0.365592	0.969732	0.49387	0.755217	1712	tags=20%, list=11%, signal=22%
GO:0048839	inner ear development	30	multicellular organismal process	biological_process	23	0.357819	0.968905	0.478041	0.755465	410	tags=13%, list=3%, signal=13%
GO:0007052	mitotic spindle organization	24	cellular process	biological_process	24	0.356191	0.968493	0.501661	0.754778	4303	tags=33%, list=27%, signal=46%
GO:0021591	ventricular system development	16	multicellular organismal process	biological_process	16	0.388345	0.96847	0.509532	0.75319	368	tags=13%, list=2%, signal=13%
GO:0032868	response to insulin	32	response to stimulus	biological_process	28	0.348953	0.96695	0.526756	0.755069	2403	tags=25%, list=15%, signal=29%
GO:0060612	adipose tissue development	18	multicellular organismal process	biological_process	16	0.394701	0.964994	0.511586	0.757765	876	tags=19%, list=6%, signal=20%
GO:0032418	lysosome localization	20	localization	biological_process	20	0.372236	0.964595	0.524126	0.757125	4043	tags=40%, list=26%, signal=54%
GO:0007601	visual perception	94	multicellular organismal process	biological_process	62	0.290549	0.964304	0.530643	0.756106	3651	tags=35%, list=23%, signal=46%
GO:0042098	T cell proliferation	16	immune system process	biological_process	16	0.381691	0.960279	0.517368	0.763246	578	tags=13%, list=4%, signal=13%
GO:0031623	receptor internalization	26	metabolic process	biological_process	25	0.345843	0.95918	0.507692	0.764021	675	tags=16%, list=4%, signal=17%
GO:0006402	mRNA catabolic process	18	regulation of biological process	biological_process	16	0.385202	0.95905	0.506826	0.762629	219	tags=6%, list=1%, signal=6%
GO:0071456	cellular response to hypoxia	44	response to stimulus	biological_process	40	0.31078	0.958182	0.511147	0.762877	1199	tags=18%, list=8%, signal=19%
GO:0050900	leukocyte migration	19	locomotion	biological_process	15	0.399254	0.957449	0.505155	0.762835	1724	tags=20%, list=11%, signal=22%
GO:0030968	endoplasmic reticulum unfolded protein response	33	signaling	biological_process	33	0.325334	0.956516	0.52349	0.763417	3107	tags=24%, list=20%, signal=30%
GO:0009952	anterior/posterior pattern specification	76	multicellular organismal process	biological_process	47	0.30446	0.956304	0.563665	0.762261	808	tags=9%, list=5%, signal=9%
GO:0009636	response to toxic substance	25	response to stimulus	biological_process	25	0.343358	0.955605	0.508418	0.762103	1300	tags=16%, list=8%, signal=17%
GO:0051781	positive regulation of cell division	28	regulation of biological process	biological_process	23	0.347566	0.954067	0.516908	0.763691	2188	tags=35%, list=14%, signal=40%
GO:0031663	lipopolysaccharide-mediated signaling pathway	25	signaling	biological_process	23	0.348507	0.953347	0.535836	0.763524	1903	tags=30%, list=12%, signal=35%
GO:0007030	Golgi organization	50	cellular process	biological_process	50	0.298332	0.952845	0.513644	0.762921	2916	tags=22%, list=19%, signal=27%
GO:0045216	cell-cell junction organization	19	cellular process	biological_process	17	0.376653	0.95257	0.520721	0.761934	3847	tags=47%, list=24%, signal=62%
GO:0060548	negative regulation of cell death	32	regulation of biological process	biological_process	29	0.329039	0.950699	0.527183	0.764333	886	tags=14%, list=6%, signal=15%
GO:0034394	protein localization to cell surface	19	localization	biological_process	18	0.371638	0.950365	0.550256	0.763471	1898	tags=17%, list=12%, signal=19%
GO:0043388	positive regulation of DNA binding	18	biological regulation	biological_process	17	0.377169	0.949211	0.536379	0.764392	3661	tags=41%, list=23%, signal=54%
GO:0007005	mitochondrion organization	61	cellular process	biological_process	60	0.29202	0.948621	0.535608	0.764007	2574	tags=20%, list=16%, signal=24%
GO:0045727	positive regulation of translation	45	regulation of biological process	biological_process	39	0.317431	0.948199	0.531915	0.763257	2246	tags=15%, list=14%, signal=18%
GO:0050873	brown fat cell differentiation	26	developmental process	biological_process	21	0.360174	0.948123	0.532143	0.7618	1193	tags=24%, list=8%, signal=26%
GO:0046835	carbohydrate phosphorylation	24	metabolic process	biological_process	24	0.346349	0.94081	0.566553	0.775755	1341	tags=17%, list=9%, signal=18%
GO:0006259	DNA metabolic process	17	metabolic process	biological_process	15	0.381758	0.940476	0.519196	0.77486	3979	tags=47%, list=25%, signal=62%
GO:0030183	B cell differentiation	39	multicellular organismal process	biological_process	31	0.327382	0.940284	0.546233	0.773691	2283	tags=26%, list=14%, signal=30%
GO:0006520	cellular amino acid metabolic process	21	metabolic process	biological_process	17	0.369745	0.938685	0.541315	0.775618	1569	tags=24%, list=10%, signal=26%
GO:0031116	positive regulation of microtubule polymerization	19	regulation of biological process	biological_process	18	0.368393	0.938411	0.540107	0.774601	3784	tags=39%, list=24%, signal=51%
GO:0044344	cellular response to fibroblast growth factor stimulus	16	response to stimulus	biological_process	15	0.381052	0.938211	0.528269	0.773416	1359	tags=27%, list=9%, signal=29%
GO:0006605	protein targeting	19	localization	biological_process	18	0.362621	0.937778	0.547971	0.772788	2546	tags=28%, list=16%, signal=33%
GO:0051603	proteolysis involved in cellular protein catabolic process	37	metabolic process	biological_process	34	0.320758	0.936223	0.535188	0.774456	4999	tags=35%, list=32%, signal=52%
GO:0007605	sensory perception of sound	98	multicellular organismal process	biological_process	80	0.26932	0.935636	0.575107	0.774165	3622	tags=35%, list=23%, signal=45%
GO:0043524	negative regulation of neuron apoptotic process	90	regulation of biological process	biological_process	73	0.275325	0.935453	0.553517	0.772976	3972	tags=38%, list=25%, signal=51%
GO:0035335	peptidyl-tyrosine dephosphorylation	94	metabolic process	biological_process	85	0.269948	0.934953	0.577093	0.772489	3133	tags=28%, list=20%, signal=35%
GO:0001818	negative regulation of cytokine production	21	regulation of biological process	biological_process	18	0.364253	0.934274	0.543403	0.772425	2677	tags=33%, list=17%, signal=40%
GO:0060291	long-term synaptic potentiation	25	signaling	biological_process	22	0.351546	0.932177	0.561969	0.775149	4617	tags=45%, list=29%, signal=64%
GO:0090090	negative regulation of canonical Wnt signaling pathway	93	signaling	biological_process	84	0.269772	0.931659	0.57485	0.774696	939	tags=12%, list=6%, signal=13%
GO:0007080	mitotic metaphase plate congression	26	localization	biological_process	25	0.3424	0.92727	0.56129	0.782386	5554	tags=56%, list=35%, signal=86%
GO:0006486	protein glycosylation	131	metabolic process	biological_process	119	0.256254	0.926019	0.614943	0.783367	2197	tags=17%, list=14%, signal=19%
GO:0007179	transforming growth factor beta receptor signaling pathway	57	signaling	biological_process	52	0.289115	0.92335	0.6	0.787541	2278	tags=21%, list=14%, signal=25%
GO:0006898	receptor-mediated endocytosis	32	localization	biological_process	28	0.320277	0.923126	0.576412	0.786422	4405	tags=43%, list=28%, signal=59%
GO:0043393	regulation of protein binding	19	biological regulation	biological_process	18	0.359449	0.92185	0.564148	0.787501	4625	tags=56%, list=29%, signal=79%
GO:0060021	roof of mouth development	53	developmental process	biological_process	40	0.304028	0.921555	0.581994	0.786566	884	tags=15%, list=6%, signal=16%
GO:0042733	embryonic digit morphogenesis	49	multicellular organismal process	biological_process	39	0.303289	0.92044	0.577181	0.787205	511	tags=8%, list=3%, signal=8%
GO:0033137	negative regulation of peptidyl-serine phosphorylation	18	regulation of biological process	biological_process	17	0.36118	0.919929	0.564706	0.786716	2573	tags=29%, list=16%, signal=35%
GO:0043507	positive regulation of JUN kinase activity	34	signaling	biological_process	32	0.320994	0.918855	0.578498	0.787431	1418	tags=16%, list=9%, signal=17%
GO:0001889	liver development	35	multicellular organismal process	biological_process	34	0.304699	0.913529	0.587459	0.796668	353	tags=6%, list=2%, signal=6%
GO:0046034	ATP metabolic process	23	metabolic process	biological_process	20	0.345279	0.913493	0.580071	0.795155	3997	tags=45%, list=25%, signal=60%
GO:1902042	negative regulation of extrinsic apoptotic signaling pathway via death domain receptors	16	signaling	biological_process	15	0.373104	0.913369	0.564639	0.793839	557	tags=13%, list=4%, signal=14%
GO:0071230	cellular response to amino acid stimulus	36	response to stimulus	biological_process	34	0.311756	0.910954	0.596491	0.797304	2390	tags=29%, list=15%, signal=35%
GO:0051607	defense response to virus	118	response to stimulus	biological_process	86	0.262227	0.909475	0.623377	0.798826	2257	tags=20%, list=14%, signal=23%
GO:0007517	muscle organ development	25	multicellular organismal process	biological_process	17	0.366284	0.908524	0.585034	0.799229	2904	tags=29%, list=18%, signal=36%
GO:0007254	JNK cascade	25	signaling	biological_process	23	0.341886	0.90544	0.581035	0.803899	895	tags=17%, list=6%, signal=18%
GO:0030177	positive regulation of Wnt signaling pathway	29	signaling	biological_process	20	0.338625	0.905185	0.579787	0.802816	3682	tags=30%, list=23%, signal=39%
GO:0033365	protein localization to organelle	18	localization	biological_process	16	0.360592	0.901683	0.602131	0.808441	4625	tags=56%, list=29%, signal=80%
GO:0006695	cholesterol biosynthetic process	19	metabolic process	biological_process	19	0.352457	0.901113	0.57672	0.807916	4281	tags=42%, list=27%, signal=58%
GO:0001954	positive regulation of cell-matrix adhesion	19	regulation of biological process	biological_process	18	0.351418	0.900758	0.59331	0.80714	3881	tags=56%, list=25%, signal=74%
GO:0001843	neural tube closure	71	multicellular organismal process	biological_process	66	0.268978	0.899658	0.635294	0.807689	1748	tags=14%, list=11%, signal=15%
GO:0010569	regulation of double-strand break repair via homologous recombination	15	response to stimulus	biological_process	15	0.359679	0.898241	0.590747	0.808974	4016	tags=27%, list=25%, signal=36%
GO:0006730	one-carbon metabolic process	18	metabolic process	biological_process	16	0.359911	0.895664	0.613596	0.81248	1330	tags=19%, list=8%, signal=20%
GO:0030855	epithelial cell differentiation	48	developmental process	biological_process	38	0.302766	0.895017	0.650794	0.812189	3614	tags=32%, list=23%, signal=41%
GO:0060041	retina development in camera-type eye	43	multicellular organismal process	biological_process	35	0.295321	0.893642	0.628247	0.813411	4345	tags=43%, list=28%, signal=59%
GO:0007626	locomotory behavior	66	behavior	biological_process	53	0.27693	0.889315	0.631496	0.820697	1226	tags=13%, list=8%, signal=14%
GO:0009791	post-embryonic development	64	multicellular organismal process	biological_process	56	0.268672	0.883113	0.662519	0.831539	3903	tags=36%, list=25%, signal=47%
GO:0034612	response to tumor necrosis factor	19	response to stimulus	biological_process	18	0.346498	0.881644	0.637931	0.83276	1867	tags=22%, list=12%, signal=25%
GO:0007099	centriole replication	16	cellular process	biological_process	16	0.352274	0.878211	0.611913	0.83789	4816	tags=44%, list=31%, signal=63%
GO:0010033	response to organic substance	21	response to stimulus	biological_process	15	0.359453	0.878208	0.611212	0.8363	895	tags=13%, list=6%, signal=14%
GO:0032212	positive regulation of telomere maintenance via telomerase	21	regulation of biological process	biological_process	21	0.331685	0.877642	0.650086	0.835864	5515	tags=52%, list=35%, signal=80%
GO:0042593	glucose homeostasis	88	biological regulation	biological_process	74	0.259231	0.876687	0.700599	0.8362	1528	tags=12%, list=10%, signal=13%
GO:0007157	heterophilic cell-cell adhesion via plasma membrane cell adhesion molecules	22	biological adhesion	biological_process	16	0.348447	0.874498	0.613139	0.839124	2549	tags=25%, list=16%, signal=30%
GO:0045787	positive regulation of cell cycle	22	regulation of biological process	biological_process	20	0.334103	0.874442	0.631134	0.837624	679	tags=10%, list=4%, signal=10%
GO:0035264	multicellular organism growth	73	multicellular organismal process	biological_process	69	0.259393	0.874067	0.689706	0.836747	2455	tags=22%, list=16%, signal=26%
GO:0032012	regulation of ARF protein signal transduction	16	signaling	biological_process	15	0.353867	0.873754	0.642987	0.835809	4745	tags=53%, list=30%, signal=76%
GO:0043552	positive regulation of phosphatidylinositol 3-kinase activity	21	regulation of biological process	biological_process	19	0.340236	0.872585	0.636042	0.836557	1939	tags=26%, list=12%, signal=30%
GO:0032007	negative regulation of TOR signaling	22	signaling	biological_process	21	0.332417	0.870495	0.632997	0.83908	2496	tags=24%, list=16%, signal=28%
GO:0031122	cytoplasmic microtubule organization	18	cellular process	biological_process	16	0.346701	0.868284	0.625225	0.841745	4250	tags=50%, list=27%, signal=68%
GO:0042110	T cell activation	22	immune system process	biological_process	19	0.338448	0.866303	0.631858	0.843995	1748	tags=21%, list=11%, signal=24%
GO:0035176	social behavior	27	multi-organism process	biological_process	19	0.338588	0.865428	0.660929	0.844131	757	tags=11%, list=5%, signal=11%
GO:0006165	nucleoside diphosphate phosphorylation	15	metabolic process	biological_process	15	0.35695	0.865105	0.667276	0.843169	1976	tags=33%, list=13%, signal=38%
GO:0007264	small GTPase mediated signal transduction	93	signaling	biological_process	92	0.247731	0.86486	0.727545	0.842053	2667	tags=24%, list=17%, signal=29%
GO:0002224	toll-like receptor signaling pathway	18	signaling	biological_process	18	0.333053	0.862794	0.642857	0.844511	439	tags=17%, list=3%, signal=17%
GO:0031647	regulation of protein stability	52	biological regulation	biological_process	49	0.27324	0.862322	0.676971	0.843852	984	tags=10%, list=6%, signal=11%
GO:0019752	carboxylic acid metabolic process	17	metabolic process	biological_process	15	0.34725	0.858475	0.664894	0.849753	2023	tags=27%, list=13%, signal=31%
GO:0045931	positive regulation of mitotic cell cycle	26	regulation of biological process	biological_process	24	0.313153	0.85501	0.656846	0.854729	2548	tags=29%, list=16%, signal=35%
GO:0006275	regulation of DNA replication	19	regulation of biological process	biological_process	19	0.327908	0.854281	0.675862	0.854516	1879	tags=21%, list=12%, signal=24%
GO:0051092	positive regulation of NF-kappaB transcription factor activity	93	regulation of biological process	biological_process	86	0.245988	0.853316	0.731959	0.854737	1867	tags=17%, list=12%, signal=20%
GO:0030509	BMP signaling pathway	49	signaling	biological_process	43	0.275376	0.848993	0.687598	0.86115	2167	tags=21%, list=14%, signal=24%
GO:0043484	regulation of RNA splicing	28	regulation of biological process	biological_process	25	0.306318	0.848478	0.68547	0.860536	10937	tags=100%, list=69%, signal=326%
GO:0042552	myelination	29	multicellular organismal process	biological_process	26	0.300668	0.8483	0.666667	0.859286	837	tags=8%, list=5%, signal=8%
GO:0010634	positive regulation of epithelial cell migration	25	regulation of biological process	biological_process	22	0.31532	0.845556	0.66782	0.86289	4878	tags=45%, list=31%, signal=66%
GO:0042472	inner ear morphogenesis	41	multicellular organismal process	biological_process	31	0.29438	0.843707	0.696429	0.864705	2929	tags=29%, list=19%, signal=36%
GO:0050482	arachidonic acid secretion	23	localization	biological_process	16	0.340501	0.841998	0.677007	0.866229	1037	tags=19%, list=7%, signal=20%
GO:0048511	rhythmic process	35	rhythmic process	biological_process	33	0.288675	0.841927	0.703125	0.864736	1479	tags=21%, list=9%, signal=23%
GO:0045071	negative regulation of viral genome replication	21	regulation of biological process	biological_process	20	0.324927	0.841318	0.683274	0.864259	3342	tags=30%, list=21%, signal=38%
GO:0017148	negative regulation of translation	45	regulation of biological process	biological_process	44	0.270319	0.838472	0.695513	0.867872	4742	tags=34%, list=30%, signal=49%
GO:0043407	negative regulation of MAP kinase activity	31	signaling	biological_process	30	0.291875	0.838234	0.69783	0.866755	2669	tags=30%, list=17%, signal=36%
GO:0017157	regulation of exocytosis	15	regulation of biological process	biological_process	15	0.341169	0.834882	0.664957	0.871501	2262	tags=27%, list=14%, signal=31%
GO:0006869	lipid transport	51	localization	biological_process	41	0.269043	0.829143	0.711948	0.880357	4400	tags=32%, list=28%, signal=44%
GO:0030317	flagellated sperm motility	63	locomotion	biological_process	51	0.264507	0.826451	0.723856	0.883756	685	tags=10%, list=4%, signal=10%
GO:0006887	exocytosis	66	localization	biological_process	59	0.255007	0.826394	0.763118	0.88225	4086	tags=32%, list=26%, signal=43%
GO:0001656	metanephros development	23	multicellular organismal process	biological_process	15	0.329262	0.824111	0.687063	0.884565	511	tags=13%, list=3%, signal=14%
GO:1904646	cellular response to amyloid-beta	17	response to stimulus	biological_process	16	0.330828	0.823451	0.672014	0.884188	229	tags=6%, list=1%, signal=6%
GO:0032147	activation of protein kinase activity	36	regulation of biological process	biological_process	35	0.280518	0.823218	0.747145	0.883035	2934	tags=26%, list=19%, signal=32%
GO:0051056	regulation of small GTPase mediated signal transduction	15	signaling	biological_process	15	0.338783	0.822904	0.679035	0.882011	1265	tags=20%, list=8%, signal=22%
GO:0030030	cell projection organization	47	cellular process	biological_process	46	0.261563	0.82283	0.72496	0.88057	3116	tags=24%, list=20%, signal=30%
GO:0043161	proteasome-mediated ubiquitin-dependent protein catabolic process	90	metabolic process	biological_process	86	0.231661	0.820498	0.808383	0.883027	5242	tags=41%, list=33%, signal=61%
GO:0032456	endocytic recycling	36	localization	biological_process	36	0.274592	0.819761	0.743222	0.882816	427	tags=6%, list=3%, signal=6%
GO:0090050	positive regulation of cell migration involved in sprouting angiogenesis	15	regulation of biological process	biological_process	15	0.330411	0.818043	0.700173	0.884348	3392	tags=47%, list=22%, signal=59%
GO:0006471	protein ADP-ribosylation	18	metabolic process	biological_process	17	0.322335	0.815168	0.72	0.887744	1083	tags=18%, list=7%, signal=19%
GO:0030511	positive regulation of transforming growth factor beta receptor signaling pathway	19	signaling	biological_process	19	0.320178	0.812168	0.704082	0.891358	1216	tags=16%, list=8%, signal=17%
GO:0048821	erythrocyte development	16	multicellular organismal process	biological_process	15	0.336672	0.812084	0.725632	0.889937	1650	tags=20%, list=10%, signal=22%
GO:0007268	chemical synaptic transmission	57	signaling	biological_process	44	0.263212	0.810537	0.745514	0.890997	3331	tags=30%, list=21%, signal=37%
GO:0070979	protein K11-linked ubiquitination	20	metabolic process	biological_process	20	0.312095	0.80971	0.726524	0.890826	1517	tags=15%, list=10%, signal=17%
GO:0071353	cellular response to interleukin-4	17	response to stimulus	biological_process	15	0.332077	0.807694	0.72931	0.892665	1479	tags=13%, list=9%, signal=15%
GO:0007608	sensory perception of smell	675	multicellular organismal process	biological_process	29	0.27893	0.807485	0.730185	0.891455	3412	tags=34%, list=22%, signal=44%
GO:0006879	cellular iron ion homeostasis	44	cellular process	biological_process	39	0.263745	0.807339	0.758564	0.890173	842	tags=10%, list=5%, signal=11%
GO:0032496	response to lipopolysaccharide	61	response to stimulus	biological_process	49	0.257673	0.806199	0.788976	0.890524	2369	tags=22%, list=15%, signal=26%
GO:0051480	regulation of cytosolic calcium ion concentration	19	cellular process	biological_process	18	0.313687	0.805118	0.725694	0.890681	3450	tags=44%, list=22%, signal=57%
GO:0071276	cellular response to cadmium ion	15	response to stimulus	biological_process	15	0.324773	0.802897	0.704348	0.89278	3523	tags=33%, list=22%, signal=43%
GO:0042542	response to hydrogen peroxide	18	response to stimulus	biological_process	16	0.327385	0.802347	0.730838	0.892182	2053	tags=19%, list=13%, signal=22%
GO:0007420	brain development	107	multicellular organismal process	biological_process	92	0.229532	0.799444	0.808036	0.895475	2407	tags=15%, list=15%, signal=18%
GO:0001933	negative regulation of protein phosphorylation	51	regulation of biological process	biological_process	47	0.253707	0.799017	0.788401	0.894668	3101	tags=28%, list=20%, signal=34%
GO:0030199	collagen fibril organization	32	cellular process	biological_process	30	0.279828	0.79898	0.749153	0.893174	3855	tags=43%, list=24%, signal=57%
GO:0098586	cellular response to virus	33	response to stimulus	biological_process	30	0.276801	0.793706	0.768852	0.90025	2573	tags=20%, list=16%, signal=24%
GO:0007032	endosome organization	22	cellular process	biological_process	22	0.291335	0.793424	0.74876	0.899159	5711	tags=55%, list=36%, signal=85%
GO:0006635	fatty acid beta-oxidation	30	metabolic process	biological_process	27	0.279477	0.791896	0.794425	0.90003	2612	tags=26%, list=17%, signal=31%
GO:0010332	response to gamma radiation	17	response to stimulus	biological_process	17	0.304341	0.787172	0.721368	0.905933	3988	tags=35%, list=25%, signal=47%
GO:0050896	response to stimulus	711	response to stimulus	biological_process	35	0.263633	0.785352	0.777958	0.907231	3391	tags=34%, list=22%, signal=44%
GO:0098609	cell-cell adhesion	84	biological adhesion	biological_process	60	0.238898	0.782885	0.805423	0.909569	1720	tags=12%, list=11%, signal=13%
GO:0060348	bone development	50	multicellular organismal process	biological_process	44	0.250818	0.781764	0.799043	0.909746	897	tags=11%, list=6%, signal=12%
GO:0010212	response to ionizing radiation	29	response to stimulus	biological_process	29	0.273024	0.779697	0.782161	0.911473	3037	tags=21%, list=19%, signal=26%
GO:0032092	positive regulation of protein binding	57	biological regulation	biological_process	54	0.240024	0.779648	0.821264	0.909998	2257	tags=19%, list=14%, signal=22%
GO:0010508	positive regulation of autophagy	36	regulation of biological process	biological_process	35	0.259855	0.777198	0.794362	0.912153	1899	tags=17%, list=12%, signal=19%
GO:0016567	protein ubiquitination	330	metabolic process	biological_process	312	0.191025	0.776804	0.956835	0.911217	2853	tags=15%, list=18%, signal=18%
GO:0006470	protein dephosphorylation	149	metabolic process	biological_process	139	0.204869	0.775015	0.905714	0.912478	3105	tags=21%, list=20%, signal=26%
GO:0051225	spindle assembly	20	cellular process	biological_process	19	0.30221	0.774488	0.763066	0.911764	4064	tags=32%, list=26%, signal=43%
GO:0072332	intrinsic apoptotic signaling pathway by p53 class mediator	15	signaling	biological_process	15	0.317983	0.772128	0.758497	0.913875	3635	tags=33%, list=23%, signal=43%
GO:0022008	neurogenesis	38	multicellular organismal process	biological_process	33	0.262036	0.771629	0.773246	0.913095	1740	tags=12%, list=11%, signal=14%
GO:0051973	positive regulation of telomerase activity	24	regulation of biological process	biological_process	24	0.28408	0.770446	0.768581	0.913216	5095	tags=42%, list=32%, signal=61%
GO:0034063	stress granule assembly	15	cellular process	biological_process	15	0.310611	0.765023	0.771993	0.91976	5951	tags=60%, list=38%, signal=96%
GO:0008202	steroid metabolic process	35	metabolic process	biological_process	29	0.269497	0.764657	0.799331	0.918752	3339	tags=34%, list=21%, signal=44%
GO:0007281	germ cell development	24	reproductive process	biological_process	22	0.278713	0.761662	0.788927	0.921466	2573	tags=23%, list=16%, signal=27%
GO:0000132	establishment of mitotic spindle orientation	18	localization	biological_process	17	0.291359	0.756639	0.784247	0.927024	3716	tags=35%, list=24%, signal=46%
GO:0007409	axonogenesis	59	multicellular organismal process	biological_process	49	0.239615	0.755856	0.831804	0.926592	1839	tags=18%, list=12%, signal=21%
GO:0061512	protein localization to cilium	24	localization	biological_process	22	0.280164	0.754994	0.793277	0.926207	3014	tags=36%, list=19%, signal=45%
GO:0032720	negative regulation of tumor necrosis factor production	41	regulation of biological process	biological_process	31	0.266793	0.752059	0.826514	0.928861	2805	tags=26%, list=18%, signal=31%
GO:0007492	endoderm development	23	developmental process	biological_process	19	0.282982	0.747112	0.780316	0.934017	3803	tags=42%, list=24%, signal=55%
GO:0050679	positive regulation of epithelial cell proliferation	42	regulation of biological process	biological_process	33	0.250181	0.746408	0.835275	0.93336	3380	tags=27%, list=21%, signal=35%
GO:0009566	fertilization	30	reproductive process	biological_process	21	0.279227	0.744262	0.794473	0.93467	587	tags=10%, list=4%, signal=10%
GO:0010719	negative regulation of epithelial to mesenchymal transition	23	regulation of biological process	biological_process	22	0.280093	0.740658	0.811765	0.937882	2467	tags=23%, list=16%, signal=27%
GO:0007613	memory	51	multicellular organismal process	biological_process	40	0.244581	0.738383	0.840391	0.939326	556	tags=5%, list=4%, signal=5%
GO:0032880	regulation of protein localization	39	regulation of biological process	biological_process	34	0.245538	0.73295	0.85623	0.944715	4330	tags=44%, list=27%, signal=61%
GO:0051402	neuron apoptotic process	35	cellular process	biological_process	32	0.252839	0.731145	0.843537	0.945347	2573	tags=19%, list=16%, signal=22%
GO:0001657	ureteric bud development	31	multicellular organismal process	biological_process	26	0.260441	0.729717	0.850498	0.945541	4860	tags=42%, list=31%, signal=61%
GO:0006457	protein folding	78	cellular process	biological_process	76	0.210524	0.728885	0.912152	0.945054	978	tags=7%, list=6%, signal=7%
GO:0045454	cell redox homeostasis	17	regulation of biological process	biological_process	17	0.289219	0.728661	0.824742	0.943766	4057	tags=41%, list=26%, signal=55%
GO:0030522	intracellular receptor signaling pathway	22	signaling	biological_process	19	0.284389	0.727306	0.821678	0.943795	2086	tags=21%, list=13%, signal=24%
GO:0045995	regulation of embryonic development	15	regulation of biological process	biological_process	15	0.296065	0.724107	0.80367	0.946123	3107	tags=27%, list=20%, signal=33%
GO:0016055	Wnt signaling pathway	107	signaling	biological_process	92	0.203462	0.718816	0.930131	0.950855	1730	tags=13%, list=11%, signal=15%
GO:0036297	interstrand cross-link repair	20	response to stimulus	biological_process	20	0.27043	0.718527	0.823232	0.949638	2563	tags=30%, list=16%, signal=36%
GO:0055007	cardiac muscle cell differentiation	19	multicellular organismal process	biological_process	15	0.293054	0.708114	0.829907	0.960157	2167	tags=20%, list=14%, signal=23%
GO:0000045	autophagosome assembly	29	metabolic process	biological_process	29	0.243711	0.703478	0.889632	0.963717	4345	tags=38%, list=28%, signal=52%
GO:0006913	nucleocytoplasmic transport	24	localization	biological_process	23	0.255669	0.701701	0.871575	0.964204	2622	tags=17%, list=17%, signal=21%
GO:0045724	positive regulation of cilium assembly	15	regulation of biological process	biological_process	15	0.282017	0.701495	0.86067	0.962855	1049	tags=13%, list=7%, signal=14%
GO:0031929	TOR signaling	15	signaling	biological_process	15	0.287546	0.699705	0.845745	0.963174	1088	tags=13%, list=7%, signal=14%
GO:0031398	positive regulation of protein ubiquitination	44	regulation of biological process	biological_process	44	0.225901	0.698436	0.928571	0.962977	3086	tags=23%, list=20%, signal=28%
GO:0021549	cerebellum development	24	multicellular organismal process	biological_process	20	0.261795	0.698415	0.865546	0.961442	250	tags=5%, list=2%, signal=5%
GO:0030307	positive regulation of cell growth	44	regulation of biological process	biological_process	42	0.225377	0.695925	0.902711	0.962431	3957	tags=29%, list=25%, signal=38%
GO:0010506	regulation of autophagy	41	regulation of biological process	biological_process	41	0.231367	0.695449	0.912763	0.961405	1141	tags=10%, list=7%, signal=10%
GO:0006367	transcription initiation from RNA polymerase II promoter	25	metabolic process	biological_process	23	0.254417	0.694987	0.856661	0.960357	11753	tags=100%, list=75%, signal=393%
GO:0060349	bone morphogenesis	22	multicellular organismal process	biological_process	16	0.278366	0.692863	0.849638	0.96104	4201	tags=44%, list=27%, signal=60%
GO:0034504	protein localization to nucleus	28	localization	biological_process	27	0.244865	0.688821	0.887395	0.96358	1746	tags=15%, list=11%, signal=17%
GO:0007288	sperm axoneme assembly	21	reproductive process	biological_process	20	0.257183	0.673681	0.89	0.976717	5595	tags=60%, list=36%, signal=93%
GO:0034613	cellular protein localization	41	localization	biological_process	37	0.220184	0.663067	0.933225	0.984532	3933	tags=32%, list=25%, signal=43%
GO:0060078	regulation of postsynaptic membrane potential	32	biological regulation	biological_process	18	0.257071	0.660139	0.896853	0.985415	204	tags=6%, list=1%, signal=6%
GO:0051259	protein complex oligomerization	15	cellular process	biological_process	15	0.262831	0.653282	0.869643	0.989356	4138	tags=47%, list=26%, signal=63%
GO:2000377	regulation of reactive oxygen species metabolic process	17	regulation of biological process	biological_process	16	0.26313	0.648935	0.879859	0.991187	1521	tags=19%, list=10%, signal=21%
GO:0045862	positive regulation of proteolysis	19	regulation of biological process	biological_process	19	0.251543	0.648702	0.901695	0.989796	1720	tags=16%, list=11%, signal=18%
GO:0001944	vasculature development	18	multicellular organismal process	biological_process	18	0.255429	0.64614	0.920354	0.990203	4201	tags=39%, list=27%, signal=53%
GO:0006493	protein O-linked glycosylation	24	metabolic process	biological_process	23	0.239068	0.64447	0.906526	0.989974	244	tags=4%, list=2%, signal=4%
GO:0051898	negative regulation of protein kinase B signaling	26	signaling	biological_process	23	0.238142	0.642014	0.909091	0.990239	3622	tags=26%, list=23%, signal=34%
GO:0016192	vesicle-mediated transport	164	localization	biological_process	162	0.165674	0.633498	0.995935	0.99464	2673	tags=14%, list=17%, signal=17%
GO:0007519	skeletal muscle tissue development	30	multicellular organismal process	biological_process	21	0.240349	0.63321	0.923339	0.993284	2929	tags=29%, list=19%, signal=35%
GO:0001658	branching involved in ureteric bud morphogenesis	32	multicellular organismal process	biological_process	26	0.225464	0.629693	0.940199	0.994086	511	tags=8%, list=3%, signal=8%
GO:0050911	detection of chemical stimulus involved in sensory perception of smell	843	response to stimulus	biological_process	17	0.250929	0.627454	0.905429	0.994014	3391	tags=41%, list=22%, signal=52%
GO:0001755	neural crest cell migration	24	multicellular organismal process	biological_process	17	0.249925	0.624822	0.905188	0.994162	2060	tags=18%, list=13%, signal=20%
GO:0045648	positive regulation of erythrocyte differentiation	19	regulation of biological process	biological_process	16	0.246957	0.620095	0.904762	0.995677	1226	tags=13%, list=8%, signal=14%
GO:0001825	blastocyst formation	18	multicellular organismal process	biological_process	17	0.242773	0.613826	0.925373	0.997886	4219	tags=29%, list=27%, signal=40%
GO:0007616	long-term memory	20	multicellular organismal process	biological_process	15	0.246333	0.603549	0.928696	1	3577	tags=33%, list=23%, signal=43%
GO:0006974	cellular response to DNA damage stimulus	273	response to stimulus	biological_process	269	0.149643	0.599853	1	1	2914	tags=12%, list=18%, signal=14%
GO:0033344	cholesterol efflux	17	localization	biological_process	16	0.242606	0.597804	0.932874	1	4503	tags=44%, list=29%, signal=61%
GO:0002250	adaptive immune response	51	response to stimulus	biological_process	30	0.210843	0.591615	0.96129	1	4435	tags=30%, list=28%, signal=42%
GO:0018345	protein palmitoylation	20	metabolic process	biological_process	19	0.226391	0.587191	0.937824	1	3995	tags=32%, list=25%, signal=42%
GO:0120009	intermembrane lipid transfer	29	localization	biological_process	28	0.207392	0.584084	0.967687	1	3937	tags=29%, list=25%, signal=38%
GO:0043124	negative regulation of I-kappaB kinase/NF-kappaB signaling	31	signaling	biological_process	28	0.208436	0.583975	0.962843	1	2715	tags=21%, list=17%, signal=26%
GO:0031146	SCF-dependent proteasomal ubiquitin-dependent protein catabolic process	19	metabolic process	biological_process	18	0.216764	0.577266	0.954469	1	384	tags=6%, list=2%, signal=6%
GO:0045214	sarcomere organization	23	developmental process	biological_process	20	0.216806	0.572251	0.961749	1	2343	tags=20%, list=15%, signal=23%
GO:0006417	regulation of translation	63	regulation of biological process	biological_process	59	0.174253	0.570437	0.989442	1	5021	tags=36%, list=32%, signal=52%
GO:0048488	synaptic vesicle endocytosis	15	localization	biological_process	15	0.230337	0.562658	0.963415	1	4138	tags=33%, list=26%, signal=45%
GO:0030041	actin filament polymerization	18	cellular process	biological_process	17	0.220105	0.556851	0.958054	1	2040	tags=18%, list=13%, signal=20%
GO:0006366	transcription by RNA polymerase II	58	metabolic process	biological_process	54	0.1725	0.555963	0.987578	1	2477	tags=11%, list=16%, signal=13%
GO:0006298	mismatch repair	17	response to stimulus	biological_process	17	0.217872	0.554244	0.957045	1	1951	tags=18%, list=12%, signal=20%
GO:0010975	regulation of neuron projection development	27	regulation of biological process	biological_process	24	0.199287	0.550516	0.968852	1	4977	tags=46%, list=32%, signal=67%
GO:0090503	RNA phosphodiester bond hydrolysis, exonucleolytic	28	metabolic process	biological_process	28	0.190711	0.548276	0.971429	1	4943	tags=36%, list=31%, signal=52%
GO:0006284	base-excision repair	23	response to stimulus	biological_process	23	0.199141	0.539077	0.974916	1	2194	tags=13%, list=14%, signal=15%
GO:0030163	protein catabolic process	21	metabolic process	biological_process	19	0.204035	0.535815	0.97695	1	2488	tags=16%, list=16%, signal=19%
GO:0034113	heterotypic cell-cell adhesion	17	biological adhesion	biological_process	15	0.222595	0.532805	0.963222	1	578	tags=7%, list=4%, signal=7%
GO:0001782	B cell homeostasis	18	immune system process	biological_process	16	0.215003	0.529977	0.970435	1	1161	tags=13%, list=7%, signal=13%
GO:0000723	telomere maintenance	27	metabolic process	biological_process	27	0.187921	0.529039	0.989744	0.999899	12800	tags=100%, list=81%, signal=532%
GO:0019827	stem cell population maintenance	43	multicellular organismal process	biological_process	39	0.17462	0.527491	0.991987	0.998748	2797	tags=13%, list=18%, signal=16%
GO:0001835	blastocyst hatching	18	multicellular organismal process	biological_process	16	0.210892	0.527458	0.974227	0.997254	4326	tags=31%, list=27%, signal=43%
GO:0000413	protein peptidyl-prolyl isomerization	39	metabolic process	biological_process	36	0.173941	0.516023	0.998395	0.998427	12023	tags=97%, list=76%, signal=409%
GO:0006413	translational initiation	65	metabolic process	biological_process	63	0.149038	0.491176	1	1	13417	tags=100%, list=85%, signal=671%
GO:0043966	histone H3 acetylation	29	metabolic process	biological_process	28	0.174953	0.486943	0.99374	1	423	tags=4%, list=3%, signal=4%
GO:0000184	nuclear-transcribed mRNA catabolic process, nonsense-mediated decay	27	regulation of biological process	biological_process	27	0.169665	0.482571	0.996593	0.999816	3813	tags=22%, list=24%, signal=29%
GO:0006511	ubiquitin-dependent protein catabolic process	166	metabolic process	biological_process	161	0.123742	0.468894	1	1	5225	tags=27%, list=33%, signal=40%
GO:0006310	DNA recombination	44	metabolic process	biological_process	42	0.126742	0.392725	1	1	6615	tags=52%, list=42%, signal=90%
GO:0006289	nucleotide-excision repair	27	response to stimulus	biological_process	27	0.137953	0.378257	1	1	13586	tags=100%, list=86%, signal=725%
GO:0016197	endosomal transport	25	localization	biological_process	25	0.131059	0.358537	1	1	5278	tags=40%, list=33%, signal=60%
GO:0008380	RNA splicing	94	metabolic process	biological_process	91	0.094217	0.330739	1	0.999922	14280	tags=100%, list=91%, signal=1061%
