# Supplementary material for: A secreted helminth microRNA suppresses gastrointestinal cell differentiation required for innate immunity
Source: Front Immunol. 2025 Mar 27;16:1558132. doi: 10.3389/fimmu.2025.1558132 (PMC11983496; doi:10.3389/fimmu.2025.1558132)
Supplement: Supplementary Table 10 — Gene set enrichment analysis (GSEA) for Biological Process domain (GO: BP) terms (ranked by NES value) of ovine abomasal organoids transfected with miR-5352 mimic relative to miRNA control mimic transfection, both treated with IL-13 and cultured for 48h. Relevant terms are highlight in grey. [file Table10.xlsx]

## Sheet: MIMIC
Supplementary Table S10. Gene set enrichment analysis (GSEA) for Biological Process domain (GO:BP) terms (ranked by NES value) of ovine abomasal organoids transfected with miR-5352 mimic relative to miRNA mimic control transfection, both treated with IL-13 and cultured for 48h. Relevant terms are highlight in grey.
NAME	GO_P Term Desc	Original size	GO_P Term Level2	GO_P Term Level1	Size (after restricting to dataset)	ES	NES	NOM p-val	FDR q-val	RANK AT MAX	LEADING EDGE
GO:0034765	regulation of ion transmembrane transport	102	regulation of biological process	biological_process	66	0.541979	1.87811	0	0.321077	1064	tags=29%, list=7%, signal=31%
GO:0060079	excitatory postsynaptic potential	47	signaling	biological_process	31	0.608057	1.8718	0	0.177129	3084	tags=42%, list=20%, signal=52%
GO:0009749	response to glucose	23	response to stimulus	biological_process	21	0.634814	1.77139	0.001499	0.449965	830	tags=24%, list=5%, signal=25%
GO:0007050	cell cycle arrest	24	regulation of biological process	biological_process	21	0.634807	1.76555	0.001462	0.363207	1929	tags=43%, list=12%, signal=49%
GO:0071805	potassium ion transmembrane transport	122	localization	biological_process	85	0.483193	1.76007	0.002463	0.312718	1175	tags=26%, list=7%, signal=28%
GO:0050680	negative regulation of epithelial cell proliferation	44	regulation of biological process	biological_process	39	0.556957	1.7284	0.006849	0.379799	3412	tags=44%, list=22%, signal=56%
GO:0006672	ceramide metabolic process	16	metabolic process	biological_process	15	0.653555	1.7141	0.003135	0.387825	2088	tags=40%, list=13%, signal=46%
GO:0060326	cell chemotaxis	63	response to stimulus	biological_process	38	0.53579	1.71252	0.002721	0.344941	1315	tags=29%, list=8%, signal=32%
GO:0043525	positive regulation of neuron apoptotic process	17	regulation of biological process	biological_process	15	0.659302	1.70533	0.003125	0.333884	2647	tags=53%, list=17%, signal=64%
GO:0007018	microtubule-based movement	69	cellular process	biological_process	65	0.479504	1.70262	0.002628	0.309141	1880	tags=26%, list=12%, signal=30%
GO:0035725	sodium ion transmembrane transport	68	localization	biological_process	55	0.495384	1.69425	0.002594	0.306081	1501	tags=24%, list=10%, signal=26%
GO:0006813	potassium ion transport	113	localization	biological_process	81	0.473109	1.69357	0.001253	0.282846	886	tags=22%, list=6%, signal=23%
GO:0050885	neuromuscular process controlling balance	35	multicellular organismal process	biological_process	32	0.55009	1.68737	0.001393	0.279111	3081	tags=41%, list=20%, signal=50%
GO:0006986	response to unfolded protein	17	response to stimulus	biological_process	16	0.631468	1.67867	0.007764	0.285913	4842	tags=69%, list=31%, signal=99%
GO:0030317	flagellated sperm motility	63	locomotion	biological_process	50	0.502614	1.67575	0.005236	0.275595	2744	tags=40%, list=17%, signal=48%
GO:0007268	chemical synaptic transmission	57	signaling	biological_process	40	0.51211	1.6728	0.006757	0.268447	3206	tags=43%, list=20%, signal=53%
GO:0045666	positive regulation of neuron differentiation	46	regulation of biological process	biological_process	36	0.526738	1.66234	0.009655	0.28154	3797	tags=58%, list=24%, signal=77%
GO:0006816	calcium ion transport	95	localization	biological_process	73	0.465731	1.65432	0.005051	0.289863	3277	tags=38%, list=21%, signal=48%
GO:0043086	negative regulation of catalytic activity	96	biological regulation	biological_process	79	0.457762	1.65427	0.001218	0.274761	2208	tags=28%, list=14%, signal=32%
GO:0030199	collagen fibril organization	32	cellular process	biological_process	29	0.551068	1.65152	0.008242	0.268433	1881	tags=34%, list=12%, signal=39%
GO:0050731	positive regulation of peptidyl-tyrosine phosphorylation	66	regulation of biological process	biological_process	51	0.490206	1.63777	0.002611	0.293528	2838	tags=39%, list=18%, signal=48%
GO:0061098	positive regulation of protein tyrosine kinase activity	24	regulation of biological process	biological_process	23	0.570942	1.63705	0.010174	0.281913	4321	tags=70%, list=27%, signal=96%
GO:0071277	cellular response to calcium ion	39	response to stimulus	biological_process	35	0.516704	1.6295	0.008299	0.290282	2892	tags=34%, list=18%, signal=42%
GO:0001892	embryonic placenta development	16	reproductive process	biological_process	15	0.621404	1.62582	0.012422	0.289102	895	tags=27%, list=6%, signal=28%
GO:0006887	exocytosis	66	localization	biological_process	59	0.476879	1.62566	0.007557	0.277814	2094	tags=24%, list=13%, signal=27%
GO:0048661	positive regulation of smooth muscle cell proliferation	23	regulation of biological process	biological_process	19	0.585794	1.61388	0.021771	0.298864	2298	tags=53%, list=15%, signal=62%
GO:0002250	adaptive immune response	51	response to stimulus	biological_process	31	0.525322	1.61103	0.01122	0.295452	3207	tags=52%, list=20%, signal=65%
GO:0045787	positive regulation of cell cycle	22	regulation of biological process	biological_process	21	0.569958	1.59659	0.0162	0.328158	3616	tags=43%, list=23%, signal=56%
GO:0010951	negative regulation of endopeptidase activity	121	regulation of biological process	biological_process	75	0.452144	1.59179	0.007742	0.332538	3379	tags=43%, list=21%, signal=54%
GO:0070588	calcium ion transmembrane transport	90	localization	biological_process	70	0.445876	1.58699	0.003778	0.335662	4320	tags=46%, list=27%, signal=63%
GO:0007601	visual perception	94	multicellular organismal process	biological_process	60	0.453125	1.58007	0.010178	0.345098	1516	tags=27%, list=10%, signal=29%
GO:0007141	male meiosis I	20	reproductive process	biological_process	15	0.596739	1.56831	0.022659	0.37099	464	tags=20%, list=3%, signal=21%
GO:0007159	leukocyte cell-cell adhesion	18	biological adhesion	biological_process	15	0.603774	1.56281	0.03177	0.378995	2838	tags=47%, list=18%, signal=57%
GO:0006885	regulation of pH	19	biological regulation	biological_process	15	0.596924	1.56265	0.045313	0.368363	1808	tags=33%, list=11%, signal=38%
GO:2000134	negative regulation of G1/S transition of mitotic cell cycle	23	regulation of biological process	biological_process	23	0.541954	1.56257	0.029455	0.358006	422	tags=13%, list=3%, signal=13%
GO:0071773	cellular response to BMP stimulus	27	response to stimulus	biological_process	22	0.554539	1.55912	0.027982	0.359208	1115	tags=23%, list=7%, signal=24%
GO:0017157	regulation of exocytosis	15	regulation of biological process	biological_process	15	0.603829	1.55591	0.035242	0.360647	2548	tags=53%, list=16%, signal=64%
GO:0097193	intrinsic apoptotic signaling pathway	16	signaling	biological_process	16	0.587867	1.54895	0.02406	0.37367	2647	tags=38%, list=17%, signal=45%
GO:0090200	positive regulation of release of cytochrome c from mitochondria	16	signaling	biological_process	16	0.579492	1.54642	0.037481	0.372054	3070	tags=50%, list=20%, signal=62%
GO:0006955	immune response	194	response to stimulus	biological_process	120	0.400657	1.54511	0.008074	0.366737	4566	tags=52%, list=29%, signal=72%
GO:0010811	positive regulation of cell-substrate adhesion	27	regulation of biological process	biological_process	24	0.525396	1.53965	0.037604	0.373945	2021	tags=29%, list=13%, signal=33%
GO:0032868	response to insulin	32	response to stimulus	biological_process	28	0.510548	1.53632	0.027496	0.375365	4146	tags=50%, list=26%, signal=68%
GO:0002376	immune system process	102	immune system process	biological_process	79	0.420873	1.53375	0.013871	0.374379	3346	tags=39%, list=21%, signal=50%
GO:0002040	sprouting angiogenesis	20	multicellular organismal process	biological_process	15	0.581779	1.52491	0.024353	0.393403	1222	tags=33%, list=8%, signal=36%
GO:0007179	transforming growth factor beta receptor signaling pathway	57	signaling	biological_process	52	0.453927	1.51963	0.017333	0.400691	876	tags=19%, list=6%, signal=20%
GO:0045766	positive regulation of angiogenesis	89	regulation of biological process	biological_process	73	0.422105	1.51405	0.012516	0.409947	2273	tags=32%, list=14%, signal=37%
GO:0061512	protein localization to cilium	24	localization	biological_process	21	0.540247	1.50891	0.042105	0.418441	5060	tags=62%, list=32%, signal=91%
GO:0035176	social behavior	27	multi-organism process	biological_process	21	0.530605	1.50869	0.040115	0.410388	3081	tags=33%, list=20%, signal=41%
GO:0045747	positive regulation of Notch signaling pathway	27	signaling	biological_process	21	0.537442	1.50796	0.043732	0.404451	1797	tags=29%, list=11%, signal=32%
GO:0035774	positive regulation of insulin secretion involved in cellular response to glucose stimulus	18	signaling	biological_process	16	0.577571	1.50405	0.048558	0.408565	470	tags=19%, list=3%, signal=19%
GO:0042593	glucose homeostasis	88	biological regulation	biological_process	74	0.418216	1.5	0.014742	0.413694	2389	tags=26%, list=15%, signal=30%
GO:0000281	mitotic cytokinesis	34	cellular process	biological_process	34	0.48238	1.48908	0.04329	0.441445	4069	tags=35%, list=26%, signal=48%
GO:0051216	cartilage development	45	multicellular organismal process	biological_process	37	0.464897	1.48556	0.024259	0.444761	1102	tags=24%, list=7%, signal=26%
GO:0019882	antigen processing and presentation	42	immune system process	biological_process	33	0.474684	1.48478	0.029126	0.439335	2862	tags=39%, list=18%, signal=48%
GO:0050714	positive regulation of protein secretion	28	regulation of biological process	biological_process	26	0.516156	1.48198	0.048433	0.441278	3275	tags=35%, list=21%, signal=44%
GO:0060976	coronary vasculature development	22	multicellular organismal process	biological_process	22	0.518289	1.47791	0.047128	0.446696	1925	tags=27%, list=12%, signal=31%
GO:0006814	sodium ion transport	75	localization	biological_process	59	0.428255	1.47371	0.019206	0.452563	1501	tags=19%, list=10%, signal=21%
GO:0044458	motile cilium assembly	18	cellular process	biological_process	15	0.557393	1.47262	0.05136	0.448482	2375	tags=47%, list=15%, signal=55%
GO:0043409	negative regulation of MAPK cascade	19	signaling	biological_process	18	0.543887	1.46893	0.047913	0.453797	3538	tags=44%, list=23%, signal=57%
GO:0001501	skeletal system development	59	multicellular organismal process	biological_process	45	0.442368	1.4656	0.028947	0.457049	1369	tags=24%, list=9%, signal=27%
GO:0086091	regulation of heart rate by cardiac conduction	26	signaling	biological_process	22	0.525113	1.46503	0.044798	0.451757	798	tags=23%, list=5%, signal=24%
GO:0001938	positive regulation of endothelial cell proliferation	40	regulation of biological process	biological_process	32	0.476766	1.4621	0.046008	0.453603	3698	tags=44%, list=24%, signal=57%
GO:0042771	intrinsic apoptotic signaling pathway in response to DNA damage by p53 class mediator	22	signaling	biological_process	21	0.526761	1.45985	0.058739	0.453179	884	tags=19%, list=6%, signal=20%
GO:0007204	positive regulation of cytosolic calcium ion concentration	36	cellular process	biological_process	24	0.499625	1.45446	0.051604	0.463246	5102	tags=63%, list=32%, signal=92%
GO:0060395	SMAD protein signal transduction	38	signaling	biological_process	33	0.467039	1.45416	0.052414	0.457361	2101	tags=27%, list=13%, signal=31%
GO:0050482	arachidonic acid secretion	23	localization	biological_process	17	0.550805	1.45192	0.055072	0.457805	1234	tags=35%, list=8%, signal=38%
GO:0016525	negative regulation of angiogenesis	56	regulation of biological process	biological_process	45	0.440424	1.44564	0.039031	0.471928	2405	tags=27%, list=15%, signal=31%
GO:0051781	positive regulation of cell division	28	regulation of biological process	biological_process	23	0.502269	1.4444	0.058739	0.469089	5240	tags=65%, list=33%, signal=98%
GO:0072593	reactive oxygen species metabolic process	31	metabolic process	biological_process	29	0.480258	1.44258	0.052334	0.468357	990	tags=28%, list=6%, signal=29%
GO:0006412	translation	304	metabolic process	biological_process	277	0.346433	1.44185	0.003181	0.463982	2816	tags=32%, list=18%, signal=38%
GO:0051209	release of sequestered calcium ion into cytosol	24	regulation of biological process	biological_process	18	0.53279	1.43995	0.074695	0.463704	3617	tags=44%, list=23%, signal=58%
GO:0001657	ureteric bud development	31	multicellular organismal process	biological_process	24	0.498325	1.43365	0.053111	0.478311	3336	tags=38%, list=21%, signal=48%
GO:0045736	negative regulation of cyclin-dependent protein serine/threonine kinase activity	20	regulation of biological process	biological_process	19	0.526561	1.43308	0.074128	0.473558	549	tags=16%, list=3%, signal=16%
GO:0007160	cell-matrix adhesion	60	biological adhesion	biological_process	53	0.425398	1.42685	0.02861	0.487764	1887	tags=25%, list=12%, signal=28%
GO:0060348	bone development	50	multicellular organismal process	biological_process	44	0.433407	1.42592	0.034153	0.484278	2933	tags=30%, list=19%, signal=36%
GO:0050911	detection of chemical stimulus involved in sensory perception of smell	843	response to stimulus	biological_process	15	0.560475	1.42521	0.07362	0.480229	3182	tags=53%, list=20%, signal=67%
GO:0045669	positive regulation of osteoblast differentiation	46	regulation of biological process	biological_process	39	0.444593	1.42462	0.050132	0.475841	1721	tags=23%, list=11%, signal=26%
GO:0030308	negative regulation of cell growth	75	regulation of biological process	biological_process	65	0.401257	1.4199	0.027569	0.485218	2710	tags=31%, list=17%, signal=37%
GO:0008286	insulin receptor signaling pathway	35	signaling	biological_process	34	0.460034	1.41987	0.072973	0.4791	3545	tags=32%, list=23%, signal=42%
GO:0006811	ion transport	459	localization	biological_process	334	0.339194	1.41765	0.00206	0.480354	3297	tags=27%, list=21%, signal=33%
GO:0019915	lipid storage	24	localization	biological_process	23	0.492724	1.41631	0.068079	0.479001	3754	tags=43%, list=24%, signal=57%
GO:0034220	ion transmembrane transport	177	localization	biological_process	119	0.373174	1.41581	0.015294	0.475006	1559	tags=19%, list=10%, signal=21%
GO:1901223	negative regulation of NIK/NF-kappaB signaling	18	signaling	biological_process	16	0.541082	1.41469	0.080425	0.472886	2957	tags=38%, list=19%, signal=46%
GO:0008277	regulation of G protein-coupled receptor signaling pathway	23	signaling	biological_process	19	0.521076	1.41416	0.070485	0.468819	1222	tags=26%, list=8%, signal=28%
GO:1904707	positive regulation of vascular smooth muscle cell proliferation	19	regulation of biological process	biological_process	16	0.540723	1.41217	0.077844	0.469861	1649	tags=31%, list=10%, signal=35%
GO:0045600	positive regulation of fat cell differentiation	34	regulation of biological process	biological_process	28	0.481712	1.41179	0.071533	0.46557	1072	tags=21%, list=7%, signal=23%
GO:0050918	positive chemotaxis	22	response to stimulus	biological_process	16	0.536322	1.41061	0.076923	0.463852	895	tags=25%, list=6%, signal=26%
GO:0001666	response to hypoxia	68	response to stimulus	biological_process	61	0.409369	1.40802	0.037641	0.466849	2289	tags=25%, list=15%, signal=29%
GO:2001240	negative regulation of extrinsic apoptotic signaling pathway in absence of ligand	19	signaling	biological_process	15	0.553932	1.40735	0.08642	0.463716	1649	tags=27%, list=10%, signal=30%
GO:0030501	positive regulation of bone mineralization	32	regulation of biological process	biological_process	27	0.467767	1.40596	0.066667	0.462882	4318	tags=48%, list=27%, signal=66%
GO:0060291	long-term synaptic potentiation	25	signaling	biological_process	21	0.50513	1.4058	0.069118	0.458297	2799	tags=48%, list=18%, signal=58%
GO:0007265	Ras protein signal transduction	27	signaling	biological_process	27	0.471865	1.40427	0.066378	0.457991	2072	tags=26%, list=13%, signal=30%
GO:0070555	response to interleukin-1	17	response to stimulus	biological_process	16	0.530079	1.40409	0.080477	0.453662	1739	tags=38%, list=11%, signal=42%
GO:2000352	negative regulation of endothelial cell apoptotic process	23	regulation of biological process	biological_process	19	0.510993	1.40071	0.08284	0.459785	3379	tags=47%, list=21%, signal=60%
GO:0050727	regulation of inflammatory response	54	response to stimulus	biological_process	47	0.426876	1.39735	0.056921	0.464936	1649	tags=28%, list=10%, signal=31%
GO:0007189	adenylate cyclase-activating G protein-coupled receptor signaling pathway	49	signaling	biological_process	29	0.461991	1.39662	0.086083	0.462574	3585	tags=45%, list=23%, signal=58%
GO:0016358	dendrite development	29	multicellular organismal process	biological_process	25	0.478015	1.39609	0.073864	0.459276	2856	tags=44%, list=18%, signal=54%
GO:0032526	response to retinoic acid	20	response to stimulus	biological_process	18	0.506939	1.38909	0.097983	0.475715	2244	tags=39%, list=14%, signal=45%
GO:0071407	cellular response to organic cyclic compound	33	response to stimulus	biological_process	30	0.458581	1.38867	0.062413	0.472085	4180	tags=50%, list=27%, signal=68%
GO:0007286	spermatid development	59	reproductive process	biological_process	46	0.423188	1.38602	0.072848	0.47509	3639	tags=37%, list=23%, signal=48%
GO:0071320	cellular response to cAMP	25	response to stimulus	biological_process	20	0.494995	1.38593	0.089419	0.470674	2558	tags=35%, list=16%, signal=42%
GO:0007599	hemostasis	24	biological regulation	biological_process	21	0.491523	1.38319	0.087774	0.474541	1304	tags=24%, list=8%, signal=26%
GO:0007166	cell surface receptor signaling pathway	108	signaling	biological_process	79	0.381469	1.38244	0.056483	0.472235	3207	tags=34%, list=20%, signal=43%
GO:0030178	negative regulation of Wnt signaling pathway	33	signaling	biological_process	29	0.460036	1.3795	0.089903	0.476872	1154	tags=21%, list=7%, signal=22%
GO:1905515	non-motile cilium assembly	40	cellular process	biological_process	40	0.429151	1.37743	0.066572	0.478747	4629	tags=43%, list=29%, signal=60%
GO:1902895	positive regulation of pri-miRNA transcription by RNA polymerase II	32	regulation of biological process	biological_process	31	0.456143	1.37136	0.086231	0.49331	1709	tags=26%, list=11%, signal=29%
GO:0035987	endodermal cell differentiation	24	multicellular organismal process	biological_process	18	0.494028	1.36968	0.105344	0.493766	1876	tags=22%, list=12%, signal=25%
GO:1901998	toxin transport	35	localization	biological_process	32	0.4508	1.36965	0.088953	0.489238	1938	tags=25%, list=12%, signal=28%
GO:0045860	positive regulation of protein kinase activity	48	regulation of biological process	biological_process	41	0.422102	1.36688	0.085135	0.493321	2214	tags=24%, list=14%, signal=28%
GO:0043065	positive regulation of apoptotic process	172	regulation of biological process	biological_process	161	0.347687	1.36505	0.030474	0.494764	2647	tags=24%, list=17%, signal=29%
GO:0007492	endoderm development	23	developmental process	biological_process	18	0.501395	1.36501	0.113069	0.490421	2941	tags=33%, list=19%, signal=41%
GO:0060349	bone morphogenesis	22	multicellular organismal process	biological_process	18	0.498331	1.36335	0.118182	0.49112	1373	tags=33%, list=9%, signal=36%
GO:0010718	positive regulation of epithelial to mesenchymal transition	29	regulation of biological process	biological_process	26	0.46586	1.36204	0.111111	0.490752	1311	tags=27%, list=8%, signal=29%
GO:0030198	extracellular matrix organization	71	cellular process	biological_process	64	0.387398	1.35941	0.074968	0.494472	2463	tags=33%, list=16%, signal=39%
GO:0098655	cation transmembrane transport	69	localization	biological_process	56	0.402988	1.35798	0.074316	0.494359	880	tags=14%, list=6%, signal=15%
GO:0045786	negative regulation of cell cycle	23	regulation of biological process	biological_process	21	0.492647	1.35586	0.107829	0.49679	3676	tags=38%, list=23%, signal=50%
GO:0007368	determination of left/right symmetry	48	multicellular organismal process	biological_process	43	0.415319	1.3551	0.076408	0.494942	4821	tags=47%, list=31%, signal=67%
GO:0001958	endochondral ossification	26	multicellular organismal process	biological_process	23	0.480204	1.35441	0.10114	0.492787	1115	tags=22%, list=7%, signal=23%
GO:0042060	wound healing	46	response to stimulus	biological_process	38	0.431749	1.35343	0.102288	0.491469	2063	tags=24%, list=13%, signal=27%
GO:0042073	intraciliary transport	18	localization	biological_process	18	0.493367	1.35088	0.116766	0.494974	4646	tags=44%, list=30%, signal=63%
GO:0048286	lung alveolus development	30	multicellular organismal process	biological_process	27	0.457477	1.34467	0.105797	0.509357	2710	tags=37%, list=17%, signal=45%
GO:0001525	angiogenesis	109	multicellular organismal process	biological_process	87	0.364808	1.34433	0.067551	0.506202	3724	tags=33%, list=24%, signal=43%
GO:0050896	response to stimulus	711	response to stimulus	biological_process	31	0.443192	1.34024	0.102672	0.514399	3690	tags=48%, list=23%, signal=63%
GO:0070374	positive regulation of ERK1 and ERK2 cascade	114	signaling	biological_process	88	0.366304	1.33712	0.059683	0.520297	2108	tags=22%, list=13%, signal=25%
GO:0010508	positive regulation of autophagy	36	regulation of biological process	biological_process	34	0.425224	1.33277	0.120172	0.530263	3972	tags=38%, list=25%, signal=51%
GO:0006644	phospholipid metabolic process	42	metabolic process	biological_process	31	0.438132	1.33025	0.111272	0.534324	3519	tags=35%, list=22%, signal=46%
GO:0045494	photoreceptor cell maintenance	30	multicellular organismal process	biological_process	26	0.445986	1.32976	0.117318	0.531681	2750	tags=35%, list=17%, signal=42%
GO:0007339	binding of sperm to zona pellucida	22	reproductive process	biological_process	18	0.488357	1.3277	0.122239	0.533819	2480	tags=39%, list=16%, signal=46%
GO:0006665	sphingolipid metabolic process	29	metabolic process	biological_process	27	0.444984	1.32522	0.114168	0.537624	4022	tags=41%, list=26%, signal=55%
GO:0071363	cellular response to growth factor stimulus	25	response to stimulus	biological_process	23	0.46505	1.32505	0.124286	0.533935	895	tags=13%, list=6%, signal=14%
GO:0007411	axon guidance	93	response to stimulus	biological_process	77	0.366443	1.31804	0.076441	0.552875	3174	tags=30%, list=20%, signal=37%
GO:0009190	cyclic nucleotide biosynthetic process	20	metabolic process	biological_process	15	0.511259	1.31441	0.154423	0.560188	4276	tags=53%, list=27%, signal=73%
GO:0007218	neuropeptide signaling pathway	57	signaling	biological_process	25	0.455186	1.31434	0.144361	0.556282	3826	tags=52%, list=24%, signal=69%
GO:0030216	keratinocyte differentiation	37	multicellular organismal process	biological_process	29	0.440913	1.31233	0.139276	0.558609	3177	tags=28%, list=20%, signal=35%
GO:0006836	neurotransmitter transport	28	localization	biological_process	21	0.466613	1.31081	0.151286	0.55964	2735	tags=38%, list=17%, signal=46%
GO:0008089	anterograde axonal transport	19	localization	biological_process	19	0.48128	1.31075	0.134815	0.555659	4808	tags=53%, list=31%, signal=76%
GO:0001843	neural tube closure	71	multicellular organismal process	biological_process	65	0.370157	1.30951	0.092961	0.555522	1066	tags=14%, list=7%, signal=15%
GO:0003341	cilium movement	25	cellular process	biological_process	24	0.459466	1.30739	0.128843	0.55801	4103	tags=46%, list=26%, signal=62%
GO:0006874	cellular calcium ion homeostasis	66	cellular process	biological_process	49	0.387694	1.30565	0.087404	0.559425	3458	tags=29%, list=22%, signal=37%
GO:0006464	cellular protein modification process	34	metabolic process	biological_process	33	0.420225	1.30349	0.117232	0.562098	2660	tags=27%, list=17%, signal=33%
GO:0051894	positive regulation of focal adhesion assembly	18	regulation of biological process	biological_process	16	0.500291	1.30348	0.165654	0.558201	782	tags=25%, list=5%, signal=26%
GO:0010506	regulation of autophagy	41	regulation of biological process	biological_process	41	0.407131	1.29904	0.113333	0.567999	795	tags=10%, list=5%, signal=10%
GO:0010942	positive regulation of cell death	20	regulation of biological process	biological_process	19	0.482663	1.29879	0.153963	0.564844	2254	tags=32%, list=14%, signal=37%
GO:0007193	adenylate cyclase-inhibiting G protein-coupled receptor signaling pathway	30	signaling	biological_process	24	0.453822	1.29761	0.133047	0.564994	3561	tags=42%, list=23%, signal=54%
GO:0045662	negative regulation of myoblast differentiation	20	regulation of biological process	biological_process	17	0.481241	1.29523	0.165906	0.568386	3816	tags=47%, list=24%, signal=62%
GO:0035023	regulation of Rho protein signal transduction	16	signaling	biological_process	16	0.495924	1.29348	0.157815	0.570383	2496	tags=38%, list=16%, signal=45%
GO:0034446	substrate adhesion-dependent cell spreading	32	developmental process	biological_process	32	0.420961	1.2911	0.135989	0.57371	2679	tags=28%, list=17%, signal=34%
GO:0051321	meiotic cell cycle	32	reproductive process	biological_process	26	0.439851	1.28769	0.156425	0.58119	2996	tags=27%, list=19%, signal=33%
GO:1904646	cellular response to amyloid-beta	17	response to stimulus	biological_process	16	0.496662	1.28653	0.18209	0.580935	2121	tags=44%, list=13%, signal=51%
GO:1902042	negative regulation of extrinsic apoptotic signaling pathway via death domain receptors	16	signaling	biological_process	15	0.493831	1.28649	0.154093	0.577225	1268	tags=27%, list=8%, signal=29%
GO:0010977	negative regulation of neuron projection development	37	regulation of biological process	biological_process	36	0.412193	1.28042	0.139503	0.592651	2364	tags=39%, list=15%, signal=46%
GO:0009566	fertilization	30	reproductive process	biological_process	23	0.45017	1.28012	0.137143	0.589795	3152	tags=43%, list=20%, signal=54%
GO:0021591	ventricular system development	16	multicellular organismal process	biological_process	16	0.479613	1.278	0.164706	0.592616	2665	tags=44%, list=17%, signal=53%
GO:0016042	lipid catabolic process	85	metabolic process	biological_process	67	0.356779	1.27676	0.11457	0.592731	4185	tags=34%, list=27%, signal=47%
GO:0007288	sperm axoneme assembly	21	reproductive process	biological_process	19	0.455756	1.27471	0.177273	0.595698	1903	tags=37%, list=12%, signal=42%
GO:0006508	proteolysis	556	metabolic process	biological_process	408	0.302564	1.27265	0.020513	0.598507	2372	tags=20%, list=15%, signal=23%
GO:0007275	multicellular organism development	78	multicellular organismal process	biological_process	50	0.381594	1.27192	0.131579	0.59709	4322	tags=50%, list=27%, signal=69%
GO:0030838	positive regulation of actin filament polymerization	30	regulation of biological process	biological_process	27	0.430121	1.27011	0.166197	0.599346	3694	tags=30%, list=23%, signal=39%
GO:0001654	eye development	28	multicellular organismal process	biological_process	21	0.443795	1.26924	0.151111	0.598237	2800	tags=38%, list=18%, signal=46%
GO:0010595	positive regulation of endothelial cell migration	43	regulation of biological process	biological_process	37	0.410495	1.26828	0.158114	0.59774	2188	tags=27%, list=14%, signal=31%
GO:0006821	chloride transport	70	localization	biological_process	47	0.386035	1.26615	0.130258	0.600794	2369	tags=28%, list=15%, signal=32%
GO:0050829	defense response to Gram-negative bacterium	30	response to stimulus	biological_process	21	0.445378	1.26031	0.176901	0.615747	3972	tags=57%, list=25%, signal=76%
GO:0031623	receptor internalization	26	metabolic process	biological_process	26	0.424388	1.25838	0.167135	0.61811	3774	tags=31%, list=24%, signal=40%
GO:0097352	autophagosome maturation	15	metabolic process	biological_process	15	0.485258	1.25771	0.210687	0.616746	5122	tags=60%, list=33%, signal=89%
GO:0048701	embryonic cranial skeleton morphogenesis	29	multicellular organismal process	biological_process	26	0.424568	1.25618	0.1875	0.618006	2967	tags=31%, list=19%, signal=38%
GO:0048754	branching morphogenesis of an epithelial tube	19	multicellular organismal process	biological_process	17	0.467132	1.25531	0.178515	0.617169	2375	tags=29%, list=15%, signal=35%
GO:0010634	positive regulation of epithelial cell migration	25	regulation of biological process	biological_process	22	0.442269	1.25531	0.174436	0.613485	645	tags=14%, list=4%, signal=14%
GO:1902476	chloride transmembrane transport	24	localization	biological_process	15	0.486948	1.25408	0.186115	0.61351	2040	tags=33%, list=13%, signal=38%
GO:0043410	positive regulation of MAPK cascade	119	signaling	biological_process	103	0.337245	1.25095	0.110849	0.619822	3617	tags=32%, list=23%, signal=41%
GO:0006096	glycolytic process	28	metabolic process	biological_process	24	0.431901	1.24795	0.174487	0.625946	5659	tags=50%, list=36%, signal=78%
GO:0008152	metabolic process	113	metabolic process	biological_process	98	0.335851	1.24784	0.126354	0.622665	2390	tags=27%, list=15%, signal=31%
GO:0019221	cytokine-mediated signaling pathway	75	signaling	biological_process	60	0.361862	1.24715	0.155327	0.62103	2270	tags=27%, list=14%, signal=31%
GO:0006414	translational elongation	47	metabolic process	biological_process	44	0.382494	1.2469	0.158879	0.61826	4464	tags=45%, list=28%, signal=63%
GO:0033209	tumor necrosis factor-mediated signaling pathway	32	signaling	biological_process	26	0.420207	1.24519	0.161616	0.619874	3270	tags=35%, list=21%, signal=44%
GO:0001503	ossification	49	multicellular organismal process	biological_process	37	0.387879	1.23869	0.177027	0.636953	1808	tags=19%, list=11%, signal=21%
GO:0007409	axonogenesis	59	multicellular organismal process	biological_process	46	0.381854	1.23622	0.170799	0.641272	3333	tags=35%, list=21%, signal=44%
GO:0030155	regulation of cell adhesion	30	regulation of biological process	biological_process	27	0.42497	1.23555	0.186207	0.639769	4683	tags=48%, list=30%, signal=68%
GO:0007155	cell adhesion	285	biological adhesion	biological_process	222	0.301183	1.22992	0.079383	0.654018	3021	tags=27%, list=19%, signal=34%
GO:0006919	activation of cysteine-type endopeptidase activity involved in apoptotic process	46	regulation of biological process	biological_process	40	0.38012	1.22487	0.189751	0.666968	2155	tags=30%, list=14%, signal=35%
GO:0048812	neuron projection morphogenesis	31	multicellular organismal process	biological_process	28	0.411782	1.22412	0.191429	0.665827	4283	tags=43%, list=27%, signal=59%
GO:0051965	positive regulation of synapse assembly	35	regulation of biological process	biological_process	25	0.422519	1.2234	0.20202	0.664511	3052	tags=36%, list=19%, signal=45%
GO:0042476	odontogenesis	21	multicellular organismal process	biological_process	18	0.446092	1.222	0.21657	0.665553	1025	tags=17%, list=7%, signal=18%
GO:0007186	G protein-coupled receptor signaling pathway	1290	signaling	biological_process	272	0.291402	1.21408	0.086262	0.68831	3208	tags=31%, list=20%, signal=39%
GO:0042391	regulation of membrane potential	46	biological regulation	biological_process	32	0.388915	1.21267	0.200557	0.689207	1620	tags=25%, list=10%, signal=28%
GO:0007095	mitotic G2 DNA damage checkpoint	25	response to stimulus	biological_process	25	0.410435	1.20911	0.216407	0.697803	2531	tags=20%, list=16%, signal=24%
GO:0000902	cell morphogenesis	55	developmental process	biological_process	50	0.359114	1.20903	0.217862	0.694376	3440	tags=26%, list=22%, signal=33%
GO:0046513	ceramide biosynthetic process	28	metabolic process	biological_process	26	0.414483	1.20758	0.22446	0.695805	4022	tags=35%, list=26%, signal=46%
GO:0042127	regulation of cell proliferation	117	regulation of biological process	biological_process	108	0.321049	1.20546	0.155875	0.699154	1651	tags=18%, list=11%, signal=20%
GO:0006954	inflammatory response	146	response to stimulus	biological_process	108	0.320723	1.20351	0.167264	0.702089	4009	tags=39%, list=25%, signal=52%
GO:0007219	Notch signaling pathway	74	signaling	biological_process	63	0.347541	1.20349	0.159292	0.698461	2941	tags=29%, list=19%, signal=35%
GO:0030513	positive regulation of BMP signaling pathway	30	signaling	biological_process	24	0.417024	1.20291	0.231214	0.696724	4151	tags=38%, list=26%, signal=51%
GO:0043542	endothelial cell migration	19	multicellular organismal process	biological_process	17	0.449239	1.20203	0.227679	0.69584	4390	tags=47%, list=28%, signal=65%
GO:0045216	cell-cell junction organization	19	cellular process	biological_process	17	0.452019	1.20161	0.23565	0.693617	2763	tags=29%, list=18%, signal=36%
GO:0007026	negative regulation of microtubule depolymerization	17	regulation of biological process	biological_process	16	0.449288	1.19784	0.234399	0.702218	753	tags=13%, list=5%, signal=13%
GO:0006935	chemotaxis	70	response to stimulus	biological_process	47	0.357884	1.19692	0.199192	0.701522	3489	tags=38%, list=22%, signal=49%
GO:0032481	positive regulation of type I interferon production	17	regulation of biological process	biological_process	17	0.451125	1.19634	0.23628	0.69964	1254	tags=24%, list=8%, signal=26%
GO:0042531	positive regulation of tyrosine phosphorylation of STAT protein	36	signaling	biological_process	25	0.402509	1.19594	0.230101	0.697366	4151	tags=48%, list=26%, signal=65%
GO:0065003	protein-containing complex assembly	40	cellular process	biological_process	37	0.375855	1.19533	0.219512	0.695914	171	tags=8%, list=1%, signal=8%
GO:0060122	inner ear receptor cell stereocilium organization	20	multicellular organismal process	biological_process	16	0.456255	1.19413	0.248841	0.696571	2375	tags=31%, list=15%, signal=37%
GO:0043627	response to estrogen	18	response to stimulus	biological_process	15	0.459158	1.19365	0.235105	0.694468	711	tags=13%, list=5%, signal=14%
GO:0060325	face morphogenesis	25	developmental process	biological_process	24	0.407942	1.19208	0.227207	0.696326	3174	tags=33%, list=20%, signal=42%
GO:0045444	fat cell differentiation	53	developmental process	biological_process	48	0.360351	1.19158	0.215789	0.694524	1856	tags=15%, list=12%, signal=16%
GO:0035307	positive regulation of protein dephosphorylation	19	regulation of biological process	biological_process	18	0.438708	1.19088	0.245926	0.693404	2723	tags=33%, list=17%, signal=40%
GO:0007281	germ cell development	24	reproductive process	biological_process	23	0.414562	1.18975	0.247496	0.69367	3152	tags=30%, list=20%, signal=38%
GO:0007156	homophilic cell adhesion via plasma membrane adhesion molecules	96	biological adhesion	biological_process	67	0.334657	1.18805	0.212516	0.696101	3450	tags=37%, list=22%, signal=48%
GO:0006952	defense response	51	response to stimulus	biological_process	20	0.42712	1.18796	0.245588	0.693029	4677	tags=55%, list=30%, signal=78%
GO:0006915	apoptotic process	178	cellular process	biological_process	165	0.301562	1.1868	0.157316	0.693392	2228	tags=18%, list=14%, signal=21%
GO:0071230	cellular response to amino acid stimulus	36	response to stimulus	biological_process	34	0.381216	1.18314	0.226158	0.702024	1888	tags=26%, list=12%, signal=30%
GO:0048839	inner ear development	30	multicellular organismal process	biological_process	21	0.420984	1.18312	0.263318	0.69873	1351	tags=19%, list=9%, signal=21%
GO:0050830	defense response to Gram-positive bacterium	40	response to stimulus	biological_process	34	0.378829	1.18287	0.234899	0.696225	4009	tags=44%, list=25%, signal=59%
GO:0007405	neuroblast proliferation	16	multicellular organismal process	biological_process	15	0.464273	1.18265	0.225115	0.693588	3273	tags=33%, list=21%, signal=42%
GO:0032722	positive regulation of chemokine production	36	regulation of biological process	biological_process	31	0.385047	1.18217	0.240981	0.691718	1924	tags=23%, list=12%, signal=26%
GO:2000379	positive regulation of reactive oxygen species metabolic process	19	regulation of biological process	biological_process	16	0.449457	1.1808	0.25	0.692637	4018	tags=44%, list=26%, signal=59%
GO:0055085	transmembrane transport	547	localization	biological_process	399	0.27915	1.17939	0.09776	0.693623	2975	tags=25%, list=19%, signal=30%
GO:0045732	positive regulation of protein catabolic process	41	regulation of biological process	biological_process	39	0.373293	1.17916	0.231944	0.691211	2183	tags=18%, list=14%, signal=21%
GO:0030509	BMP signaling pathway	49	signaling	biological_process	41	0.364486	1.17879	0.22043	0.68914	5713	tags=49%, list=36%, signal=76%
GO:0050873	brown fat cell differentiation	26	developmental process	biological_process	23	0.407306	1.17625	0.245562	0.693835	3369	tags=43%, list=21%, signal=55%
GO:0003007	heart morphogenesis	32	multicellular organismal process	biological_process	28	0.392423	1.17476	0.219236	0.695492	4738	tags=50%, list=30%, signal=71%
GO:0007094	mitotic spindle assembly checkpoint	17	regulation of biological process	biological_process	17	0.4418	1.17473	0.266467	0.692472	1	tags=6%, list=0%, signal=6%
GO:0045597	positive regulation of cell differentiation	29	regulation of biological process	biological_process	25	0.401401	1.17305	0.253256	0.694555	4454	tags=44%, list=28%, signal=61%
GO:0008542	visual learning	36	response to stimulus	biological_process	32	0.382134	1.17223	0.262482	0.69391	2786	tags=31%, list=18%, signal=38%
GO:0008284	positive regulation of cell proliferation	289	regulation of biological process	biological_process	242	0.2875	1.17221	0.139485	0.69082	3617	tags=26%, list=23%, signal=34%
GO:0006812	cation transport	62	localization	biological_process	49	0.346059	1.169	0.216802	0.697804	439	tags=8%, list=3%, signal=8%
GO:0035019	somatic stem cell population maintenance	26	multicellular organismal process	biological_process	22	0.412629	1.1674	0.264036	0.699544	1904	tags=18%, list=12%, signal=21%
GO:0007417	central nervous system development	43	multicellular organismal process	biological_process	35	0.380412	1.1663	0.236878	0.699796	772	tags=14%, list=5%, signal=15%
GO:0007608	sensory perception of smell	675	multicellular organismal process	biological_process	26	0.390338	1.16245	0.272597	0.708456	2633	tags=35%, list=17%, signal=42%
GO:0007566	embryo implantation	22	reproductive process	biological_process	21	0.412822	1.16072	0.270588	0.710666	871	tags=19%, list=6%, signal=20%
GO:0071345	cellular response to cytokine stimulus	21	response to stimulus	biological_process	18	0.42868	1.15989	0.273011	0.710249	4661	tags=56%, list=30%, signal=79%
GO:0009966	regulation of signal transduction	34	signaling	biological_process	31	0.379844	1.15934	0.246196	0.708826	1288	tags=23%, list=8%, signal=25%
GO:0031146	SCF-dependent proteasomal ubiquitin-dependent protein catabolic process	19	metabolic process	biological_process	18	0.418964	1.15729	0.270928	0.712124	4180	tags=50%, list=27%, signal=68%
GO:0050804	modulation of chemical synaptic transmission	47	signaling	biological_process	38	0.358675	1.15654	0.272346	0.711371	2518	tags=24%, list=16%, signal=28%
GO:0006909	phagocytosis	41	localization	biological_process	38	0.3614	1.15295	0.240642	0.720119	2107	tags=26%, list=13%, signal=30%
GO:0046330	positive regulation of JNK cascade	61	signaling	biological_process	52	0.344322	1.15295	0.255906	0.717032	758	tags=12%, list=5%, signal=12%
GO:0035914	skeletal muscle cell differentiation	40	multicellular organismal process	biological_process	33	0.372429	1.15253	0.255846	0.715346	3816	tags=33%, list=24%, signal=44%
GO:0001658	branching involved in ureteric bud morphogenesis	32	multicellular organismal process	biological_process	25	0.388777	1.15206	0.269173	0.713736	698	tags=12%, list=4%, signal=13%
GO:0030511	positive regulation of transforming growth factor beta receptor signaling pathway	19	signaling	biological_process	19	0.420236	1.15159	0.286576	0.712215	531	tags=16%, list=3%, signal=16%
GO:0048477	oogenesis	19	reproductive process	biological_process	15	0.444855	1.14891	0.289394	0.717867	4003	tags=47%, list=25%, signal=63%
GO:0002062	chondrocyte differentiation	29	multicellular organismal process	biological_process	25	0.391846	1.14876	0.276446	0.715288	3336	tags=36%, list=21%, signal=46%
GO:0045165	cell fate commitment	32	developmental process	biological_process	27	0.385449	1.14704	0.271659	0.717685	1600	tags=19%, list=10%, signal=21%
GO:0010466	negative regulation of peptidase activity	32	regulation of biological process	biological_process	22	0.407597	1.14457	0.297744	0.722037	1523	tags=27%, list=10%, signal=30%
GO:0007399	nervous system development	128	multicellular organismal process	biological_process	109	0.303055	1.1381	0.236994	0.73949	3804	tags=34%, list=24%, signal=44%
GO:0035924	cellular response to vascular endothelial growth factor stimulus	17	response to stimulus	biological_process	16	0.42961	1.13781	0.316998	0.737201	2108	tags=31%, list=13%, signal=36%
GO:0060078	regulation of postsynaptic membrane potential	32	biological regulation	biological_process	16	0.434721	1.13623	0.321484	0.738974	3206	tags=38%, list=20%, signal=47%
GO:0043484	regulation of RNA splicing	28	regulation of biological process	biological_process	25	0.387337	1.13102	0.30086	0.752507	1567	tags=16%, list=10%, signal=18%
GO:0045765	regulation of angiogenesis	23	regulation of biological process	biological_process	21	0.403168	1.12834	0.292826	0.757922	960	tags=14%, list=6%, signal=15%
GO:0008344	adult locomotory behavior	34	multicellular organismal process	biological_process	27	0.383747	1.12738	0.295815	0.757839	86	tags=7%, list=1%, signal=7%
GO:0007596	blood coagulation	48	response to stimulus	biological_process	40	0.349971	1.12704	0.282815	0.755817	1779	tags=18%, list=11%, signal=20%
GO:0006898	receptor-mediated endocytosis	32	localization	biological_process	29	0.369514	1.12341	0.305595	0.764168	1768	tags=21%, list=11%, signal=23%
GO:0048666	neuron development	37	multicellular organismal process	biological_process	31	0.368746	1.12293	0.28734	0.762625	2573	tags=29%, list=16%, signal=35%
GO:0043507	positive regulation of JUN kinase activity	34	signaling	biological_process	32	0.367966	1.12123	0.320458	0.764937	2123	tags=25%, list=14%, signal=29%
GO:0030855	epithelial cell differentiation	48	developmental process	biological_process	40	0.351064	1.12019	0.293553	0.765167	5117	tags=48%, list=33%, signal=70%
GO:0098869	cellular oxidant detoxification	51	response to stimulus	biological_process	45	0.344168	1.11777	0.294274	0.769802	4752	tags=47%, list=30%, signal=67%
GO:0050769	positive regulation of neurogenesis	21	regulation of biological process	biological_process	18	0.42039	1.11534	0.320301	0.774563	1956	tags=28%, list=12%, signal=32%
GO:0043066	negative regulation of apoptotic process	291	regulation of biological process	biological_process	248	0.27092	1.11444	0.226013	0.774451	3412	tags=23%, list=22%, signal=28%
GO:0060048	cardiac muscle contraction	29	multicellular organismal process	biological_process	23	0.39315	1.11434	0.3207	0.771795	2767	tags=35%, list=18%, signal=42%
GO:0050909	sensory perception of taste	36	multicellular organismal process	biological_process	15	0.438463	1.1127	0.347095	0.773662	1529	tags=20%, list=10%, signal=22%
GO:0071526	semaphorin-plexin signaling pathway	21	signaling	biological_process	21	0.402306	1.11265	0.307806	0.770761	1362	tags=19%, list=9%, signal=21%
GO:0006897	endocytosis	120	localization	biological_process	107	0.295712	1.11134	0.268409	0.771995	2014	tags=16%, list=13%, signal=18%
GO:0010467	gene expression	47	metabolic process	biological_process	42	0.347925	1.1095	0.308201	0.774552	3866	tags=40%, list=25%, signal=54%
GO:0032757	positive regulation of interleukin-8 production	43	regulation of biological process	biological_process	35	0.35826	1.10761	0.304408	0.777402	737	tags=14%, list=5%, signal=15%
GO:0032092	positive regulation of protein binding	57	biological regulation	biological_process	53	0.323839	1.10571	0.3125	0.780372	2039	tags=15%, list=13%, signal=17%
GO:0007507	heart development	150	multicellular organismal process	biological_process	131	0.2882	1.10478	0.291525	0.780228	2901	tags=20%, list=18%, signal=24%
GO:0060271	cilium assembly	142	cellular process	biological_process	138	0.281986	1.10253	0.29162	0.78406	4683	tags=35%, list=30%, signal=49%
GO:0000086	G2/M transition of mitotic cell cycle	22	cellular process	biological_process	21	0.39456	1.1012	0.343434	0.785292	826	tags=14%, list=5%, signal=15%
GO:0045840	positive regulation of mitotic nuclear division	19	regulation of biological process	biological_process	15	0.426548	1.10019	0.333849	0.785383	1713	tags=27%, list=11%, signal=30%
GO:0003151	outflow tract morphogenesis	35	multicellular organismal process	biological_process	29	0.368515	1.09813	0.332425	0.788716	4318	tags=48%, list=27%, signal=66%
GO:0005975	carbohydrate metabolic process	166	metabolic process	biological_process	147	0.282997	1.09557	0.282167	0.79369	3902	tags=29%, list=25%, signal=39%
GO:0043406	positive regulation of MAP kinase activity	36	signaling	biological_process	28	0.366923	1.0952	0.332402	0.791854	1713	tags=29%, list=11%, signal=32%
GO:0030334	regulation of cell migration	51	regulation of biological process	biological_process	44	0.338052	1.09228	0.323797	0.797967	4241	tags=32%, list=27%, signal=43%
GO:0043524	negative regulation of neuron apoptotic process	90	regulation of biological process	biological_process	75	0.30697	1.08748	0.330085	0.809777	2972	tags=28%, list=19%, signal=34%
GO:0045087	innate immune response	142	response to stimulus	biological_process	116	0.28745	1.08552	0.309048	0.813219	1395	tags=14%, list=9%, signal=15%
GO:0007605	sensory perception of sound	98	multicellular organismal process	biological_process	80	0.300291	1.08299	0.327138	0.818032	3412	tags=31%, list=22%, signal=40%
GO:0001819	positive regulation of cytokine production	51	regulation of biological process	biological_process	34	0.351313	1.08276	0.364266	0.81573	5194	tags=50%, list=33%, signal=75%
GO:0010608	posttranscriptional regulation of gene expression	21	regulation of biological process	biological_process	21	0.386498	1.08211	0.352239	0.814725	3843	tags=33%, list=24%, signal=44%
GO:0043536	positive regulation of blood vessel endothelial cell migration	28	regulation of biological process	biological_process	26	0.370026	1.08113	0.359375	0.81482	3617	tags=35%, list=23%, signal=45%
GO:0030182	neuron differentiation	55	multicellular organismal process	biological_process	42	0.335119	1.08004	0.360372	0.815134	3142	tags=29%, list=20%, signal=36%
GO:0120162	positive regulation of cold-induced thermogenesis	61	regulation of biological process	biological_process	53	0.321011	1.07938	0.348684	0.81416	5316	tags=47%, list=34%, signal=71%
GO:0048706	embryonic skeletal system development	33	multicellular organismal process	biological_process	18	0.402133	1.07796	0.362819	0.815714	3825	tags=44%, list=24%, signal=59%
GO:0009611	response to wounding	35	response to stimulus	biological_process	30	0.349882	1.07719	0.357746	0.815246	2739	tags=33%, list=17%, signal=40%
GO:0030073	insulin secretion	22	signaling	biological_process	16	0.415466	1.07708	0.351767	0.81267	2791	tags=31%, list=18%, signal=38%
GO:0008285	negative regulation of cell proliferation	231	regulation of biological process	biological_process	209	0.267394	1.07459	0.321978	0.817289	3512	tags=24%, list=22%, signal=31%
GO:0070098	chemokine-mediated signaling pathway	29	signaling	biological_process	20	0.380658	1.07397	0.370262	0.816325	4770	tags=55%, list=30%, signal=79%
GO:0048709	oligodendrocyte differentiation	22	multicellular organismal process	biological_process	17	0.405351	1.07171	0.375	0.820158	905	tags=18%, list=6%, signal=19%
GO:0010507	negative regulation of autophagy	28	regulation of biological process	biological_process	22	0.378436	1.07166	0.383136	0.817407	889	tags=14%, list=6%, signal=14%
GO:0007059	chromosome segregation	44	cellular process	biological_process	43	0.333144	1.07117	0.378849	0.81605	4645	tags=33%, list=30%, signal=46%
GO:0019216	regulation of lipid metabolic process	24	regulation of biological process	biological_process	23	0.370142	1.06978	0.373313	0.817586	2088	tags=22%, list=13%, signal=25%
GO:0010033	response to organic substance	21	response to stimulus	biological_process	16	0.405	1.06865	0.365177	0.818263	4354	tags=38%, list=28%, signal=52%
GO:0050808	synapse organization	35	cellular process	biological_process	27	0.359807	1.06832	0.362832	0.816294	3142	tags=33%, list=20%, signal=42%
GO:0009408	response to heat	22	response to stimulus	biological_process	17	0.404008	1.06694	0.400908	0.817754	3448	tags=35%, list=22%, signal=45%
GO:0030879	mammary gland development	22	multicellular organismal process	biological_process	18	0.389968	1.06486	0.392366	0.821211	3458	tags=33%, list=22%, signal=43%
GO:0045879	negative regulation of smoothened signaling pathway	21	signaling	biological_process	20	0.381253	1.06435	0.398204	0.819985	2666	tags=35%, list=17%, signal=42%
GO:0042493	response to drug	55	response to stimulus	biological_process	44	0.328251	1.0633	0.376224	0.820429	3799	tags=36%, list=24%, signal=48%
GO:0045214	sarcomere organization	23	developmental process	biological_process	20	0.382409	1.06321	0.389855	0.817878	2767	tags=35%, list=18%, signal=42%
GO:0071902	positive regulation of protein serine/threonine kinase activity	37	regulation of biological process	biological_process	33	0.342014	1.06273	0.384078	0.816572	5716	tags=42%, list=36%, signal=67%
GO:0006520	cellular amino acid metabolic process	21	metabolic process	biological_process	17	0.389257	1.05529	0.408284	0.836227	1912	tags=24%, list=12%, signal=27%
GO:0051402	neuron apoptotic process	35	cellular process	biological_process	32	0.343285	1.0549	0.377279	0.834601	5779	tags=47%, list=37%, signal=74%
GO:0019233	sensory perception of pain	33	multicellular organismal process	biological_process	19	0.383104	1.05363	0.401786	0.83573	3157	tags=42%, list=20%, signal=53%
GO:0010975	regulation of neuron projection development	27	regulation of biological process	biological_process	22	0.376405	1.05225	0.392241	0.836986	3611	tags=36%, list=23%, signal=47%
GO:0045931	positive regulation of mitotic cell cycle	26	regulation of biological process	biological_process	24	0.366003	1.05188	0.412556	0.835326	1802	tags=17%, list=11%, signal=19%
GO:0043154	negative regulation of cysteine-type endopeptidase activity involved in apoptotic process	40	regulation of biological process	biological_process	34	0.335122	1.0492	0.402473	0.840608	4446	tags=35%, list=28%, signal=49%
GO:0016239	positive regulation of macroautophagy	21	regulation of biological process	biological_process	19	0.382093	1.04734	0.401225	0.84352	1254	tags=21%, list=8%, signal=23%
GO:0007129	synapsis	25	reproductive process	biological_process	19	0.378758	1.04731	0.392593	0.840837	133	tags=11%, list=1%, signal=11%
GO:0009306	protein secretion	17	localization	biological_process	15	0.409967	1.04416	0.428341	0.847548	4329	tags=47%, list=28%, signal=64%
GO:0045746	negative regulation of Notch signaling pathway	23	signaling	biological_process	21	0.378545	1.0439	0.425798	0.845553	1797	tags=29%, list=11%, signal=32%
GO:0019722	calcium-mediated signaling	34	signaling	biological_process	26	0.349008	1.04284	0.408392	0.845919	3595	tags=31%, list=23%, signal=40%
GO:0007229	integrin-mediated signaling pathway	124	signaling	biological_process	99	0.278498	1.0408	0.388042	0.849236	3155	tags=30%, list=20%, signal=38%
GO:0007178	transmembrane receptor protein serine/threonine kinase signaling pathway	17	signaling	biological_process	15	0.406425	1.04063	0.418816	0.846987	2015	tags=27%, list=13%, signal=31%
GO:0050728	negative regulation of inflammatory response	70	response to stimulus	biological_process	59	0.303363	1.03793	0.416237	0.852143	3371	tags=32%, list=21%, signal=41%
GO:0042733	embryonic digit morphogenesis	49	multicellular organismal process	biological_process	39	0.324606	1.03648	0.406897	0.853584	1076	tags=15%, list=7%, signal=16%
GO:0060173	limb development	31	multicellular organismal process	biological_process	24	0.35972	1.03563	0.435037	0.853443	4095	tags=38%, list=26%, signal=51%
GO:0007338	single fertilization	31	reproductive process	biological_process	18	0.375739	1.03537	0.414219	0.851375	4392	tags=39%, list=28%, signal=54%
GO:0042981	regulation of apoptotic process	128	regulation of biological process	biological_process	118	0.273416	1.03465	0.419467	0.850712	2233	tags=16%, list=14%, signal=19%
GO:1900182	positive regulation of protein localization to nucleus	24	regulation of biological process	biological_process	24	0.35816	1.03372	0.416413	0.850605	2710	tags=25%, list=17%, signal=30%
GO:0010719	negative regulation of epithelial to mesenchymal transition	23	regulation of biological process	biological_process	23	0.359583	1.03051	0.450565	0.857391	1066	tags=17%, list=7%, signal=19%
GO:0007612	learning	39	multicellular organismal process	biological_process	30	0.339036	1.02888	0.423513	0.859547	3040	tags=27%, list=19%, signal=33%
GO:0034614	cellular response to reactive oxygen species	24	response to stimulus	biological_process	22	0.36625	1.02857	0.441176	0.857737	4866	tags=41%, list=31%, signal=59%
GO:0006165	nucleoside diphosphate phosphorylation	15	metabolic process	biological_process	15	0.39706	1.02854	0.451011	0.85512	1264	tags=13%, list=8%, signal=14%
GO:0006807	nitrogen compound metabolic process	18	metabolic process	biological_process	15	0.393231	1.02724	0.438871	0.856094	16	tags=7%, list=0%, signal=7%
GO:0043010	camera-type eye development	50	multicellular organismal process	biological_process	39	0.321759	1.02683	0.439189	0.85446	1600	tags=15%, list=10%, signal=17%
GO:0045104	intermediate filament cytoskeleton organization	17	cellular process	biological_process	15	0.397807	1.02505	0.436533	0.856856	2314	tags=27%, list=15%, signal=31%
GO:0007613	memory	51	multicellular organismal process	biological_process	38	0.32422	1.0205	0.447802	0.867635	4543	tags=42%, list=29%, signal=59%
GO:0033137	negative regulation of peptidyl-serine phosphorylation	18	regulation of biological process	biological_process	17	0.380941	1.02025	0.433384	0.865698	590	tags=12%, list=4%, signal=12%
GO:0048704	embryonic skeletal system morphogenesis	37	multicellular organismal process	biological_process	22	0.358853	1.01913	0.440799	0.866199	2967	tags=36%, list=19%, signal=45%
GO:0034198	cellular response to amino acid starvation	28	response to stimulus	biological_process	28	0.34001	1.01896	0.458741	0.864042	1755	tags=14%, list=11%, signal=16%
GO:0098586	cellular response to virus	33	response to stimulus	biological_process	32	0.331964	1.01819	0.427746	0.863672	4985	tags=41%, list=32%, signal=59%
GO:0008306	associative learning	18	multicellular organismal process	biological_process	15	0.392436	1.01776	0.453376	0.862329	4321	tags=53%, list=27%, signal=73%
GO:0031668	cellular response to extracellular stimulus	15	response to stimulus	biological_process	15	0.393357	1.00936	0.461187	0.883833	1066	tags=20%, list=7%, signal=21%
GO:0007031	peroxisome organization	16	cellular process	biological_process	16	0.389911	1.00556	0.462992	0.892172	5956	tags=56%, list=38%, signal=90%
GO:0045454	cell redox homeostasis	17	regulation of biological process	biological_process	17	0.384104	1.00482	0.462015	0.891402	2717	tags=24%, list=17%, signal=28%
GO:0030335	positive regulation of cell migration	147	regulation of biological process	biological_process	133	0.259167	1.00438	0.475202	0.889968	1108	tags=11%, list=7%, signal=12%
GO:0030030	cell projection organization	47	cellular process	biological_process	46	0.301351	1.00038	0.465587	0.898879	5371	tags=41%, list=34%, signal=63%
GO:0016477	cell migration	122	locomotion	biological_process	112	0.260917	0.999864	0.466427	0.897671	1246	tags=11%, list=8%, signal=12%
GO:2001244	positive regulation of intrinsic apoptotic signaling pathway	24	signaling	biological_process	21	0.35171	0.997612	0.453353	0.901408	4018	tags=38%, list=26%, signal=51%
GO:0007519	skeletal muscle tissue development	30	multicellular organismal process	biological_process	21	0.358622	0.996911	0.457353	0.900764	3640	tags=33%, list=23%, signal=43%
GO:0034612	response to tumor necrosis factor	19	response to stimulus	biological_process	17	0.369192	0.996749	0.480234	0.898506	1953	tags=24%, list=12%, signal=27%
GO:0045599	negative regulation of fat cell differentiation	31	regulation of biological process	biological_process	27	0.339203	0.996251	0.460227	0.897323	3651	tags=33%, list=23%, signal=43%
GO:0071560	cellular response to transforming growth factor beta stimulus	33	response to stimulus	biological_process	25	0.341993	0.995313	0.457271	0.897466	3843	tags=36%, list=24%, signal=48%
GO:0007283	spermatogenesis	193	reproductive process	biological_process	157	0.255228	0.992685	0.489217	0.902142	2979	tags=20%, list=19%, signal=25%
GO:0035024	negative regulation of Rho protein signal transduction	19	signaling	biological_process	18	0.369601	0.992674	0.473607	0.899518	4484	tags=39%, list=29%, signal=54%
GO:0050796	regulation of insulin secretion	28	signaling	biological_process	19	0.368283	0.992235	0.485884	0.898141	1649	tags=16%, list=10%, signal=18%
GO:0034605	cellular response to heat	25	response to stimulus	biological_process	22	0.346302	0.991673	0.465793	0.897046	193	tags=9%, list=1%, signal=9%
GO:0001578	microtubule bundle formation	25	cellular process	biological_process	24	0.344722	0.991562	0.47971	0.894688	3746	tags=33%, list=24%, signal=44%
GO:0042475	odontogenesis of dentin-containing tooth	43	multicellular organismal process	biological_process	29	0.323247	0.990224	0.473011	0.895828	4821	tags=41%, list=31%, signal=60%
GO:0030324	lung development	71	multicellular organismal process	biological_process	62	0.285252	0.985348	0.506266	0.906742	4318	tags=32%, list=27%, signal=44%
GO:0051281	positive regulation of release of sequestered calcium ion into cytosol	19	regulation of biological process	biological_process	15	0.381322	0.985187	0.480481	0.904551	2859	tags=33%, list=18%, signal=41%
GO:0048469	cell maturation	29	developmental process	biological_process	22	0.345377	0.983963	0.5	0.905264	909	tags=18%, list=6%, signal=19%
GO:0050679	positive regulation of epithelial cell proliferation	42	regulation of biological process	biological_process	33	0.319354	0.983457	0.502865	0.903985	1439	tags=15%, list=9%, signal=17%
GO:0032874	positive regulation of stress-activated MAPK cascade	18	signaling	biological_process	17	0.362878	0.98064	0.481538	0.909479	1042	tags=18%, list=7%, signal=19%
GO:0051017	actin filament bundle assembly	17	cellular process	biological_process	17	0.361512	0.98063	0.488954	0.906887	1524	tags=18%, list=10%, signal=20%
GO:0045071	negative regulation of viral genome replication	21	regulation of biological process	biological_process	19	0.358419	0.979853	0.466463	0.906419	3377	tags=32%, list=21%, signal=40%
GO:0001944	vasculature development	18	multicellular organismal process	biological_process	16	0.369984	0.976707	0.493846	0.912527	531	tags=13%, list=3%, signal=13%
GO:0006417	regulation of translation	63	regulation of biological process	biological_process	59	0.281927	0.975222	0.509677	0.914072	2682	tags=29%, list=17%, signal=35%
GO:0034976	response to endoplasmic reticulum stress	58	response to stimulus	biological_process	57	0.28308	0.974319	0.52549	0.914018	2712	tags=19%, list=17%, signal=23%
GO:0048589	developmental growth	22	growth	biological_process	21	0.346575	0.972342	0.497033	0.916696	1988	tags=19%, list=13%, signal=22%
GO:0090050	positive regulation of cell migration involved in sprouting angiogenesis	15	regulation of biological process	biological_process	15	0.380557	0.97223	0.508449	0.914375	4046	tags=40%, list=26%, signal=54%
GO:0050853	B cell receptor signaling pathway	28	signaling	biological_process	22	0.341534	0.971741	0.528274	0.913059	3126	tags=32%, list=20%, signal=40%
GO:0018108	peptidyl-tyrosine phosphorylation	103	metabolic process	biological_process	92	0.264011	0.97075	0.515777	0.913167	4321	tags=33%, list=27%, signal=45%
GO:0071300	cellular response to retinoic acid	23	response to stimulus	biological_process	17	0.3648	0.968226	0.502183	0.917541	1663	tags=18%, list=11%, signal=20%
GO:0001570	vasculogenesis	42	multicellular organismal process	biological_process	39	0.306011	0.967938	0.513405	0.915763	2767	tags=23%, list=18%, signal=28%
GO:0070498	interleukin-1-mediated signaling pathway	15	signaling	biological_process	15	0.375479	0.966714	0.502269	0.916525	1739	tags=20%, list=11%, signal=22%
GO:0048821	erythrocyte development	16	multicellular organismal process	biological_process	15	0.372463	0.9658	0.480539	0.916489	2995	tags=40%, list=19%, signal=49%
GO:0048741	skeletal muscle fiber development	21	multicellular organismal process	biological_process	17	0.360363	0.964722	0.516467	0.916828	2650	tags=24%, list=17%, signal=28%
GO:0040008	regulation of growth	24	regulation of biological process	biological_process	22	0.340755	0.963852	0.525547	0.916638	2041	tags=18%, list=13%, signal=21%
GO:0050767	regulation of neurogenesis	21	regulation of biological process	biological_process	16	0.372505	0.96294	0.527607	0.916526	4151	tags=44%, list=26%, signal=59%
GO:0008104	protein localization	55	localization	biological_process	51	0.287167	0.96262	0.528871	0.914829	2038	tags=20%, list=13%, signal=22%
GO:0055007	cardiac muscle cell differentiation	19	multicellular organismal process	biological_process	16	0.358378	0.959654	0.507508	0.920313	5076	tags=44%, list=32%, signal=65%
GO:0045921	positive regulation of exocytosis	15	regulation of biological process	biological_process	15	0.37338	0.958527	0.527911	0.920831	35	tags=7%, list=0%, signal=7%
GO:0007163	establishment or maintenance of cell polarity	15	cellular process	biological_process	15	0.376385	0.954598	0.512048	0.928965	3465	tags=33%, list=22%, signal=43%
GO:0010468	regulation of gene expression	166	regulation of biological process	biological_process	143	0.243848	0.951656	0.591485	0.934086	2778	tags=18%, list=18%, signal=22%
GO:0030177	positive regulation of Wnt signaling pathway	29	signaling	biological_process	20	0.341787	0.947634	0.546547	0.94215	6281	tags=60%, list=40%, signal=100%
GO:0071222	cellular response to lipopolysaccharide	73	response to stimulus	biological_process	60	0.274004	0.946833	0.548593	0.941619	4677	tags=40%, list=30%, signal=57%
GO:0048536	spleen development	29	multicellular organismal process	biological_process	26	0.320201	0.945782	0.548341	0.941798	4053	tags=42%, list=26%, signal=57%
GO:0000045	autophagosome assembly	29	metabolic process	biological_process	29	0.307311	0.940278	0.540115	0.953885	2556	tags=21%, list=16%, signal=25%
GO:0007611	learning or memory	34	multicellular organismal process	biological_process	27	0.322619	0.939439	0.554755	0.9537	2799	tags=26%, list=18%, signal=31%
GO:0048813	dendrite morphogenesis	22	multicellular organismal process	biological_process	22	0.329659	0.938728	0.565731	0.953085	2205	tags=27%, list=14%, signal=32%
GO:0006886	intracellular protein transport	172	localization	biological_process	170	0.235895	0.937338	0.607886	0.954211	2318	tags=12%, list=15%, signal=14%
GO:0007157	heterophilic cell-cell adhesion via plasma membrane cell adhesion molecules	22	biological adhesion	biological_process	16	0.359492	0.937204	0.530547	0.952004	1377	tags=19%, list=9%, signal=21%
GO:1901224	positive regulation of NIK/NF-kappaB signaling	50	signaling	biological_process	46	0.27927	0.935852	0.576294	0.952924	2298	tags=20%, list=15%, signal=23%
GO:0035904	aorta development	18	multicellular organismal process	biological_process	17	0.35177	0.934662	0.548435	0.953398	1804	tags=18%, list=11%, signal=20%
GO:0010800	positive regulation of peptidyl-threonine phosphorylation	19	regulation of biological process	biological_process	17	0.353276	0.934627	0.570588	0.951009	504	tags=12%, list=3%, signal=12%
GO:0007099	centriole replication	16	cellular process	biological_process	16	0.354596	0.933678	0.570769	0.95094	1337	tags=13%, list=9%, signal=14%
GO:0048167	regulation of synaptic plasticity	21	signaling	biological_process	16	0.358585	0.933306	0.561832	0.949346	1346	tags=25%, list=9%, signal=27%
GO:0051260	protein homooligomerization	96	cellular process	biological_process	73	0.262214	0.93319	0.591656	0.947116	2145	tags=16%, list=14%, signal=19%
GO:0010906	regulation of glucose metabolic process	21	regulation of biological process	biological_process	21	0.331188	0.92905	0.555073	0.955548	1640	tags=19%, list=10%, signal=21%
GO:0044344	cellular response to fibroblast growth factor stimulus	16	response to stimulus	biological_process	15	0.352915	0.92867	0.53811	0.95404	4713	tags=47%, list=30%, signal=67%
GO:0007528	neuromuscular junction development	21	cellular process	biological_process	18	0.338764	0.927939	0.569322	0.953506	1513	tags=11%, list=10%, signal=12%
GO:0045665	negative regulation of neuron differentiation	41	regulation of biological process	biological_process	36	0.290464	0.927374	0.604905	0.952446	4151	tags=31%, list=26%, signal=41%
GO:0045648	positive regulation of erythrocyte differentiation	19	regulation of biological process	biological_process	17	0.345344	0.927296	0.565672	0.9502	3521	tags=29%, list=22%, signal=38%
GO:0032731	positive regulation of interleukin-1 beta production	36	regulation of biological process	biological_process	25	0.31525	0.926766	0.571637	0.94915	4145	tags=36%, list=26%, signal=49%
GO:0016236	macroautophagy	21	metabolic process	biological_process	21	0.331457	0.926289	0.547059	0.947904	4842	tags=29%, list=31%, signal=41%
GO:0006368	transcription elongation from RNA polymerase II promoter	16	metabolic process	biological_process	16	0.347825	0.926063	0.552352	0.94607	1821	tags=19%, list=12%, signal=21%
GO:0034644	cellular response to UV	38	response to stimulus	biological_process	37	0.293617	0.92565	0.583566	0.944665	2647	tags=22%, list=17%, signal=26%
GO:0051592	response to calcium ion	21	response to stimulus	biological_process	21	0.335142	0.92459	0.569141	0.944976	3583	tags=33%, list=23%, signal=43%
GO:0043552	positive regulation of phosphatidylinositol 3-kinase activity	21	regulation of biological process	biological_process	18	0.338137	0.92423	0.593607	0.94351	4254	tags=44%, list=27%, signal=61%
GO:0008544	epidermis development	26	developmental process	biological_process	20	0.335339	0.923413	0.58237	0.94317	3100	tags=30%, list=20%, signal=37%
GO:0045582	positive regulation of T cell differentiation	18	regulation of biological process	biological_process	16	0.34796	0.918546	0.571205	0.952656	3109	tags=38%, list=20%, signal=47%
GO:0030154	cell differentiation	184	developmental process	biological_process	145	0.23647	0.916453	0.637778	0.955508	3804	tags=24%, list=24%, signal=32%
GO:0032729	positive regulation of interferon-gamma production	52	regulation of biological process	biological_process	36	0.290815	0.915216	0.583921	0.956125	3397	tags=31%, list=22%, signal=39%
GO:0060412	ventricular septum morphogenesis	23	multicellular organismal process	biological_process	20	0.326257	0.914235	0.591806	0.956111	5931	tags=75%, list=38%, signal=120%
GO:0021915	neural tube development	33	multicellular organismal process	biological_process	29	0.304207	0.912742	0.571031	0.957445	2011	tags=21%, list=13%, signal=24%
GO:0007162	negative regulation of cell adhesion	23	regulation of biological process	biological_process	20	0.332222	0.912489	0.60119	0.955672	4003	tags=40%, list=25%, signal=54%
GO:0032012	regulation of ARF protein signal transduction	16	signaling	biological_process	16	0.349988	0.91106	0.580265	0.956825	2983	tags=25%, list=19%, signal=31%
GO:0000165	MAPK cascade	65	signaling	biological_process	61	0.262887	0.909116	0.633803	0.959145	2739	tags=18%, list=17%, signal=22%
GO:0008217	regulation of blood pressure	37	multicellular organismal process	biological_process	27	0.308029	0.90859	0.616296	0.958009	3708	tags=33%, list=24%, signal=44%
GO:0007040	lysosome organization	32	cellular process	biological_process	31	0.297846	0.904408	0.590717	0.965727	4594	tags=35%, list=29%, signal=50%
GO:0032760	positive regulation of tumor necrosis factor production	61	regulation of biological process	biological_process	46	0.273224	0.900917	0.636986	0.971938	1154	tags=11%, list=7%, signal=12%
GO:0032091	negative regulation of protein binding	50	biological regulation	biological_process	47	0.268133	0.900673	0.617963	0.970167	4330	tags=32%, list=28%, signal=44%
GO:0048146	positive regulation of fibroblast proliferation	34	regulation of biological process	biological_process	26	0.302246	0.900306	0.604956	0.968683	895	tags=12%, list=6%, signal=12%
GO:0007266	Rho protein signal transduction	27	signaling	biological_process	25	0.308036	0.898932	0.630556	0.969596	979	tags=12%, list=6%, signal=13%
GO:0042102	positive regulation of T cell proliferation	35	regulation of biological process	biological_process	23	0.314864	0.898351	0.613276	0.968685	3397	tags=30%, list=22%, signal=39%
GO:0007015	actin filament organization	63	cellular process	biological_process	54	0.26503	0.894879	0.632546	0.974632	1625	tags=13%, list=10%, signal=14%
GO:0006865	amino acid transport	22	localization	biological_process	17	0.332881	0.891451	0.600917	0.98054	2735	tags=29%, list=17%, signal=36%
GO:0006006	glucose metabolic process	31	metabolic process	biological_process	27	0.301499	0.890985	0.6261	0.979319	5226	tags=44%, list=33%, signal=66%
GO:0014065	phosphatidylinositol 3-kinase signaling	23	signaling	biological_process	18	0.329049	0.890007	0.632931	0.979182	3414	tags=33%, list=22%, signal=43%
GO:0043588	skin development	37	multicellular organismal process	biological_process	35	0.288105	0.88849	0.634454	0.980487	2114	tags=20%, list=13%, signal=23%
GO:0007224	smoothened signaling pathway	55	signaling	biological_process	53	0.262673	0.888253	0.657407	0.978729	2216	tags=19%, list=14%, signal=22%
GO:0048705	skeletal system morphogenesis	34	multicellular organismal process	biological_process	29	0.295896	0.887177	0.627365	0.978958	4254	tags=34%, list=27%, signal=47%
GO:0030336	negative regulation of cell migration	76	regulation of biological process	biological_process	65	0.249374	0.88701	0.664935	0.977069	1738	tags=18%, list=11%, signal=21%
GO:1900087	positive regulation of G1/S transition of mitotic cell cycle	18	regulation of biological process	biological_process	16	0.34086	0.886193	0.627976	0.976639	600	tags=13%, list=4%, signal=13%
GO:0030968	endoplasmic reticulum unfolded protein response	33	signaling	biological_process	33	0.288158	0.882712	0.661644	0.982691	2712	tags=18%, list=17%, signal=22%
GO:1903078	positive regulation of protein localization to plasma membrane	33	regulation of biological process	biological_process	29	0.291418	0.88249	0.64457	0.980859	1686	tags=14%, list=11%, signal=15%
GO:0008045	motor neuron axon guidance	19	response to stimulus	biological_process	15	0.342652	0.881721	0.609091	0.980358	1693	tags=27%, list=11%, signal=30%
GO:0000122	negative regulation of transcription by RNA polymerase II	533	regulation of biological process	biological_process	476	0.20654	0.880936	0.817172	0.979973	4151	tags=25%, list=26%, signal=33%
GO:0009411	response to UV	34	response to stimulus	biological_process	34	0.285949	0.88066	0.661495	0.978283	826	tags=9%, list=5%, signal=9%
GO:1900026	positive regulation of substrate adhesion-dependent cell spreading	31	regulation of biological process	biological_process	30	0.289728	0.879699	0.637283	0.978124	2558	tags=20%, list=16%, signal=24%
GO:0048008	platelet-derived growth factor receptor signaling pathway	24	signaling	biological_process	24	0.30732	0.879583	0.617052	0.976098	5240	tags=46%, list=33%, signal=69%
GO:0042147	retrograde transport, endosome to Golgi	45	localization	biological_process	45	0.265274	0.878784	0.682893	0.975661	1849	tags=11%, list=12%, signal=13%
GO:0006869	lipid transport	51	localization	biological_process	42	0.271787	0.878486	0.654762	0.973994	2933	tags=24%, list=19%, signal=29%
GO:0001947	heart looping	36	multicellular organismal process	biological_process	28	0.29395	0.877241	0.651196	0.974678	2084	tags=25%, list=13%, signal=29%
GO:0046326	positive regulation of glucose import	22	regulation of biological process	biological_process	20	0.321073	0.877109	0.632375	0.972779	4407	tags=30%, list=28%, signal=42%
GO:0007420	brain development	107	multicellular organismal process	biological_process	88	0.240786	0.876684	0.677608	0.971523	3801	tags=23%, list=24%, signal=30%
GO:0001942	hair follicle development	33	multicellular organismal process	biological_process	26	0.29339	0.875713	0.633577	0.971431	843	tags=12%, list=5%, signal=12%
GO:0006635	fatty acid beta-oxidation	30	metabolic process	biological_process	28	0.295958	0.874894	0.648459	0.971084	4381	tags=36%, list=28%, signal=49%
GO:0030041	actin filament polymerization	18	cellular process	biological_process	18	0.320032	0.871719	0.666667	0.976005	2474	tags=17%, list=16%, signal=20%
GO:0050790	regulation of catalytic activity	385	biological regulation	biological_process	365	0.209045	0.871313	0.811728	0.974774	2780	tags=18%, list=18%, signal=21%
GO:0010628	positive regulation of gene expression	298	regulation of biological process	biological_process	249	0.211377	0.87043	0.785486	0.974609	3617	tags=22%, list=23%, signal=29%
GO:0001822	kidney development	91	multicellular organismal process	biological_process	80	0.245397	0.869417	0.710947	0.974605	4683	tags=34%, list=30%, signal=48%
GO:0030326	embryonic limb morphogenesis	39	multicellular organismal process	biological_process	28	0.285428	0.869352	0.636238	0.972571	3336	tags=29%, list=21%, signal=36%
GO:0050766	positive regulation of phagocytosis	28	regulation of biological process	biological_process	22	0.310726	0.869011	0.657434	0.971097	2225	tags=27%, list=14%, signal=32%
GO:0001782	B cell homeostasis	18	immune system process	biological_process	16	0.32508	0.867344	0.648567	0.972569	3799	tags=38%, list=24%, signal=49%
GO:0010629	negative regulation of gene expression	165	regulation of biological process	biological_process	141	0.222876	0.866393	0.751142	0.972407	2015	tags=13%, list=13%, signal=15%
GO:0001569	branching involved in blood vessel morphogenesis	24	multicellular organismal process	biological_process	23	0.304326	0.865997	0.647059	0.971104	2319	tags=30%, list=15%, signal=36%
GO:0001818	negative regulation of cytokine production	21	regulation of biological process	biological_process	19	0.311684	0.865764	0.637594	0.969374	3989	tags=32%, list=25%, signal=42%
GO:0016311	dephosphorylation	175	metabolic process	biological_process	160	0.220504	0.863884	0.762115	0.971254	3444	tags=20%, list=22%, signal=25%
GO:0042742	defense response to bacterium	74	response to stimulus	biological_process	42	0.263374	0.863653	0.664439	0.969551	2350	tags=19%, list=15%, signal=22%
GO:0030282	bone mineralization	30	multicellular organismal process	biological_process	26	0.289232	0.862125	0.669075	0.97052	698	tags=12%, list=4%, signal=12%
GO:0070536	protein K63-linked deubiquitination	23	metabolic process	biological_process	23	0.304495	0.861683	0.662824	0.969393	4842	tags=39%, list=31%, signal=56%
GO:0001837	epithelial to mesenchymal transition	26	multicellular organismal process	biological_process	23	0.306712	0.8615	0.656652	0.967618	969	tags=13%, list=6%, signal=14%
GO:0060041	retina development in camera-type eye	43	multicellular organismal process	biological_process	35	0.27483	0.861446	0.678225	0.965589	1513	tags=14%, list=10%, signal=16%
GO:0045595	regulation of cell differentiation	19	regulation of biological process	biological_process	16	0.331806	0.860938	0.663027	0.964505	1617	tags=13%, list=10%, signal=14%
GO:0001707	mesoderm formation	29	multicellular organismal process	biological_process	24	0.297688	0.859119	0.677419	0.96629	2415	tags=25%, list=15%, signal=29%
GO:0016485	protein processing	46	metabolic process	biological_process	43	0.264959	0.858023	0.685161	0.966356	2518	tags=21%, list=16%, signal=25%
GO:0018230	peptidyl-L-cysteine S-palmitoylation	15	metabolic process	biological_process	15	0.337039	0.857128	0.652239	0.966118	4307	tags=40%, list=27%, signal=55%
GO:0000413	protein peptidyl-prolyl isomerization	39	metabolic process	biological_process	36	0.26939	0.853484	0.689227	0.97151	813	tags=8%, list=5%, signal=9%
GO:0045892	negative regulation of transcription, DNA-templated	354	regulation of biological process	biological_process	322	0.203106	0.853244	0.850207	0.969832	2576	tags=15%, list=16%, signal=17%
GO:0032720	negative regulation of tumor necrosis factor production	41	regulation of biological process	biological_process	30	0.282679	0.848814	0.692857	0.976926	5226	tags=47%, list=33%, signal=70%
GO:0046718	viral entry into host cell	31	multi-organism process	biological_process	25	0.295367	0.84819	0.711738	0.976108	2180	tags=20%, list=14%, signal=23%
GO:0097191	extrinsic apoptotic signaling pathway	32	signaling	biological_process	29	0.284175	0.847457	0.679542	0.975558	3109	tags=28%, list=20%, signal=34%
GO:0055088	lipid homeostasis	20	biological regulation	biological_process	17	0.31393	0.847193	0.694099	0.973977	919	tags=12%, list=6%, signal=12%
GO:0006139	nucleobase-containing compound metabolic process	29	metabolic process	biological_process	29	0.285397	0.846132	0.714689	0.973944	1264	tags=10%, list=8%, signal=11%
GO:0001662	behavioral fear response	28	response to stimulus	biological_process	20	0.303891	0.846076	0.695783	0.971958	1446	tags=15%, list=9%, signal=16%
GO:0051607	defense response to virus	118	response to stimulus	biological_process	83	0.233806	0.842275	0.741738	0.977994	1404	tags=13%, list=9%, signal=14%
GO:0008584	male gonad development	59	reproductive process	biological_process	44	0.254758	0.841408	0.716981	0.977628	1090	tags=9%, list=7%, signal=10%
GO:0042552	myelination	29	multicellular organismal process	biological_process	26	0.287869	0.840173	0.708807	0.977893	3132	tags=27%, list=20%, signal=34%
GO:0009409	response to cold	17	response to stimulus	biological_process	15	0.322048	0.83939	0.684451	0.977309	4719	tags=53%, list=30%, signal=76%
GO:0008610	lipid biosynthetic process	17	metabolic process	biological_process	15	0.323455	0.838089	0.691843	0.977886	5123	tags=53%, list=33%, signal=79%
GO:0009267	cellular response to starvation	48	response to stimulus	biological_process	46	0.254845	0.835092	0.747326	0.981903	4890	tags=37%, list=31%, signal=53%
GO:0021987	cerebral cortex development	40	multicellular organismal process	biological_process	35	0.263718	0.831095	0.722067	0.987979	4321	tags=34%, list=27%, signal=47%
GO:0070373	negative regulation of ERK1 and ERK2 cascade	41	signaling	biological_process	38	0.262806	0.830962	0.722892	0.986109	2382	tags=18%, list=15%, signal=22%
GO:0046835	carbohydrate phosphorylation	24	metabolic process	biological_process	24	0.285048	0.83045	0.71579	0.985077	4924	tags=38%, list=31%, signal=55%
GO:0090305	nucleic acid phosphodiester bond hydrolysis	115	metabolic process	biological_process	109	0.220106	0.829552	0.815294	0.984769	2180	tags=17%, list=14%, signal=20%
GO:0031397	negative regulation of protein ubiquitination	40	regulation of biological process	biological_process	39	0.259312	0.828548	0.729767	0.984574	5277	tags=49%, list=34%, signal=73%
GO:0035115	embryonic forelimb morphogenesis	24	multicellular organismal process	biological_process	16	0.320347	0.828469	0.673846	0.982662	4470	tags=44%, list=28%, signal=61%
GO:0007616	long-term memory	20	multicellular organismal process	biological_process	16	0.318216	0.826363	0.691489	0.984783	4321	tags=38%, list=27%, signal=52%
GO:0043388	positive regulation of DNA binding	18	biological regulation	biological_process	16	0.314524	0.820034	0.729814	0.995229	724	tags=13%, list=5%, signal=13%
GO:0030316	osteoclast differentiation	27	multicellular organismal process	biological_process	21	0.291898	0.81989	0.70073	0.993442	3524	tags=24%, list=22%, signal=31%
GO:0009968	negative regulation of signal transduction	30	signaling	biological_process	27	0.276627	0.819812	0.732374	0.991536	2092	tags=19%, list=13%, signal=21%
GO:0034113	heterotypic cell-cell adhesion	17	biological adhesion	biological_process	16	0.315156	0.816248	0.693396	0.996234	6164	tags=69%, list=39%, signal=113%
GO:0002244	hematopoietic progenitor cell differentiation	56	multicellular organismal process	biological_process	50	0.24542	0.813153	0.767503	0.99997	2998	tags=22%, list=19%, signal=27%
GO:0000082	G1/S transition of mitotic cell cycle	36	cellular process	biological_process	35	0.259099	0.810822	0.754848	1	2389	tags=20%, list=15%, signal=24%
GO:0051225	spindle assembly	20	cellular process	biological_process	19	0.298329	0.809547	0.735069	1	2519	tags=16%, list=16%, signal=19%
GO:0007264	small GTPase mediated signal transduction	93	signaling	biological_process	92	0.221551	0.807048	0.814149	1	4268	tags=28%, list=27%, signal=39%
GO:0032755	positive regulation of interleukin-6 production	70	regulation of biological process	biological_process	58	0.233063	0.806022	0.7975	1	1096	tags=10%, list=7%, signal=11%
GO:0042149	cellular response to glucose starvation	25	response to stimulus	biological_process	25	0.278122	0.805116	0.748201	1	4895	tags=44%, list=31%, signal=64%
GO:0061025	membrane fusion	22	cellular process	biological_process	21	0.292574	0.805012	0.734214	1	5298	tags=48%, list=34%, signal=72%
GO:0042110	T cell activation	22	immune system process	biological_process	19	0.292683	0.804689	0.728636	1	2769	tags=26%, list=18%, signal=32%
GO:0006509	membrane protein ectodomain proteolysis	17	metabolic process	biological_process	16	0.301354	0.802417	0.735964	1	5576	tags=56%, list=35%, signal=87%
GO:0006629	lipid metabolic process	249	metabolic process	biological_process	219	0.198107	0.801151	0.880435	1	3253	tags=19%, list=21%, signal=23%
GO:0060425	lung morphogenesis	18	multicellular organismal process	biological_process	15	0.309927	0.800244	0.709035	1	1984	tags=20%, list=13%, signal=23%
GO:0070830	bicellular tight junction assembly	19	cellular process	biological_process	18	0.299966	0.800033	0.738999	1	2838	tags=28%, list=18%, signal=34%
GO:0035108	limb morphogenesis	23	multicellular organismal process	biological_process	17	0.295767	0.799987	0.731183	0.999673	4558	tags=47%, list=29%, signal=66%
GO:0001764	neuron migration	83	multicellular organismal process	biological_process	70	0.226141	0.798176	0.80375	1	3151	tags=24%, list=20%, signal=30%
GO:0090263	positive regulation of canonical Wnt signaling pathway	72	signaling	biological_process	66	0.227333	0.798111	0.813131	0.998986	4327	tags=30%, list=28%, signal=42%
GO:0043029	T cell homeostasis	24	immune system process	biological_process	22	0.283822	0.7975	0.764286	0.998095	2995	tags=32%, list=19%, signal=39%
GO:0035556	intracellular signal transduction	285	signaling	biological_process	258	0.194014	0.796789	0.909968	0.997303	2108	tags=15%, list=13%, signal=17%
GO:0007254	JNK cascade	25	signaling	biological_process	23	0.278459	0.795533	0.772455	0.997424	1823	tags=17%, list=12%, signal=20%
GO:0035329	hippo signaling	18	signaling	biological_process	18	0.292394	0.795434	0.748858	0.995579	5430	tags=39%, list=35%, signal=59%
GO:2001237	negative regulation of extrinsic apoptotic signaling pathway	32	signaling	biological_process	30	0.262509	0.794774	0.777778	0.994741	659	tags=7%, list=4%, signal=7%
GO:0071356	cellular response to tumor necrosis factor	60	response to stimulus	biological_process	50	0.237849	0.794717	0.766846	0.992849	2123	tags=16%, list=14%, signal=18%
GO:0016055	Wnt signaling pathway	107	signaling	biological_process	92	0.214789	0.793039	0.849462	0.993797	2972	tags=18%, list=19%, signal=23%
GO:0048863	stem cell differentiation	23	developmental process	biological_process	19	0.291059	0.790172	0.773449	0.996839	4168	tags=32%, list=27%, signal=43%
GO:0031175	neuron projection development	78	multicellular organismal process	biological_process	67	0.224915	0.788142	0.812903	0.998417	1513	tags=10%, list=10%, signal=12%
GO:0051726	regulation of cell cycle	156	regulation of biological process	biological_process	145	0.202729	0.788053	0.869909	0.996587	2710	tags=17%, list=17%, signal=20%
GO:0001558	regulation of cell growth	27	regulation of biological process	biological_process	27	0.266124	0.787948	0.767475	0.994795	3776	tags=26%, list=24%, signal=34%
GO:0008643	carbohydrate transport	25	localization	biological_process	22	0.278585	0.787269	0.77003	0.993919	4469	tags=41%, list=28%, signal=57%
GO:0007346	regulation of mitotic cell cycle	30	regulation of biological process	biological_process	30	0.256296	0.786991	0.783032	0.992407	2203	tags=17%, list=14%, signal=19%
GO:0009615	response to virus	56	response to stimulus	biological_process	51	0.232259	0.784225	0.817232	0.995141	3954	tags=31%, list=25%, signal=42%
GO:0043001	Golgi to plasma membrane protein transport	15	localization	biological_process	15	0.309666	0.783979	0.734375	0.993615	6575	tags=60%, list=42%, signal=103%
GO:0001889	liver development	35	multicellular organismal process	biological_process	32	0.254783	0.779438	0.808023	0.999528	4470	tags=28%, list=28%, signal=39%
GO:0032715	negative regulation of interleukin-6 production	34	regulation of biological process	biological_process	24	0.271248	0.778729	0.79972	0.998683	3521	tags=29%, list=22%, signal=38%
GO:0010976	positive regulation of neuron projection development	50	regulation of biological process	biological_process	42	0.238596	0.776399	0.820652	1	541	tags=7%, list=3%, signal=7%
GO:0051897	positive regulation of protein kinase B signaling	67	signaling	biological_process	57	0.225435	0.774933	0.842726	1	2714	tags=23%, list=17%, signal=27%
GO:0006879	cellular iron ion homeostasis	44	cellular process	biological_process	36	0.249614	0.774704	0.798354	0.999476	1908	tags=14%, list=12%, signal=16%
GO:0048873	homeostasis of number of cells within a tissue	28	multicellular organismal process	biological_process	24	0.265217	0.774225	0.779349	0.998286	3152	tags=29%, list=20%, signal=36%
GO:0009952	anterior/posterior pattern specification	76	multicellular organismal process	biological_process	46	0.234539	0.772497	0.816	0.999071	4425	tags=33%, list=28%, signal=45%
GO:0007623	circadian rhythm	47	rhythmic process	biological_process	43	0.240578	0.771854	0.813097	0.998137	2378	tags=16%, list=15%, signal=19%
GO:0043491	protein kinase B signaling	29	signaling	biological_process	26	0.261941	0.769911	0.79442	0.999323	4866	tags=38%, list=31%, signal=56%
GO:0051496	positive regulation of stress fiber assembly	34	regulation of biological process	biological_process	32	0.248465	0.769091	0.823856	0.99858	2526	tags=22%, list=16%, signal=26%
GO:0001755	neural crest cell migration	24	multicellular organismal process	biological_process	16	0.292577	0.765938	0.7664	1	241	tags=6%, list=2%, signal=6%
GO:0008360	regulation of cell shape	81	regulation of biological process	biological_process	77	0.215592	0.764738	0.861675	1	4511	tags=31%, list=29%, signal=43%
GO:0042130	negative regulation of T cell proliferation	20	regulation of biological process	biological_process	15	0.291639	0.764434	0.784141	1	2710	tags=20%, list=17%, signal=24%
GO:0032147	activation of protein kinase activity	36	regulation of biological process	biological_process	35	0.241492	0.763666	0.831724	0.999636	2995	tags=20%, list=19%, signal=25%
GO:0030534	adult behavior	25	multicellular organismal process	biological_process	19	0.280374	0.761199	0.788376	1	4371	tags=53%, list=28%, signal=73%
GO:0098656	anion transmembrane transport	30	localization	biological_process	27	0.258352	0.761105	0.801429	0.999772	1757	tags=19%, list=11%, signal=21%
GO:0006470	protein dephosphorylation	149	metabolic process	biological_process	140	0.194273	0.759702	0.918764	0.999923	4398	tags=23%, list=28%, signal=31%
GO:0051480	regulation of cytosolic calcium ion concentration	19	cellular process	biological_process	17	0.285385	0.756948	0.755452	1	3582	tags=29%, list=23%, signal=38%
GO:0001890	placenta development	34	reproductive process	biological_process	27	0.255694	0.756614	0.833101	1	4210	tags=33%, list=27%, signal=45%
GO:0051491	positive regulation of filopodium assembly	19	regulation of biological process	biological_process	17	0.283355	0.756573	0.8003	0.998972	3794	tags=41%, list=24%, signal=54%
GO:1900745	positive regulation of p38MAPK cascade	22	signaling	biological_process	18	0.279033	0.754306	0.803598	1	2279	tags=17%, list=14%, signal=19%
GO:0045785	positive regulation of cell adhesion	40	regulation of biological process	biological_process	36	0.23903	0.754106	0.856346	0.998976	3922	tags=31%, list=25%, signal=41%
GO:0009636	response to toxic substance	25	response to stimulus	biological_process	25	0.259837	0.75326	0.82948	0.998387	171	tags=8%, list=1%, signal=8%
GO:0050900	leukocyte migration	19	locomotion	biological_process	15	0.287568	0.751384	0.8	0.999274	1649	tags=13%, list=10%, signal=15%
GO:0051865	protein autoubiquitination	54	metabolic process	biological_process	53	0.222771	0.751106	0.863937	0.99781	1903	tags=11%, list=12%, signal=13%
GO:0008652	cellular amino acid biosynthetic process	18	metabolic process	biological_process	17	0.281366	0.750813	0.810448	0.996347	2321	tags=24%, list=15%, signal=28%
GO:0009887	animal organ morphogenesis	51	multicellular organismal process	biological_process	43	0.228387	0.749062	0.845638	0.997063	698	tags=9%, list=4%, signal=10%
GO:0015914	phospholipid transport	31	localization	biological_process	30	0.248332	0.74884	0.831412	0.995578	1353	tags=13%, list=9%, signal=15%
GO:0043488	regulation of mRNA stability	23	regulation of biological process	biological_process	22	0.259668	0.747821	0.819912	0.99524	4520	tags=32%, list=29%, signal=45%
GO:0045930	negative regulation of mitotic cell cycle	20	regulation of biological process	biological_process	17	0.275491	0.74561	0.823529	0.996587	2710	tags=29%, list=17%, signal=35%
GO:0001934	positive regulation of protein phosphorylation	128	regulation of biological process	biological_process	111	0.195868	0.745528	0.923888	0.994869	3339	tags=24%, list=21%, signal=31%
GO:0097192	extrinsic apoptotic signaling pathway in absence of ligand	16	signaling	biological_process	16	0.282522	0.742689	0.802839	0.997019	3307	tags=25%, list=21%, signal=32%
GO:0006366	transcription by RNA polymerase II	58	metabolic process	biological_process	53	0.215975	0.741763	0.867188	0.996476	2463	tags=17%, list=16%, signal=20%
GO:0021549	cerebellum development	24	multicellular organismal process	biological_process	19	0.271886	0.740906	0.813636	0.995859	4470	tags=37%, list=28%, signal=51%
GO:0048872	homeostasis of number of cells	23	biological regulation	biological_process	20	0.266804	0.73862	0.813783	0.99722	31	tags=5%, list=0%, signal=5%
GO:0002931	response to ischemia	19	response to stimulus	biological_process	18	0.273467	0.736856	0.829305	0.9977	1955	tags=28%, list=12%, signal=32%
GO:0032880	regulation of protein localization	39	regulation of biological process	biological_process	35	0.232002	0.733845	0.872825	1	1414	tags=11%, list=9%, signal=13%
GO:0030111	regulation of Wnt signaling pathway	17	signaling	biological_process	16	0.273755	0.732682	0.800595	0.999758	1066	tags=13%, list=7%, signal=13%
GO:0045893	positive regulation of transcription, DNA-templated	491	regulation of biological process	biological_process	435	0.172582	0.732238	0.992776	0.998523	930	tags=7%, list=6%, signal=7%
GO:2000300	regulation of synaptic vesicle exocytosis	31	signaling	biological_process	28	0.248025	0.731714	0.852435	0.997382	2518	tags=21%, list=16%, signal=25%
GO:0030218	erythrocyte differentiation	41	multicellular organismal process	biological_process	37	0.229753	0.731532	0.878415	0.995841	2692	tags=16%, list=17%, signal=20%
GO:0007416	synapse assembly	21	multicellular organismal process	biological_process	18	0.273036	0.730974	0.812403	0.994795	4212	tags=44%, list=27%, signal=61%
GO:0042327	positive regulation of phosphorylation	20	regulation of biological process	biological_process	17	0.278578	0.730269	0.810526	0.993934	659	tags=12%, list=4%, signal=12%
GO:2001234	negative regulation of apoptotic signaling pathway	26	signaling	biological_process	22	0.258309	0.72919	0.852507	0.99351	2647	tags=27%, list=17%, signal=33%
GO:0051289	protein homotetramerization	41	cellular process	biological_process	38	0.228876	0.728719	0.876056	0.992336	3539	tags=26%, list=23%, signal=34%
GO:0032496	response to lipopolysaccharide	61	response to stimulus	biological_process	49	0.218747	0.727163	0.881215	0.992615	4476	tags=31%, list=28%, signal=43%
GO:0050776	regulation of immune response	21	response to stimulus	biological_process	16	0.275572	0.723135	0.847407	0.995834	1601	tags=19%, list=10%, signal=21%
GO:0030514	negative regulation of BMP signaling pathway	39	signaling	biological_process	28	0.241184	0.722538	0.858166	0.994764	1066	tags=11%, list=7%, signal=11%
GO:0042752	regulation of circadian rhythm	42	rhythmic process	biological_process	40	0.226666	0.722523	0.891035	0.992986	2429	tags=18%, list=15%, signal=21%
GO:0071346	cellular response to interferon-gamma	40	response to stimulus	biological_process	34	0.232464	0.721421	0.880435	0.99266	600	tags=9%, list=4%, signal=9%
GO:0006099	tricarboxylic acid cycle	23	metabolic process	biological_process	23	0.251839	0.719227	0.858806	0.99366	2335	tags=13%, list=15%, signal=15%
GO:0070059	intrinsic apoptotic signaling pathway in response to endoplasmic reticulum stress	24	signaling	biological_process	24	0.247895	0.718807	0.8739	0.992374	2647	tags=21%, list=17%, signal=25%
GO:0034504	protein localization to nucleus	28	localization	biological_process	27	0.244028	0.714361	0.85503	0.995977	888	tags=7%, list=6%, signal=8%
GO:0006259	DNA metabolic process	17	metabolic process	biological_process	15	0.272886	0.707597	0.846154	1	3863	tags=27%, list=25%, signal=35%
GO:0051091	positive regulation of DNA-binding transcription factor activity	79	regulation of biological process	biological_process	67	0.201905	0.706503	0.923172	1	2166	tags=12%, list=14%, signal=14%
GO:0032743	positive regulation of interleukin-2 production	28	regulation of biological process	biological_process	23	0.247229	0.706176	0.847534	1	2666	tags=22%, list=17%, signal=26%
GO:0032418	lysosome localization	20	localization	biological_process	20	0.258001	0.705278	0.857355	0.999442	4040	tags=30%, list=26%, signal=40%
GO:0055001	muscle cell development	17	developmental process	biological_process	15	0.26488	0.700297	0.870769	1	3929	tags=33%, list=25%, signal=44%
GO:0034097	response to cytokine	23	response to stimulus	biological_process	20	0.251315	0.700123	0.873194	1	711	tags=10%, list=5%, signal=10%
GO:0006357	regulation of transcription by RNA polymerase II	424	regulation of biological process	biological_process	318	0.167618	0.699911	0.989384	1	3764	tags=22%, list=24%, signal=29%
GO:0051642	centrosome localization	15	localization	biological_process	15	0.268781	0.699141	0.85758	0.999169	5324	tags=40%, list=34%, signal=60%
GO:1903076	regulation of protein localization to plasma membrane	16	regulation of biological process	biological_process	15	0.263048	0.696202	0.855183	1	5756	tags=40%, list=37%, signal=63%
GO:0014068	positive regulation of phosphatidylinositol 3-kinase signaling	49	signaling	biological_process	37	0.216653	0.695736	0.913161	0.999388	3617	tags=24%, list=23%, signal=32%
GO:0032728	positive regulation of interferon-beta production	26	regulation of biological process	biological_process	25	0.240837	0.695191	0.888726	0.99821	2136	tags=20%, list=14%, signal=23%
GO:0018107	peptidyl-threonine phosphorylation	42	metabolic process	biological_process	41	0.215486	0.69264	0.919107	0.999236	2519	tags=15%, list=16%, signal=17%
GO:0043280	positive regulation of cysteine-type endopeptidase activity involved in apoptotic process	30	regulation of biological process	biological_process	26	0.235352	0.690267	0.891304	1	4027	tags=31%, list=26%, signal=41%
GO:0016192	vesicle-mediated transport	164	localization	biological_process	163	0.175153	0.690097	0.975253	0.998452	1527	tags=7%, list=10%, signal=8%
GO:0051497	negative regulation of stress fiber assembly	22	regulation of biological process	biological_process	18	0.257301	0.68768	0.857362	0.9993	5756	tags=50%, list=37%, signal=79%
GO:0001678	cellular glucose homeostasis	21	cellular process	biological_process	19	0.249658	0.687406	0.894155	0.997847	1103	tags=11%, list=7%, signal=11%
GO:0035335	peptidyl-tyrosine dephosphorylation	94	metabolic process	biological_process	86	0.184975	0.682716	0.958175	1	3298	tags=19%, list=21%, signal=23%
GO:0007098	centrosome cycle	33	cellular process	biological_process	33	0.22095	0.682389	0.905523	0.999213	5517	tags=36%, list=35%, signal=56%
GO:0001817	regulation of cytokine production	23	regulation of biological process	biological_process	22	0.237776	0.680232	0.899408	0.999684	4476	tags=41%, list=28%, signal=57%
GO:0000226	microtubule cytoskeleton organization	71	cellular process	biological_process	70	0.192088	0.679928	0.930233	0.998247	3746	tags=21%, list=24%, signal=28%
GO:0051092	positive regulation of NF-kappaB transcription factor activity	93	regulation of biological process	biological_process	85	0.187309	0.67831	0.966708	0.998039	4446	tags=29%, list=28%, signal=41%
GO:0001932	regulation of protein phosphorylation	50	regulation of biological process	biological_process	46	0.205319	0.677816	0.91475	0.996822	3325	tags=22%, list=21%, signal=27%
GO:0007032	endosome organization	22	cellular process	biological_process	22	0.242518	0.675985	0.899709	0.996755	4594	tags=27%, list=29%, signal=38%
GO:0097190	apoptotic signaling pathway	32	signaling	biological_process	29	0.225551	0.675653	0.914163	0.995359	3458	tags=24%, list=22%, signal=31%
GO:0035690	cellular response to drug	31	response to stimulus	biological_process	23	0.228168	0.657197	0.925811	1	3275	tags=26%, list=21%, signal=33%
GO:0090023	positive regulation of neutrophil chemotaxis	19	response to stimulus	biological_process	15	0.258135	0.656783	0.895833	1	4003	tags=33%, list=25%, signal=45%
GO:0031122	cytoplasmic microtubule organization	18	cellular process	biological_process	16	0.248412	0.653753	0.90169	1	5680	tags=50%, list=36%, signal=78%
GO:0043407	negative regulation of MAP kinase activity	31	signaling	biological_process	30	0.212776	0.651638	0.938571	1	2501	tags=13%, list=16%, signal=16%
GO:0042177	negative regulation of protein catabolic process	27	regulation of biological process	biological_process	25	0.224718	0.651409	0.915179	1	5827	tags=52%, list=37%, signal=82%
GO:0006289	nucleotide-excision repair	27	response to stimulus	biological_process	27	0.221752	0.647494	0.930652	1	3941	tags=22%, list=25%, signal=30%
GO:0031116	positive regulation of microtubule polymerization	19	regulation of biological process	biological_process	18	0.236638	0.647392	0.918919	1	4069	tags=33%, list=26%, signal=45%
GO:0009791	post-embryonic development	64	multicellular organismal process	biological_process	57	0.189638	0.643309	0.967378	1	2707	tags=16%, list=17%, signal=19%
GO:0016925	protein sumoylation	19	metabolic process	biological_process	18	0.238505	0.636468	0.917851	1	127	tags=6%, list=1%, signal=6%
GO:0071108	protein K48-linked deubiquitination	27	metabolic process	biological_process	27	0.215716	0.634603	0.933241	1	4179	tags=26%, list=27%, signal=35%
GO:0045724	positive regulation of cilium assembly	15	regulation of biological process	biological_process	15	0.248677	0.632779	0.924962	1	5193	tags=33%, list=33%, signal=50%
GO:0030032	lamellipodium assembly	24	cellular process	biological_process	23	0.220409	0.63114	0.93787	1	3990	tags=22%, list=25%, signal=29%
GO:0070979	protein K11-linked ubiquitination	20	metabolic process	biological_process	20	0.227324	0.630984	0.939668	1	5083	tags=35%, list=32%, signal=52%
GO:2001238	positive regulation of extrinsic apoptotic signaling pathway	21	signaling	biological_process	20	0.226198	0.625971	0.927245	1	4373	tags=35%, list=28%, signal=48%
GO:0034613	cellular protein localization	41	localization	biological_process	35	0.198337	0.62199	0.952712	1	2059	tags=14%, list=13%, signal=16%
GO:0031929	TOR signaling	15	signaling	biological_process	15	0.231079	0.610987	0.938967	1	3947	tags=40%, list=25%, signal=53%
GO:0021766	hippocampus development	41	multicellular organismal process	biological_process	32	0.197958	0.60677	0.957865	1	4661	tags=38%, list=30%, signal=53%
GO:0050905	neuromuscular process	20	multicellular organismal process	biological_process	16	0.228591	0.606279	0.928896	1	1620	tags=13%, list=10%, signal=14%
GO:0007010	cytoskeleton organization	82	cellular process	biological_process	74	0.167198	0.599983	0.991347	1	4847	tags=30%, list=31%, signal=43%
GO:0008625	extrinsic apoptotic signaling pathway via death domain receptors	18	signaling	biological_process	18	0.222177	0.599718	0.957768	1	3644	tags=28%, list=23%, signal=36%
GO:0001756	somitogenesis	38	multicellular organismal process	biological_process	31	0.192222	0.594932	0.971751	1	2283	tags=16%, list=15%, signal=19%
GO:0010212	response to ionizing radiation	29	response to stimulus	biological_process	29	0.196614	0.594414	0.971469	1	4403	tags=24%, list=28%, signal=33%
GO:2001235	positive regulation of apoptotic signaling pathway	20	signaling	biological_process	19	0.216385	0.593936	0.932229	1	2123	tags=16%, list=14%, signal=18%
GO:0032922	circadian regulation of gene expression	47	rhythmic process	biological_process	46	0.178868	0.590379	0.984496	1	5454	tags=41%, list=35%, signal=63%
GO:0048488	synaptic vesicle endocytosis	15	localization	biological_process	15	0.226725	0.58776	0.949153	1	1630	tags=13%, list=10%, signal=15%
GO:0017148	negative regulation of translation	45	regulation of biological process	biological_process	44	0.179508	0.585364	0.985034	1	4944	tags=39%, list=31%, signal=56%
GO:0072659	protein localization to plasma membrane	92	localization	biological_process	85	0.158665	0.584973	0.995006	1	1649	tags=8%, list=10%, signal=9%
GO:0016567	protein ubiquitination	330	metabolic process	biological_process	308	0.141064	0.583312	1	1	2833	tags=13%, list=18%, signal=15%
GO:0006914	autophagy	83	metabolic process	biological_process	78	0.159701	0.581762	0.986553	1	6154	tags=41%, list=39%, signal=67%
GO:0006284	base-excision repair	23	response to stimulus	biological_process	23	0.202001	0.580445	0.953556	1	6242	tags=48%, list=40%, signal=79%
GO:0048511	rhythmic process	35	rhythmic process	biological_process	32	0.184645	0.569771	0.977809	1	2222	tags=16%, list=14%, signal=18%
GO:0071479	cellular response to ionizing radiation	27	response to stimulus	biological_process	27	0.193808	0.56653	0.988131	1	3588	tags=22%, list=23%, signal=29%
GO:0071364	cellular response to epidermal growth factor stimulus	24	response to stimulus	biological_process	22	0.199281	0.562687	0.969163	1	3409	tags=18%, list=22%, signal=23%
GO:0042098	T cell proliferation	16	immune system process	biological_process	16	0.212575	0.551615	0.972424	1	418	tags=6%, list=3%, signal=6%
GO:0032869	cellular response to insulin stimulus	44	response to stimulus	biological_process	39	0.165602	0.529115	0.994528	1	4414	tags=28%, list=28%, signal=39%
GO:0018105	peptidyl-serine phosphorylation	83	metabolic process	biological_process	82	0.143316	0.527274	0.997537	1	2758	tags=13%, list=18%, signal=16%
GO:0032007	negative regulation of TOR signaling	22	signaling	biological_process	21	0.191395	0.52469	0.977341	1	4723	tags=33%, list=30%, signal=48%
GO:0032212	positive regulation of telomere maintenance via telomerase	21	regulation of biological process	biological_process	20	0.192059	0.523743	0.981132	1	3949	tags=25%, list=25%, signal=33%
GO:0043966	histone H3 acetylation	29	metabolic process	biological_process	28	0.175805	0.520448	0.99572	1	5330	tags=36%, list=34%, signal=54%
GO:0008333	endosome to lysosome transport	26	localization	biological_process	24	0.180584	0.519668	0.983704	1	5235	tags=38%, list=33%, signal=56%
GO:0018345	protein palmitoylation	20	metabolic process	biological_process	19	0.191403	0.516082	0.977273	1	3471	tags=21%, list=22%, signal=27%
GO:0045862	positive regulation of proteolysis	19	regulation of biological process	biological_process	19	0.181279	0.505167	0.990476	1	6081	tags=58%, list=39%, signal=94%
GO:0002230	positive regulation of defense response to virus by host	21	response to stimulus	biological_process	17	0.188696	0.497719	0.989675	1	3799	tags=29%, list=24%, signal=39%
GO:0032465	regulation of cytokinesis	28	regulation of biological process	biological_process	28	0.166023	0.495769	0.992878	1	4416	tags=29%, list=28%, signal=40%
GO:0070372	regulation of ERK1 and ERK2 cascade	19	signaling	biological_process	19	0.182696	0.493104	0.98984	1	458	tags=5%, list=3%, signal=5%
GO:0016579	protein deubiquitination	68	metabolic process	biological_process	65	0.142496	0.489894	1	1	4179	tags=22%, list=27%, signal=29%
GO:0032435	negative regulation of proteasomal ubiquitin-dependent protein catabolic process	22	regulation of biological process	biological_process	22	0.166989	0.468693	0.994178	1	5283	tags=32%, list=34%, signal=48%
GO:0070936	protein K48-linked ubiquitination	44	metabolic process	biological_process	44	0.132209	0.430681	1	1	4249	tags=18%, list=27%, signal=25%
GO:0043161	proteasome-mediated ubiquitin-dependent protein catabolic process	90	metabolic process	biological_process	87	0.112293	0.412031	1	1	5501	tags=26%, list=35%, signal=40%
GO:0007173	epidermal growth factor receptor signaling pathway	23	signaling	biological_process	23	0.123925	0.35768	1	1	898	tags=4%, list=6%, signal=5%
GO:0007052	mitotic spindle organization	24	cellular process	biological_process	24	0.097274	0.282154	1	1	14194	tags=100%, list=90%, signal=1027%
