# Supplementary material for: A secreted helminth microRNA suppresses gastrointestinal cell differentiation required for innate immunity
Source: Front Immunol. 2025 Mar 27;16:1558132. doi: 10.3389/fimmu.2025.1558132 (PMC11983496; doi:10.3389/fimmu.2025.1558132)
Supplement: Supplementary Table 11 — Bovine and ovine bioinformatic target prediction datasets for Hco-miR-5352, and expression from ovine abomasal RNA-seq. [file Table11.xlsx]

## Sheet: bioinformatic target prediction
Supplementary Table S11. Bovine and ovine bioinformatic target prediction datasets for Hco-miR-5352, and expression from ovine abomasal RNAseq.
				Bovine		Ovine
Gene Name	Cell type *	gene_description	RNA Hybrid (kcal/mol)	All H. contortus ES miRNAs predicted to target the gene	Algorithms	All H. contortus ES miRNAs predicted to target the gene	Algorithms	CONTROL ARC	IL13 ARC	MIMIC ARC	CONTROL_MIMIC ARC	log2 FC (IL13 / CONTROL)	Qvalue (IL13 / CONTROL)	log2 FC (MIMIC / CONTROL_MIMIC)	Qvalue (MIMIC / CONTROL_MIMIC)
IL22RA1	NA	interleukin 22 receptor, alpha 1	-29.2	Hco-miR-5352;Hco-miR-5884; Hco-miR-43	RNAHybrid;miRanda;TargetScan	Hco-miR-5352-3p; Hco-miR-5884; Hco-miR-43	Manually detected	29.25	13.75	10.25	20.5	-1.08	0.00499	-0.93	0.08
LPO	NA	lactoperoxidase	-21	Hco-miR-5960-3p;Hco-miR-5908-3p;Hco-miR-5352-3p;Hco-miR-228-5p	RNAHybrid;miRanda;TargetScan	Hco-miR-5908-3p; Hco-miR-5352-3p	RNAHybrid	0.5	0.25	0	0.25	-0.71398	0.910676	-0.651103	0.941662
FBP2	Tuft & Endothelial	Fructose-bisphosphatase 2	-24.6	NA	NA	Hco-miR-5352-3p; Hco-miR-5885b; Hco-miR-5908; lin-4; Hco-miR-235; Hco-miR-43	RNAHybrid	130.5	96	82.75	135.5	-0.44	0.00901	-0.64	0.000332
THEM6	NA	Thioesterase Superfamily Member 6	-27.3	Hco-miR-5352; Hco-miR-63b-3p	RNAHybrid;miRanda	Hco-miR-5352-3p; Hco-miR-228-5p	Manually detected	49	32.5	36.5	56	-0.58	0.11	-0.55	0.08
TMEM86A	NA	transmembrane protein 86A	-28.1	Hco-lin-4-5p;Hco-miR-83-3p;Hco-miR-5352-3p;Hco-miR-lin-4-5p	RNAHybrid;miRanda;TargetScan	Hco-miR-5960-3p; Hco-miR-5908-3p; Hco-lin-4-5p; Hco-miR-83-3p; Hco-miR-5352-3p;Hco-miR-5960-3p;Hco-miR-5908-3p;Hco-lin-4-5p;Hco-miR-83-3p;Hco-miR-5352-3p	RNAHybrid;miRanda	18.5	21	14.5	21.5	0.186192	0.788207	-0.502978	0.429014
CTH	NA	cystathionine gamma-lyase	-22.8	Hco-miR-5352	RNAHybrid;miRanda	NA	NA	495	578.25	481.75	700.75	0.23	0.02	-0.47	1e-07
HNRNPAB	NA	Heterogeneous nuclear ribonucleoprotein A/B	-22	Hco-miR-5352; Hco-miR-63b	RNAHybrid	Hco-miR-5352-3p; Hco-miR-63b-3p	Manually detected	9088	8623.5	8000.75	11117.2	-0.07	0.41	-0.4	1e-09
WDR18	NA	WD Repeat Domain 18	-25.1	Hco-miR-5352-3p; Hco-miR-5899-3p; lin-4-5p; Hco-miR-83-3p; miR-5895-5p; Hco-miR-43-3p	Manually detected	Hco-miR-5352-3p; lin-4; Hco-miR-43- 3p	RNAHybrid	1122.75	987.75	928.75	1252.25	-0.18	0.08	-0.36	7e-07
ATP1A1	NA	ATPase Na+/K+ transporting subunit alpha 1	-28.7	Hco-miR-5352-3p; Hco-miR-5960-3p; Hco-miR-5908-3p; lin-4-5p	Manually detected	Hco-miR-5352-3p; Hco-miR-5908; Hco-lin-4; Hco-miR-71	RNAHybrid;miRanda	17782.5	19909	17073.2	22237.5	0.17	0.00149	-0.31	6e-07
WWC3	NA	WWC family member 3	-22.1	Hco-miR-71-5p;Hco-miR-45-3p;Hco-miR-5352-3p	RNAHybrid;miRanda;TargetScan	Hco-miR-5352-3p; Hco-miR-5884-5p	RNAHybrid	923	1026	869.25	1095.5	0.159512	0.0377136	-0.263197	0.00674395
TXNDC16	NA	thioredoxin domain containing 16	-20.6	Hco-miR-5352-3p;Hco-miR-71-5p;Hco-miR-235-3p	RNAHybrid	Hco-lin-4-5p; Hco-miR-5352-3p; Hco-miR-71-5p; Hco-miR-235-3p;Hco-lin-4-5p;Hco-miR-71-5p	RNAHybrid;miRanda	48.75	22	18	22	-1.14399	0.000156	-0.220585	0.808094
TXLNA	NA	taxilin alpha	-25	Hco-miR-5960-3p;Hco-miR-83-3p;Hco-miR-5352-3p;Hco-miR-5960-5p;Hco-miR-84a-5p	RNAHybrid;miRanda;TargetScan	Hco-miR-5960-3p; Hco-miR-1-3p; Hco-miR-5352-3p;Hco-miR-5960-3p;Hco-miR-1-3p	RNAHybrid;miRanda	2853.25	2539	2401.75	2773.25	-0.161997	0.012167	-0.137204	0.0309285
DSEL	Endothelial	dermatan sulfate epimerase like	-27.7	Hco-miR-236-3p;Hco-miR-1-3p;Hco-miR-5352-3p;Hco-miR-228-5p;Hco-miR-5960-3p;Hco-miR-63b-3p	RNAHybrid;miRanda;TargetScan	Hco-miR-236-3p; Hco-miR-1-3p; Hco-miR-5352-3p; Hco-miR-228-5p; Hco-miR-63b-3p;Hco-miR-236-3p;Hco-miR-1-3p;Hco-miR-5352-3p;Hco-miR-228-5p	RNAHybrid;miRanda	41.5	38.25	28.75	32.75	-0.110668	0.825715	-0.119229	0.886161
HSD17B7	NA	hydroxysteroid 17-beta dehydrogenase 7	-26.4	Hco-miR-5352-3p	RNAHybrid	Hco-miR-5352-3p	RNAHybrid	599	512.25	477.25	538.75	-0.219107	0.0124855	-0.104074	0.509786
PKN2	NA	protein kinase N2	-22.5	Hco-miR-5352-3p;Hco-miR-84a-5p	TargetScan	Hco-miR-5960-3p; Hco-miR-5352-3p;Hco-miR-5960-3p;Hco-miR-5352-3p	RNAHybrid;miRanda	1026	1060.5	933.5	1050.25	0.0537847	0.733809	-0.0996653	0.480887
OSBPL8	NA	oxysterol binding protein like 8	-21.3	Hco-miR-1-3p;Hco-miR-5960-3p;Hco-miR-5352-3p;Hco-miR-235-3p;Hco-miR-63b-3p	TargetScan	Hco-miR-5352-3p	RNAHybrid	840.25	876.25	748.25	834.5	0.0667942	0.589769	-0.0876916	0.599605
TINF2	NA	TERF1 interacting nuclear factor 2	-27.1	Hco-lin-4-5p;Hco-miR-5352-3p;Hco-miR-71-5p;Hco-miR-84a-5p;Hco-miR-228-5p	RNAHybrid;miRanda	Hco-miR-5352-3p; Hco-miR-71-5p; Hco-miR-84a-5p; Hco-miR-228-5p;Hco-miR-71-5p;Hco-miR-84a-5p	RNAHybrid;miRanda	435.75	389.5	363.25	404.75	-0.156072	0.144624	-0.0857061	0.633721
ZFAND5	NA	zinc finger AN1-type containing 5	-23.9	Hco-miR-5352-3p;Hco-miR-5884-5p	RNAHybrid;miRanda;TargetScan	Hco-miR-5960-3p; Hco-miR-5352-3p; Hco-miR-5884-5p;Hco-miR-5960-3p;Hco-miR-5884-5p	RNAHybrid;miRanda	1075.5	1457.5	1290.25	1429	0.444087	7.34e-11	-0.0757957	0.482614
DNAJB5	NA	DnaJ heat shock protein family (Hsp40) member B5	-23.6	Hco-miR-5960-3p;Hco-miR-236-3p;Hco-miR-5352-3p	RNAHybrid;miRanda;TargetScan	Hco-miR-5960-3p; Hco-miR-236-3p; Hco-miR-5352-3p; Hco-miR-43-3p;Hco-miR-5960-3p;Hco-miR-5352-3p;Hco-miR-43-3p	RNAHybrid;miRanda	123.5	114.25	115	126.25	-0.105911	0.651316	-0.0646042	0.865234
LEMD3	NA	LEM domain containing 3	-21.6	Hco-miR-236-3p;Hco-miR-5352-3p	TargetScan	Hco-miR-236-3p; Hco-lin-4-5p; Hco-miR-5352-3p;Hco-miR-236-3p;Hco-lin-4-5p	RNAHybrid;miRanda	683.5	810.25	681	745.5	0.250721	0.0143307	-0.0604246	0.754168
RGS2	NA	Regulator of G-protein signaling	-24.2	Hco-miR-5352-3p	RNAHybrid	Hco-miR-5352-3p	RNAHybrid	14.5	17.5	17.5	19	0.274398	0.697911	-0.0495166	0.957001
GATAD2B	NA	GATA zinc finger domain containing 2B	-20.6	Hco-miR-5960-3p;Hco-miR-236-3p;Hco-miR-5352-3p;Hco-miR-235-3p;Hco-miR-228-5p	RNAHybrid;miRanda;TargetScan	Hco-miR-5960-3p; Hco-lin-4-5p; Hco-miR-5352-3p; Hco-miR-228-5p;Hco-miR-5960-3p;Hco-miR-228-5p	RNAHybrid;miRanda	618.5	596	520	562.5	-0.0470425	0.758987	-0.0462638	0.911857
ABCD3	NA	ATP binding cassette subfamily D member 3	-22	Hco-miR-5352-3p	RNAHybrid;miRanda	Hco-miR-5352-3p; Hco-miR-5884-5p;Hco-miR-5352-3p;Hco-miR-5884-5p	RNAHybrid;miRanda	2489.75	2513.75	2276.5	2460.25	0.0197717	0.889454	-0.041234	0.738781
FBN2	NA	fibrillin 2	-22.4	Hco-miR-83-3p;Hco-miR-5352-3p;Hco-miR-43-3p;Hco-miR-235-3p	RNAHybrid;miRanda;TargetScan	Hco-miR-5960-3p; Hco-miR-83-3p; Hco-miR-5352-3p; Hco-miR-71-5p; Hco-miR-43-3p;Hco-miR-5960-3p;Hco-miR-83-3p;Hco-miR-5352-3p;Hco-miR-71-5p;Hco-miR-43-3p	RNAHybrid;miRanda	2399.25	1465.5	1274.75	1339	-0.705317	1.37e-35	-0.000427	0.996607
KLF4	Parietal, Mucous & Tuft	Kruppel like factor 4	-23.1	Hco-miR-5352-3p;Hco-miR-235-3p;Hco-miR-40b-3p;Hco-miR-83-3p	RNAHybrid;miRanda;TargetScan	Hco-miR-5352-3p;Hco-miR-235-3p	RNAHybrid;miRanda	60.75	97.75	95	99.5	0.692816	0.000332	0.00189391	0.994649
PJA2	NA	praja ring finger ubiquitin ligase 2	-21.3	Hco-miR-5352-3p	RNAHybrid;TargetScan	Hco-miR-5960-3p; Hco-miR-5352-3p	RNAHybrid	2418	2736.5	2388	2489.5	0.18511	0.00258409	0.00936615	0.960392
CRK	NA	CRK proto-onco, adaptor protein	-22.4	Hco-miR-5352-3p;Hco-miR-228-5p;Hco-miR-5960-5p	RNAHybrid;miRanda;TargetScan	Hco-miR-5352-3p; Hco-miR-228-5p;Hco-miR-5352-3p;Hco-miR-228-5p	RNAHybrid;miRanda	3492	3670.75	3541	3686	0.0785464	0.166524	0.0125408	0.941662
MCL1	NA	MCL1 apoptosis regulator, BCL2 family member	-22.8	Hco-miR-5908-3p;Hco-lin-4-5p;Hco-miR-83-3p;Hco-miR-5352-3p;Hco-miR-5960-5p;Hco-miR-lin-4-5p;Hco-miR-235-3p	RNAHybrid;miRanda;TargetScan	Hco-miR-5908-3p; Hco-lin-4-5p; Hco-miR-83-3p; Hco-miR-5352-3p;Hco-miR-5908-3p;Hco-lin-4-5p;Hco-miR-83-3p;Hco-miR-5352-3p	RNAHybrid;miRanda	1812.25	2352.25	2209.75	2299.5	0.38231	8.89e-11	0.0134408	0.941662
ZZZ3	NA	zinc finger ZZ-type containing 3	-26.1	Hco-miR-5352-3p;Hco-miR-1-3p;Hco-miR-5960-3p	RNAHybrid;miRanda;TargetScan	Hco-miR-5352-3p;Hco-miR-5352-3p	RNAHybrid;miRanda	1322.75	1242.5	1178	1214.75	-0.083993	0.351201	0.0262335	0.918384
APLP2	Parietal	amyloid beta like protein 2	-21.9	Hco-miR-5352-3p;Hco-miR-43-3p	RNAHybrid;miRanda	Hco-miR-5885a-3p; Hco-miR-5885b-3p; Hco-miR-5885c-3p; Hco-lin-4-5p; Hco-miR-83-3p; Hco-miR-5352-3p; Hco-miR-71-5p; Hco-miR-40b-3p; Hco-miR-43-3p;Hco-miR-5885b-3p;Hco-miR-5885c-3p;Hco-lin-4-5p;Hco-miR-83-3p;Hco-miR-71-5p;Hco-miR-40b-3p;Hco-miR-43-3p	RNAHybrid;miRanda	24745.5	26200	24083.2	24763	0.0885763	0.0902144	0.029293	0.803632
JMY	NA	junction mediating and regulatory protein, p53 cofactor	-23.6	Hco-miR-5960-5p;Hco-miR-5352-3p;Hco-miR-235-3p	RNAHybrid;TargetScan	Hco-miR-5352-3p; Hco-miR-235-3p;Hco-miR-5352-3p	RNAHybrid;miRanda	437.75	579	501.25	513.5	0.41024	0.000122	0.0354407	0.892567
ARNT	NA	aryl hydrocarbon receptor nuclear translocator	-28	Hco-miR-83-3p;Hco-miR-5352-3p;Hco-miR-71-5p	TargetScan	Hco-miR-83-3p; Hco-miR-5352-3p; Hco-miR-71-5p;Hco-miR-5352-3p	RNAHybrid;miRanda	885.25	916.5	787.75	802.75	0.0576471	0.671473	0.0420652	0.82033
PNN	NA	pinin, desmosome associated protein	-20.6	Hco-miR-5352-3p;Hco-miR-43-3p	RNAHybrid;miRanda;TargetScan	Hco-miR-5352-3p; Hco-miR-43-3p;Hco-miR-43-3p	RNAHybrid;miRanda	3255.25	3029.25	2842.25	2872.75	-0.100308	0.728613	0.054318	0.615713
MTMR9	NA	myotubularin related protein 9-like	-20.5	Hco-miR-5352-3p;Hco-miR-235-3p	TargetScan	Hco-miR-5960-3p; Hco-miR-5352-3p;Hco-miR-5960-3p	RNAHybrid;miRanda	648.5	792.75	692.75	695.25	0.29554	0.0029086	0.0641734	0.666296
PIK3R1	NA	phosphoinositide-3-kinase regulatory subunit 1	-20.3	Hco-miR-5960-3p;Hco-miR-83-3p;Hco-miR-5352-3p	RNAHybrid;miRanda;TargetScan	Hco-miR-5960-3p; Hco-miR-5908-3p; Hco-miR-83-3p; Hco-miR-5352-3p; Hco-miR-61-3p; Hco-miR-43-3p;Hco-miR-5960-3p;Hco-miR-5908-3p;Hco-miR-43-3p	RNAHybrid;miRanda	2376.25	2102.25	1793.25	1780	-0.169748	0.0308671	0.0809337	0.465611
GGNBP2	NA	gametotin binding protein 2	-20.5	Hco-miR-5352-3p;Hco-miR-71-5p	RNAHybrid;TargetScan	Hco-miR-5352-3p; Hco-miR-71-5p; Hco-miR-43-3p	RNAHybrid	1518.75	1650.75	1567.75	1550.25	0.125597	0.103919	0.0871318	0.357674
MAP1LC3B	NA	microtubule associated protein 1 light chain 3 beta	-24.6	Hco-miR-5352-3p	RNAHybrid	Hco-lin-4-5p; Hco-miR-5352-3p	RNAHybrid	381.5	376	385.75	376	-0.0147826	0.93076	0.107961	0.50368
EDEM1	NA	ER degradation enhancing alpha-mannosidase like protein 1	-21.9	Hco-miR-5352-3p;Hco-miR-84a-5p;Hco-miR-228-5p;Hco-miR-5960-5p;Hco-miR-lin-4-5p;Hco-miR-235-3p;Hco-miR-43-3p	RNAHybrid;miRanda;TargetScan	Hco-miR-5352-3p; Hco-miR-84a-5p	RNAHybrid	3930.75	4962	4343	4198.75	0.342683	6.76e-11	0.118048	0.139439
GLG1	NA	golgi glycoprotein 1	-24.1	Hco-lin-4-5p;Hco-miR-5352-3p	RNAHybrid;miRanda	Hco-miR-5960-3p; Hco-lin-4-5p; Hco-miR-5352-3p;Hco-lin-4-5p;Hco-miR-5352-3p	RNAHybrid;miRanda	2648	2599.75	2239	2147.75	-0.0193493	0.89799	0.129188	0.244686
TMED3	NA	transmembrane p24 trafficking protein 3	-28	Hco-lin-4-5p;Hco-miR-5352-3p	RNAHybrid	Hco-miR-5885b-3p; Hco-lin-4-5p; Hco-miR-5352-3p;Hco-lin-4-5p	RNAHybrid;miRanda	2973.5	2919.75	3267.25	3088.75	-0.0198039	0.890855	0.151909	0.173343
LMBR1L	NA	limb development membrane protein 1 like	-20.8	Hco-miR-5352-3p;Hco-miR-235-3p	RNAHybrid;TargetScan	Hco-miR-5885c-3p; Hco-miR-5908-3p; Hco-miR-5352-3p; Hco-miR-235-3p; Hco-miR-228-5p;Hco-miR-5908-3p	RNAHybrid;miRanda	169.25	187	200.75	189	0.148886	0.448628	0.15738	0.465611
CSPP1	NA	centrosome and spindle pole associated protein 1	-20.1	Hco-miR-5352-3p	TargetScan	Hco-miR-5352-3p	RNAHybrid	454.75	465.5	448	420.25	0.0388364	0.868834	0.162934	0.199204
FXR1	NA	FMR1 autosomal homolog 1	-22	Hco-miR-5352-3p;Hco-miR-235-3p	TargetScan	Hco-miR-236-3p; Hco-miR-5352-3p; Hco-miR-61-3p; Hco-miR-43-3p;Hco-miR-61-3p	RNAHybrid;miRanda	3812.75	3646.75	3571.5	3313	-0.0581393	0.513514	0.179065	0.00925534
CPEB2	NA	cytoplasmic polyadenylation element binding protein 2	-27.4	Hco-miR-5908-3p;Hco-miR-5352-3p;Hco-miR-235-3p;Hco-miR-84a-5p;Hco-miR-43-3p	TargetScan	Hco-miR-5352-3p;Hco-miR-5352-3p	RNAHybrid;miRanda	476	546.75	462.75	423.5	0.206743	0.0791674	0.196062	0.244373
LDHA	Dendritic, Macrophage and Neutrophil	lactate dehydrogenase A	-21.9	Hco-miR-5352-3p;Hco-miR-5884-5p	RNAHybrid;miRanda	Hco-miR-83-3p; Hco-miR-5352-3p;Hco-miR-83-3p;Hco-miR-5352-3p	RNAHybrid;miRanda	34129	42619.5	42747.2	39117	0.326224	3.03e-09	0.198534	0.00120859
TMEM30A	NA	transmembrane protein 30A	NA	Hco-miR-5352-3p;Hco-miR-71-5p	TargetScan	Hco-miR-5352-3p	miRanda	2586.5	2893	2734.5	2485	0.167337	0.0408185	0.208148	0.0145063
AMOTL2	Parietal & Mucous	angiomotin like 2	-24.1	Hco-miR-5960-3p;Hco-miR-5352-3p;Hco-miR-84a-5p;Hco-miR-228-5p;Hco-miR-1-3p	RNAHybrid;miRanda;TargetScan	Hco-miR-5960-3p; Hco-miR-5352-3p;Hco-miR-5960-3p;Hco-miR-5352-3p;Hco-miR-63b-3p	RNAHybrid;miRanda	489.75	926.5	772	677.75	0.925962	2.03e-34	0.257528	0.0113219
CPEB4	NA	cytoplasmic polyadenylation element binding protein 4	-23.6	Hco-miR-5908-3p;Hco-miR-5352-3p;Hco-miR-235-3p;Hco-miR-84a-5p;Hco-miR-43-3p	RNAHybrid;TargetScan	Hco-miR-5908-3p; Hco-miR-5352-3p	RNAHybrid	343.75	434.25	354.25	306	0.344012	0.000511	0.281485	0.0476053
PCMTD2	NA	protein-L-isoaspartate (D-aspartate) O-methyltransferase domain containing 2	-21.6	Hco-lin-4-5p;Hco-miR-5352-3p;Hco-miR-71-5p	RNAHybrid;miRanda;TargetScan	Hco-miR-5352-3p	RNAHybrid	701	786.25	781	671	0.17184	0.0394604	0.288876	0.000626
LYSMD3	NA	LysM domain containing 3	-22.7	Hco-miR-5352-3p	RNAHybrid;TargetScan	Hco-miR-5352-3p;Hco-miR-5352-3p	RNAHybrid;miRanda	515.75	607.25	502.25	429	0.241528	0.0555367	0.298752	0.016074
CAMTA1	NA	calmodulin binding transcription activator 1	-21	Hco-miR-83-3p;Hco-miR-5352-3p	RNAHybrid;TargetScan	Hco-miR-83-3p; Hco-miR-5352-3p	RNAHybrid	44.75	55.25	62.25	49.75	0.309896	0.329865	0.394522	0.178573
PDK4	Basophil	pyruvate dehydrogenase kinase 4	-23.7	Hco-miR-5960-3p;Hco-miR-83-3p;Hco-miR-5352-3p	RNAHybrid;miRanda	Hco-miR-5960-3p; Hco-miR-5352-3p;Hco-miR-5960-3p;Hco-miR-5352-3p	RNAHybrid;miRanda	140.75	92.25	90	61.75	-0.603032	0.000248	0.613562	0.00846392
STARD6	NA	StAR related lipid transfer domain containing 6	-21.4	Hco-miR-5352-3p;Hco-miR-71-5p	RNAHybrid;miRanda	Hco-miR-5352-3p; Hco-miR-71-5p; Hco-miR-228-5p;Hco-miR-5352-3p;Hco-miR-71-5p;Hco-miR-228-5p	RNAHybrid;miRanda	2	1	0.75	0.5	-0.989754	0.677699	0.646511	0.930478
AADACL3	NA	arylacetamide deacetylase like 3	-31.4	Hco-miR-5352-3p;Hco-miR-235-3p	RNAHybrid;miRanda	Hco-miR-5352-3p; Hco-miR-71-5p; Hco-miR-235-3p; Hco-miR-43-3p;Hco-miR-5352-3p;Hco-miR-235-3p	RNAHybrid;miRanda	5.5	5.75	4.5	2.75	0.0654431	0.965024	0.787436	0.61513
KIAA0408	NA	KIAA0408	-23.6	Hco-miR-5352-3p	TargetScan	Hco-miR-5960-3p; Hco-miR-5885a-3p; Hco-miR-5885c-3p; Hco-lin-4-5p; Hco-miR-5352-3p;Hco-miR-5960-3p;Hco-miR-5885b-3p;Hco-lin-4-5p;Hco-miR-5352-3p	RNAHybrid;miRanda	6.75	5	3.5	1.75	-0.429541	0.733492	1.06698	0.544582
CD69	CD8 & CD4 T cells	CD69 molecule	-22.8	Hco-miR-5352-3p;Hco-miR-235-3p	RNAHybrid;miRanda;TargetScan	Hco-miR-5885a-3p; Hco-miR-5885b-3p; Hco-miR-5885c-3p; Hco-miR-5352-3p; Hco-miR-235-3p; Hco-miR-84a-5p; Hco-miR-45-3p; Hco-miR-61-3p; Hco-miR-228-5p;Hco-miR-5885a-3p;Hco-miR-5885c-3p;Hco-miR-5352-3p;Hco-miR-235-3p;Hco-miR-61-3p	RNAHybrid;miRanda	NA	NA	NA	NA	NA	NA	NA	NA
NRBP2	NA	nuclear receptor binding protein 2	-20.7	Hco-lin-4-5p;Hco-miR-1-3p;Hco-miR-5352-3p	RNAHybrid	Hco-miR-5960-3p; Hco-miR-5885b-3p; Hco-miR-83-3p; Hco-miR-1-3p; Hco-miR-5352-3p; Hco-miR-61-3p; Hco-miR-5884-5p;Hco-miR-5960-3p;Hco-miR-1-3p;Hco-miR-5884-5p	RNAHybrid;miRanda	NA	NA	NA	NA	NA	NA	NA	NA
OTX2	NA	orthodenticle homeobox 2	-20.6	Hco-miR-1-3p;Hco-miR-5352-3p;Hco-miR-5885-3p;Hco-miR-5960-3p;Hco-miR-43-3p	RNAHybrid;miRanda;TargetScan	Hco-miR-5908-3p; Hco-miR-1-3p; Hco-miR-5352-3p; Hco-miR-43-3p;Hco-miR-5908-3p;Hco-miR-1-3p	RNAHybrid;miRanda	NA	NA	NA	NA	NA	NA	NA	NA
AARS1	NA	alanyl-tRNA synthetase 1	-21.9	Hco-miR-5352-3p;Hco-miR-235-3p	RNAHybrid	Hco-miR-83-3p; Hco-miR-5352-3p; Hco-miR-235-3p; Hco-miR-43-3p;Hco-miR-235-3p;Hco-miR-43-3p	RNAHybrid;miRanda	NA	NA	NA	NA	NA	NA	NA	NA
CYP4V2	NA	cytochrome P450, family 4, subfamily V, polypeptide 2	-29.2	Hco-miR-5352-3p;Hco-miR-61-3p;Hco-miR-40b-3p	RNAHybrid;miRanda	Hco-miR-5352-3p; Hco-miR-45-3p; Hco-miR-61-3p; Hco-miR-43-3p;Hco-miR-5352-3p;Hco-miR-45-3p;Hco-miR-61-3p	RNAHybrid;miRanda	NA	NA	NA	NA	NA	NA	NA	NA
COQ8A	NA	coenzyme Q8A	-27.6	Hco-miR-5352-3p	RNAHybrid;miRanda	Hco-miR-5352-3p	RNAHybrid	NA	NA	NA	NA	NA	NA	NA	NA
(*) Based on sc-RNA-seq of ovine abomasal mucosa (34).
In grey, miR-5352 target genes predicted by at least 2 programms.
ARC: avarage read counts
NA: not identified in datasets
